# Supplementary material for: Farnesoid x Receptor Deficiency Promotes Hepatocytic Injury in Cyp2c70‐Deficient Mice With a Human‐Like Bile Acid Composition
Source: Liver Int. 2026 Apr 9;46(5):e70632. doi: 10.1111/liv.70632 (PMC13064423; doi:10.1111/liv.70632)
Supplement: Supplementary file 2 — Data S2: RNAseqData_Females. [file LIV-46-0-s002.csv]

Sex	Female	Female	Female	Female	Female	Female	Female	Female	Female	Female	Female	Female	Female	Female	Female	Female	Female	Female	Female	Female	Female	Female	Female	Female	Female	Female
Group	F_WT	F_WT	F_WT	F_WT	F_WT	F_WT	F_Fxr_KO	F_Fxr_KO	F_Fxr_KO	F_Fxr_KO	F_Fxr_KO	F_Fxr_KO	F_Cyp2c70_KO	F_Cyp2c70_KO	F_Cyp2c70_KO	F_Cyp2c70_KO	F_Cyp2c70_KO	F_DKO	F_DKO	F_DKO	F_DKO	F_DKO	F_DKO	F_DKO	F_DKO	F_DKO
Mouse_ID	m29_F_WT	m30_F_WT	m31_F_WT	m32_F_WT	m34_F_WT	m35_F_WT	m36_F_Fxr_KO	m37_F_Fxr_KO	m38_F_Fxr_KO	m39_F_Fxr_KO	m40_F_Fxr_KO	m41_F_Fxr_KO	m42_F_Cyp2c70_KO	m44_F_Cyp2c70_KO	m45_F_Cyp2c70_KO	m46_F_Cyp2c70_KO	m47_F_Cyp2c70_KO	m48_F_DKO	m49_F_DKO	m50_F_DKO	m51_F_DKO	m52_F_DKO	m53_F_DKO	m54_F_DKO	m55_F_DKO	m56_F_DKO
TrnP	114	76	135	176.5	132	157	98	68	119	82	102	98	164	51	54	50	72	68	83	76	59	65.5	46	54	73	89
TrnT	51.25	41.5	40	49.75	53.75	40.5	41.5	44.5	43.25	33.5	51	45	55.08	41	46	43.25	57.25	42.5	45.25	66.75	50.75	38.75	47.75	38.75	58.5	44.25
CYTB	29395.58	26921	27396	33753.75	31245.92	21794	21145.5	24184.5	29410.08	19357.08	28752	20273.33	37286.75	18696	22542.83	22472.25	31676.25	23259.5	28682.25	33248.25	26834.75	18675.75	20865.75	20290.25	24880.17	21824.58
TrnE	52.5	59.5	90.75	83.75	68.25	79.75	50	44.5	69	42.75	40.5	49.25	115.25	31.5	23.75	39.75	53.5	44.5	39.5	43.5	33	31	20.5	26.75	35.75	48.5
ND6	78	67	74.25	95.75	55.25	58.25	55	44	64	40.25	87.5	57.75	78.25	36	42.25	69.25	84.5	61	74.83	73	49.5	61	72.5	66.25	65.25	41
ND5	12371	11723.33	11901.25	15087.5	12837.33	8503.5	10938.67	13070.17	14260.5	10708.83	16214.33	12277.5	15485.33	9902.33	11491.75	13803	13863	12849.17	15378.5	19047.67	15224.83	11291.17	14324.33	11084.67	15030.33	11562.83
TrnL2	18.5	20.33	33	24.33	27.33	16.5	21.33	17.5	34.33	30.83	28	37.33	32.33	30	32.67	42.5	21	16	28	37.5	30	27.5	26.5	39	40.33	32.5
TrnS2	24.5	18	33	19.42	23.83	17.5	18.58	16.5	30.83	24.08	19	25.33	29.42	10.83	6.67	13.83	16	16.92	21.5	30.25	21.33	18.5	16.5	16	20.33	26.33
TrnH	18	13.83	25.25	28.58	19	14	9.75	14.08	21.33	19.5	21	16.67	22.92	10.83	14.5	16.08	22.5	15.42	13.5	24	16.33	22.08	13	19.5	21.42	13.33
ND4	39055.08	36577.5	39389.42	42463.42	43989.25	29579.75	32705.58	41134.83	45104.83	32945.67	47893.83	33591.25	49435.83	27895.83	34570.25	34180.33	47135.75	39283.92	48570.67	56551.25	44741.42	35648.42	41061.25	31343.08	44259.42	39079.08
ND4L	1144	1038.25	1104	1408.08	1306.75	816.17	988.25	1151.08	1271.58	999.83	1455.42	1221.75	1400	965.08	1246.33	1292.08	1300.92	1241	1487.42	1842.17	1414.5	1033	1446.17	1012.08	1523.67	1209.25
TrnR	14.5	12.75	16.75	19.33	13.75	12.92	15	9.58	16.75	11.08	14.83	12.5	23.25	11.08	5.58	7.83	16.92	8	13.83	15.42	13.5	10.25	12.58	7.83	17.08	16.25
ND3	6512.17	5957.33	5483.75	6853.92	5748.5	4468.42	5693.33	6984.42	6646.75	4773.17	7205.75	5576.75	8718.58	4536.42	5154.33	5842.75	7418.58	6224.58	7119.92	7811.33	6937.25	5682.75	6315.25	4814	6981.5	5630.5
TrnG	138.67	123.17	129.25	136.58	136.75	109.5	122.83	147.92	158.75	120.58	164	125.83	164.42	102.83	106.75	107.75	174.42	124.42	157.42	166.75	121.08	130.5	142.25	106.17	166.25	142.25
COX3	32619.92	28919.75	28662.25	34992.83	32846.42	22796.5	27873.83	34109.17	38765.5	28085.92	38734.17	27491.42	42573.17	22897.33	27568.33	28715.83	39706.67	32668.17	40487.17	44001.5	35862.75	33256.25	37214.42	28958.92	40769.08	30095
ATP6	30578.58	27268.42	27200.77	32686	31319.92	22346.42	24145.5	30079.17	34547.83	25507.92	33571.17	24659.33	38487	22571.08	27627.58	26011.42	37128.33	27717.33	34166.42	37217.83	30249.08	26512.83	29944.83	25612.5	33271.75	27044.08
ATP8	4279.25	3935	4125.6	5766.17	4759.83	3413.58	3406	4326	4765.5	3668.75	5476.58	4847.25	5255.5	4159.25	5244	5835.25	5597.42	4046.5	5051.25	6944.5	5041	3599	5161.08	4488.08	5388.75	4075.25
TrnK	44.17	35.25	39.75	52	43.25	33.42	44.33	46.08	56	34.17	60.08	44.33	48.25	29.83	36.42	36.83	51.25	46.42	56.92	50.33	46.17	50.83	49.67	39.42	66.67	44
COX2	23489.57	21648.24	22812.74	26984.15	26205.82	18192.16	22685.32	27350.4	28420.82	20952.32	31457.32	22771.24	30389.4	17084.49	21549.15	21631.24	30215.82	25179.65	30044.07	32295.73	28105.9	25348.49	28548.07	19810.49	31669.15	23198.07
TrnD	3.25	6	3	6.25	9.67	6.08	9.58	22	22.33	12.83	8.58	20.25	7.5	6.67	3.58	2.92	7.08	15.17	10.17	12	13.58	16.33	16.58	7.58	14.58	9.17
TrnS1	68.33	47.67	70.17	71.67	63.33	73.33	42.17	32.67	40	25.67	43.67	31.33	69.33	20.67	17.67	14.67	39	33.83	34.33	35.67	25.67	26.33	22.67	20.33	31.67	35.67
COX1	7664.12	7009.58	7252.25	8910.17	7627.17	6089.5	10221.58	14598.25	10840.78	9515.33	11415.2	10995.91	9478.75	5305	6888.42	7466.17	9039.83	12585.33	11615.5	12558.2	15794.16	10924.75	17104.58	7506.83	14994.66	8395.08
TrnY	9	5.5	9.83	9	6.5	7	3	5	9	4.5	2.5	6	9	3.5	2	2	5.5	5.5	7	1.5	3.5	3	4	3.5	4.5	6.83
TrnC	9.5	15.5	14.33	22.5	20.5	11.5	9	13	17	17.5	15	11	21.5	7	7.5	7.5	15	6.5	14.5	15	7	6	6	5.5	13	12.5
TrnN	13	14.33	22.83	20	13.5	18.33	11.33	11.5	16.83	10.67	10	10.33	30	8	5.83	6.33	11.17	8.33	14.17	9	8.17	3.33	6.17	7.33	9.33	11.33
TrnA	105.5	76.58	161	141.33	121.5	107.67	103.67	70.33	89.5	61.5	87.33	78.5	182.58	46.25	41.67	46.67	66.25	60.33	81	76.08	48.75	49.33	34	50.33	50.5	67.5
TrnW	41.17	46.67	44.92	45.67	33.25	34.75	36	67.5	60.92	45.83	73.33	58.08	51.25	29.33	33.42	43.25	62.08	64.92	66	53.92	60.58	49.25	59.75	43.08	65.33	55.08
ND2	31111	31201.33	31271.08	37291.67	34587.25	25388.42	31663.17	44817.83	45514.42	34530.17	48247.83	40443.58	41899.42	22582.67	26108.75	34133.92	44093.08	39116.25	47615.33	55619.58	47119.25	39936.75	46506.42	32233.25	49167.33	36842.42
TrnM	111	84.5	84.33	92	73	76	190.83	259.5	212.5	185	139	203.5	171.5	108.5	100	150	128.5	308.5	279	295.5	406	290.5	329	133	248.5	203.5
TrnQ	53	45	57	56	51	41.5	27	20	46	28	31	23	58	16	12	17	41.5	21	24	23	24	19	18	11	16	29.5
TrnI	91.5	69.5	77.5	81	68.25	61	111.33	137.33	132.33	77.5	131.33	94	136.6	63	68	110.5	134	130.33	132	127.5	149.17	111.5	134.17	71.75	142.67	128.6
ND1	26577	25512.83	25259.92	30098.67	28879.08	20384.5	32272.17	49457.67	44879.83	38478.67	45858.33	39784.33	36054.6	22868.5	31283.17	35719.33	44682.5	40883.17	47311.67	52022	48842	49138.67	55999.17	33985.42	57515.17	35035.1
TrnL1	219.5	205.33	209.83	236.17	249.17	199.67	204.83	214.17	212.67	152.33	235.67	236.83	256.5	126	142.33	229.83	294	169.83	196.67	189.5	191.17	141.17	150.83	142.08	204	150.5
mt-Rnr2	159694.17	131125.33	169851.5	181371.5	182767	117265.83	147440.5	152473.33	172233.33	135007.83	222975.33	174933.33	169800.67	134216.17	165540.67	188672.67	191241.67	151475.33	198902.67	210533.33	165214.83	134693.17	166864.33	150681.92	203121.17	152083.33
TrnV	50.67	40.17	46.33	75.17	59.5	40	48.5	67.5	82	63.83	68.33	80.83	65.17	49.83	31.17	49.33	65	66.17	90.17	81	54.83	78.67	61.83	35.33	67.67	56.67
mt-Rnr1	104938	86250	106034.58	117630.67	115895	74533	90488	99323.17	119120	94805.83	144960.33	109054.17	116068.17	83836.17	106672.17	112586.83	126976	102399.5	131163.5	137938.17	110893	96799.17	116414.83	96294.83	131912.17	105269.5
TrnF	11.33	12.83	20.83	18.5	16.5	14.5	16.5	10.5	18	16	21	10.5	20.5	17.83	13.5	14	16	17.5	20.5	18	14	13.5	11.5	6	12.5	18.83
LOC118568479	61.53	52.82	102.03	181.94	130.2	51.49	91	60.23	97.23	64.6	102.09	135.7	86.24	329.69	122.41	151.28	199.7	382.28	192.7	138.42	121.2	81.43	137.03	79.57	83.17	118.77
Pisd-ps3	388.06	212.5	320	321.83	351	192	319	403	646.5	339.56	331	383.33	530.89	399	611.06	628	614.56	560.5	717.5	684.83	534.25	720	486.7	341	753.83	502.56
LOC100861738	4.75	7.33	4.67	7.33	7.17	6.75	7.67	3.75	9.58	6.58	7.33	20.33	12.75	22.5	10.83	4.92	7.25	32.67	17.5	14.83	7	5.58	10.58	5	4.58	4
LOC118568478	6.5	10.5	0	11.53	5.5	5	3.5	6.53	3.5	2	2	3	7.53	11	6	11.03	6	16.5	19	14.5	5.5	1.5	14.03	6.5	2	3
LOC100861749	9.5	7	7	10	7	9.5	7.5	18.5	7.5	13	7	16	14	14.5	16	9	16	14	22	17.5	23.5	20	20	6	12	9
LOC118568476	0	0	0	0	0	0	0	0	0	0	0	0	0	0	0	0	0	0	0	0	0	0	0	0	0	0
LOC434608	0	0	0	0	0	0	0	0	0	0	0	0	0	0	0	0	0	0	0	0	0	0	0	0	0	0
LOC673652	3.45	2.15	2.65	3.06	2.7	2.24	1.07	2.7	3.87	4.25	3.55	3.65	4.7	3.1	3.1	3.55	6.15	3.3	5.43	4.07	1.45	3.82	4.6	4.2	5.35	3.15
LOC102639428	0	0	0	0	0.03	0	0	0.03	0	0	0	0.03	0	0	0	0	0	0	1	0	0	0	0	0	0	0
LOC100040974	0.5	1	0	1	0	0	0	1	0	0	0	0.5	0	0.5	1	0.5	0.5	0	0.5	0.5	0	0	0	0	0.5	1.5
LOC115489316	0	0	0	0	0	0	0	0	0	0	0	0	0	0	0	0	0	0	0	0	0	0	0	0.5	0	0
LOC674011	0	0.5	0	0	0	0	0	0	0	0	0	0	0	0	0	0	0	0	0	0	0	0	0	0.5	0	0
LOC100043931	0	0	0	0	0	0	0	0	0	0	0	0	0	0	0	0	0	0	0	0	0	0	0	0	0	0
LOC100042019	47.67	47.63	47.38	61.32	53.71	35.99	55.03	77.63	93.9	71.37	64.47	60.33	67.9	88.79	84.12	78.07	83.16	74.48	116.31	81.03	63.32	83.69	78.72	73.06	97.58	76.78
LOC630077	0.17	0	0	0.17	0	0.62	0	0	0	0.03	0.03	0	0.33	0.17	0	0.23	0	0	0.25	0.07	0.87	0	0.03	0.1	0.5	0.25
LOC115489317	0.17	0	0	0.17	0	0.62	0	0	0	0	0	0	0	0.17	0	0.08	0	0	0.25	0	0.83	0	0	0.1	0.5	0.25
LOC100861691	0	0	0	0	0	0	0	0	0	0	0	0	0	0	0	0	0	0	0	0	0	0	0	0	0	0
LOC108168645	0	0	0	0	2.67	0.33	2	0.83	0	0	2.5	2.83	0	2.33	0.5	0.83	1.17	0.33	1.17	2	2.33	2.17	0	0.33	1.5	0
Gm33272	1.5	0.5	2	1.5	3.28	0	1	1	2	0	2	3.5	1	1.5	4	1	0	1	4	0	1	0	0	0	0	0
Erdr1	124.33	129	175	101.83	178.67	52.33	85.33	161.33	229.17	12	236.17	172	209	457.47	231.83	232.17	169.83	134.67	292.58	59.33	198.5	88	16.5	199.67	401.5	57
Mid1-ps1	1	1	2	1.5	0.5	0	1.33	2	4.5	2.5	4	2	2	6	2.83	3	2.5	2	5.5	0.5	4.5	3	0	2.5	1.5	2
G530011O06Rik	1	2	0	3	3.83	1	2	8.08	7.33	0	4.83	4.17	1	9	5.5	10.17	11.5	4.67	15.5	5	10.67	3.83	0	4.67	8.5	0
Gm52481	0	0	2	0	1	0	0	3	0.5	0	0	0	0	0	0	0	0.5	1	0.75	0	1	0	0	1	0	0
Gm20837	0	0	0	0	0	0	0	0	0	0	0	0	0	0	0	0	0	0	0	0	0	0	0	0	0	0
Gm20879	0	0	0	0	0	0	0	0	0	0	0	0	0	0	0	0	0	0	0	0	0	0	0	0	0	0
Gm21996	0	0	1	0	0	0	0	1	0	0	1	0	0	0	0	0	0	0	0	0	1	0	4	0	0	0
Gm21838	0	0	0	0	0	0	0	0	0	0	0	0	0	0	0	0	0	0	0	0	0	0	0	0	0	0
Gm21287	0	0	0	0	0	0	0	0	0	0	0	0	0	0	0	0	0	0	0	0	0	0	0	0	0	0
Gm20819	0	0	0	0	0	0	0	0	0	0	0	0	0	0	0	0	0	0	0	0	0	0	0	0	0	0
Gm20906	0	0	0	0	0	0	0	0	0	0	0	0	0	0	0	0	0	0	0	0	0	0	0	0	0	0
Gm21813	0	0	0	0	0	0	0	0	0	0	0	0	0	0	0	0	0	0	0	0	0	0	0	0	0	0
Gm21477	0	0	0	0	0	0	0	0	0	0	0	0	0	0	0	0	0	0	0	0	0	0	0	0	0	0
Gm21470	0	0	0	0	0	0	0	0	0	0	0	0	0	0	0	0	0	0	0	0	0	0	0	0	0	0
Gm21462	0	0	0	0	0	0	0	0	0	0	0	0	0	0	0	0	0	0	0	0	0	0	0	0	0	0
Gm20860	0	0	0	0	0	0	0	0	0	0	0	0	0	0	0	0	0	0	0	0	0	0	0	0	0	0
Vmn2r-ps156	0	0	0	0	0	0	0	0	0	0	0	0	0	0	0	0	0	0	0	0	0	0	0	0	0	0
Vmn2r-ps157	0	0	0	0	0	0	0	0	0	0	0	0	0	0	0	0	0	0	0	0	0	0	0	0	0	0
Gm20861	0	0	0	0	0	0	0	0	0	0	0	0	0	0	0	0	0	0	0	0	0	0	0	0	0	0
Gm21435	0	0	0	0	0	0	0	0	0	0	0	0	0	0	0	0	0	0	0	0	0	0	0	0	0	0
Gm20854	0	0	0	0	0	0	0	0	0	0	0	0	0	0	0	0	0	0	0	0	0	0	0	0	0	0
Gm20856	0	0	0	0	0	0	0	0	0	0	0	0	0	0	0	0	0	0	0	0	0	0	0	0	0	0
Vmn2r-ps152	0	0	0	0	0	0	0	0	0	0	0	0	0	0	0	0	0	0	0	0	0	0	0	0	0	0
Vmn2r-ps153	0	0	0	0	0	0	0	0	0	0	0	0	0	0	0	0	0	0	0	0	0	0	0	0	0	0
Vmn2r-ps154	0	0	0	0	0	0	0	0	0	0	0	0	0	0	0	0	0	0	0	0	0	0	0	0	0	0
Vmn2r-ps155	0	0	0	0	0	0	0	0	0	0	0	0	0	0	0	0	0	0	0	0	0	0	0	0	0	0
Gm21409	0	0	0	0	0	0	0	0	0	0	0	0	0	0	0	0	0	0	0	0	0	0	0	0	0	0
Gm21394	0	0	0	0	0	0	0	0	0	0	0	0	0	0	0	1	0	0	0	0	0	0	0	0	0	0
Gm21380	0	0	0	0	0	0	0	0	0	0	0	0	0	0	0	0	0	0	0	0	0	0	0	0	0	0
Gm20863	0	0	0	0	0	0	0	0	0	0	0	0	0	0	0	0	0	0	0	0	0	0	0	0	0	0
Gm20862	0	0	0	0	0	0	0	0	0	0	0	0	0	0	0	0	0	0	0	0	0	0	0	0	0	0
LOC118568457	0	0	0	0	0	0	0	0	0	0	0	0	0	0	0	0	0	0	0	0	0	0	0	0	0	0
Gm21344	0	0	0	0	0	0	0	0	0	0	0	0	0	0	0	0	0	0	0	0	0	0	0	0	0	0
Gm21333	0	0	0	0	0	0	0	0	0	0	0	0	0	0	0	0	0	0	0	0	0	0	0	0	0	0
Gm21317	0	0	0	0	0	0	0	0	0	0	0	0	0	0	0	0	0	0	0	0	0	0	0	0	0	0
Gm20801	0	0	0	0	0	0	0	0	0	0	0	0	0	0	0	0	0	0	0	0	0	0	0	0	0	0
Gm20912	0	0	0	0	0	0	0	0	0	0	0	0	0	0	0	0	0	0	0	0	0	0	0	0	0	0
Gm20911	0	0	0	0	0	0	0	0	0	0	0	0	0	0	0	0	0	0	0	0	0	0	0	0	0	0
Gm21282	0	0	0	0	0	0	0	0	0	0	0	0	0	0	0	0	0	0	0	0	0	0	0	0	0	0
Gm20841	0	0	0	0	0	0	0	0	0	0	0	0	0	0	0	0	0	0	0	0	0	0	0	0	0	0
Gm20791	0	0	0	0	0	0	0	0	0	0	0	0	0	0	0	0	0	0	0	0	0	0	0	0	0	0
Gm21257	0	0	0	0	0	0	0	0	0	0	0	0	0	0	0	0	0	0	0	0	0	0	0	0	0	0
LOC118568456	0	0	0	0	0	0	0	0	0	0	0	0	0	0	0	0	0	0	0	0	0	0	0	0	0	0
Gm21248	0	0	0	0	0	0	0	0	0	0	0	0	0	0	0	0	0	0	0	0	0	0	0	0	0	0
Gm21242	0	0	0	0	0	0	0	0	0	0	0	0	0	0	0	0	0	0	0	0	0	0	0	0	0	0
Gm20916	0	0	0	0	0	0	0	0	0	0	0	0	0	0	0	0	0	0	0	0	0	0	0	0	0	0
Gm20917	0	0	0	0	0	0	0	0	0	0	0	0	0	0	0	0	0	0	0	0	0	0	0	0	0	0
Gm20919	0	0	0	0	0	0	0	0	0	0	0	0	0	0	0	0	0	0	0	0	0	0	0	0	0	0
Gm20806	0	0	0	0	0	0	0	0	0	0	0	0	0	0	0	0	0	0	0	0	0	0	0	0	0	0
Gm20808	0	0	0	0	0	0	0	0	0	0	0	0	0	0	0	0	0	0	0	0	0	0	0	0	0	0
LOC118568458	0	0	0	0	0	0	0	0	0	0	0	0	0	0	0	0	0	0	0	0	0	0	0	0	0	0
Orly	0.03	0	0	0	0	0	0	0	0	0	0	0	0	0	0	0	0	0	0	0	0	0	0	0	0	0
Gm21198	0	0	0	0	0	0	0	0	0	0	0	0	0	0	0	0	0	0	0	0	0	0	0	0	0	0
Gm20867	0	0	0	0	0	0	0	0	0	0	0	0	0	0	0	0	0	0	0	0	0	0	0	0	0	0
Gm21650	0	0	0	0	0	0	0	0	0	0	0	0	0	0	0	0	0	0	0	0	0	0	0	0	0	0
Gm21638	0	0	0	0	0	0	0	0	0	0	0	0	0	0	0	0	0	0	0	0	0	0	0	0	0	0
Gm20859	0	0	0	0	0	0	0	0	0	0	0	0	0	0	0	0	0	0	0	0	0	0	0	0	0	0
Gm21180	0	0	0	0	0	0	0	0	0	0	0	0	0	0	0	0	0	0	0	0	0	0	0	0	0	0
Gm46713	0	0	0	0	0	0	0	0	0	0	0	0	0	0	0	0	0	0	0	0	0	0	0	0	0	0
Gm21163	0	0	0	0	0	0	0	0	0	0	0	0	0	0	0	0	0	0	0	0	0	0	0	0	0	0
Gm21155	0	0	0	0	0	0	0	0	0	0	0	0	0	0	0	0	0	0	0	0	0	0	0	0	0	0
Gm20850	0	0	0	0	0	0	0	0	0	0	0	0	0	0	0	0	0	0	0	0	0	0	0	0	0	0
Gm21111	0	0	0	0	0	0	0	0	0	0	0	0	0	0	0	0	0	0	0	0	0	0	0	0	0	0
Gm20814	0	0	0	0	0	0	0	0	0	0	0	0	0	0	0	0	0	0	0	0	0	0	0	0	0	0
Gm20813	0	0	0	0	0	0	0	0	0	0	0	0	0	0	0	0	0	0	0	0	0	0	0	0	0	0
Vmn2r-ps142	0	0	0	0	0	0	0	0	0	0	0	0	0	0	0	0	0	0	0	0	0	0	0	0	0	0
Vmn2r-ps141	0	0	0	0	0	0	0	0	0	0	0	0	0	0	0	0	0	0	0	0	0	0	0	0	0	0
Gm21076	0	0	0	0	0	0	0	0	0	0	0	0	0	0	0	0	0	0	0	0	0	0	0	0	0	0
Gm29109	0	0	0	0	0	0	0	0	0	0	0	0	0	0	0	0	0	0	0	0	0	0	0	0	0	0
Gm20805	0	0	0	0	0	0	0	0	0	0	0	0	0	0	0	0	0	0	0	0	0	0	0	0	0	0
Gm21715	0	0	0	0	0	0	0	0	0	0	0	0	0	0	0	0	0	0	0	0	0	0	0	0	0	0
Gm20903	0	0	0	0	0	0	0	0	0	0	0	0	0	0	0	0	0	0	0	0	0	0	0	0	0	0
Gm20902	0	0	0	0	0	0	0	0	0	0	0	0	0	0	0	0	0	0	0	0	0	0	0	0	0	0
Gm21683	0	0	0	0	0	0	0	0	0	0	0	0	0	0	0	0	0	0	0	0	0	0	0	0	0	0
Gm20800	0	0	0	0	0	0	0	0	0	0	0	0	0	0	0	0	0	0	0	0	0	0	0	0	0	0
Gm20848	0	0	0	0	0	0	0	0	0	0	0	0	0	0	0	0	0	0	0	0	0	0	0	0	0	0
Gm20847	0	0	0	0	0	0	0	0	0	0	0	0	0	0	0	0	0	0	0	0	0	0	0	0	0	0
Gm20846	0	0	0	0	0	0	0	0	0	0	0	0	0	0	0	0	0	0	0	0	0	0	0	0	0	0
Gm20844	0	0	0	0	0	0	0	0	0	0	0	0	0	0	0	0	0	0	0	0	0	0	0	0	0	0
Gm20843	0	0	0	0	0	0	0	0	0	0	0	0	0	0	0	0	0	0	0	0	0	0	0	0	0	0
Gm20842	0	0	0	0	0	0	0	0	0	0	0	0	0	0	0	0	0	0	0	0	0	0	0	0	0	0
Gm46712	0	0	0	0	0	0	0	0	0	0	0	0	0	0	0	0	0	0	0	0	0	0	0	0	0	0
1700040F15Rik	0	0	0	0	0	0	0	0	0	0	0	0	0	0	0	0	0	0	0	0	0	0	0	0	0	0
Gm20868	0	0	0	0	0	0	0	0	0	0	0	0	0	0	0	0	0	0	0	0	0	0	0	0	0	0
Gm20866	0	0	0	0	0	0	0	0	0	0	0	0	0	0	0	0	0	0	0	0	0	0	0	0	0	0
Gm28840	0	0.03	0	0	0	0	0	0	0	0.5	0	0	0	0	0	0	0	0.03	0	0	0	0	0	0	0	0
Gm20886	0	0	0	0	0	0	0	0	0	0	0	0	0	0	0	0	0	0	0	0	0	0	0	0	0	0
Gm20888	0	0	0	0	0	0	0	0	0	0	0	0	0	0	0	0	0	0	0	0	0	0	0	0	0	0
4932431L22Rik	0	0	0	0	0	0	0	0	0	0	0	0	0	0	0	0	0	0	0	0	0	0	0	0	0	0
Gm21118	0	0	0	0	0	0	0	0	0	0	0	0	0	0	0	0	0	0	0	0	0	0	0	0	0	0
Gm21672	0	0	0	0	0	0	0	0	0	0	0	0	0	0	0	0	0	0	0	0	0	0	0	0	0	0
Gm21524	0	0	0	0	0	0	0	0	0	0	0	0	0	0	0	0	0	0	0	0	0	0	0	0	0	0
Gm20932	0	0	0	0	0	0	0	0	0	0	0	0	0	0	0	0	0	0	0	0	0	0	0	0	0	0
Gm21160	0	0	0	0	0	0	0	0	0	0	0	0	0	0	0	0	0	0	0	0	0	0	0	0	0	0
Gm21151	0	0	0	0	0	0	0	0	0	0	0	0	0	0	0	0	0	0	0	0	0	0	0	0	0	0
Gm20818	0	0	0	0	0	0	0	0	0	0	0	0	0	0	0	0	0	0	0	0	0	0	0	0	0	0
Gm29452	0	0	0	0	0	0	0	0	0	0	0	0	0	0	0	0	0	0	0	0	0	0	0	0	0	0
Gm20816	0	0	0	0	0	0	0	0	0	0	0	0	0	0	0	0	0	0	0	0	0	0	0	0	0	0
Gm21127	0	0	0	0	0	0	0	0	0	0	0	0	0	0	0	0	0	0	0	0	0	0	0	0	0	0
Gm20937	0	0	0	0	0	0	0	0	0	0	0	0	0	0	0	0	0	0	0	0	0	0	0	0	0	0
Gm20935	0	0	0	0	0	0	0	0	0	0	0	0	0	0	0	0	0	0	0	0	0	0	0	0	0	0
Gm21806	0	0	0	0	0	0	0	0	0	0	0	0	0	0	0	0	0	0	0	0	0	0	0	0	0	0
Gm20874	0	0	0	0	0	0	0	0	0	0	0	0	0	0	0	0	0	0	0	0	0	0	0	0	0	0
Gm21794	0	0	0	0	0	0	0	0	0	0	0	0	0	0	0	0	0	0	0	0	0	0	0	0	0	0
Gm21114	0	0	0	0	0	0	0	0	0	0	0	0	0	0	0	0	0	0	0	0	0	0	0	0	0	0
Gm28646	0	0	0	0	0	0	0	0	0	0	0	0	0	0	0	0	0	0	0	0	0	0	0	0	0	0
Ssty2	0	0	0	0	0	0	0	0	0	0	0	0	0	0	0	0	0	0	0	0	0	0	0	0	0	0
Gm20852	0	0	0	0	0	0	0	0	0	0	0	0	0	0	0	0	0	0	0	0	0	0	0	0	0	0
Gm20933	0	0	0	0	0	0	0	0	0	0	0	0	0	0	0	0	0	0	0	0	0	0	0	0	0	0
Gm20934	0	0	0	0	0	0	0	0	0	0	0	0	0	0	0	0	0	0	0	0	0	0	0	0	0	0
Gm20936	0	0	0	0	0	0	0	0	0	0	0	0	0	0	0	0	0	0	0	0	0	0	0	0	0	0
Gm20736	0	0	0	0	0	0	0	0	0	0	0	0	0	0	0	0	0	0	0	0	0	0	0	0	0	0
Gm20924	0	0	0	0	0	0	0	0	0	0	0	0	0	0	0	0	0	0	0	0	0	0	0	0	0	0
Gm21171	0	0	0	0	0	0	0	0	0	0	0	0	0	0	0	0	0	0	0	0	0	0	0	0	0	0
Gm20921	0	0	0	0	0	0	0	0	0	0	0	0	0	0	0	0	0	0	0	0	0	0	0	0	0	0
Gm46711	0	0	0	0	0	0	0	0	0	0	0	0	0	0	0	0	0	0	0	0	0	0	0	0	0	0
Gm20908	0	0	0	0	0	0	0	0	0	0	0	0	0	0	0	0	0	0	0	0	0	0	0	0	0	0
Gm20907	0	0	0	0	0	0	0	0	0	0	0	0	0	0	0	0	0	0	0	0	0	0	0	0	0	0
Gm20882	0	0	0	0	0	0	0	0	0	0	0	0	0	0	0	0	0	0	0	0	0	0	0	0	0	0
Gm21654	0	0	0	0	0	0	0	0	0	0	0	0	0	0	0	0	0	0	0	0	0	0	0	0	0	0
Gm20885	0	0	0	0	0	0	0	0	0	0	0	0	0	0	0	0	0	0	0	0	0	0	0	0	0	0
Gm21634	0	0	0	0	0	0	0	0	0	0	0	0	0	0	0	0	0	0	0	0	0	0	0	0	0	0
Gm46710	0	0	0	0	0	0	0	0	0	0	0	0	0	0	0	0	0	0	0	0	0	0	0	0	0	0
Gm21627	0	0	0	0	0	0	0	0	0	0	0	0	0	0	0	0	0	0	0	0	0	0	0	0	0	0
Gm21617	0	0	0	0	0	0	0	0	0	0	0	0	0	0	0	0	0	0	0	0	0	0	0	0	0	0
Gm21530	0	0	0	0	0	0	0	0	0	0	0	0	0	0	0	0	0	0	0	0	0	0	0	0	0	0
Gm20823	0	0	0	0	0	0	0	0	0	0	0	0	0	0	0	0	0	0	0	0	0	0	0	0	0	0
Gm21518	0	0	0	0	0	0	0	0	0	0	0	0	0	0	0	0	0	0	0	0	0	0	0	0	0	0
Gm20804	0	0	0	0	0	0	0	0	0	0	0	0	0	0	0	0	0	0	0	0	0	0	0	0	0	0
Gm20803	0	0	0	0	0	0	0	0	0	0	0	0	0	0	0	0	0	0	0	0	0	0	0	0	0	0
Gm46709	0	0	0	0	0	0	0	0	0	0	0	0	0	0	0	0	0	0	0	0	0	0	0	0	0	0
Gm21573	0	0	0	0	0	0	0	0	0	0	0	0	0	0	0	0	0	0	0	0	0	0	0	0	0	0
LOC108168536	0	0	0	0	0	0	0	0	0	0	0	0	0	0	0	0	0	0	0	0	0	0	0	0	0	0
Gm21918	0	0	0	0	0	0	0	0	0	0	0	0	0	0	0	0	0	0	0	0	0	0	0	0	0	0
Gm28891	0	0	0	0	0	0	0	0	0	0	0	0	0	0	0	0	0	0	0	0	0	0	0	0	0	0
Gm21843	0	0	0	0	0	0	0	0	0	0	0	0	0	0	0	0	0	0	0	0	0	0	0	0	0	0
Gm20871	0	0	0	0	0	0	0	0	0	0	0	0	0	0	0	0	0	0	0	0	0	0	0	0	0	0
Gm21758	0	0	0	0	0	0	0	0	0	0	0	0	0	0	0	0	0	0	0	0	0	0	0	0	0	0
Gm21861	0	0	0	0	0	0	0	0	0	0	0	0	0	0	0	0	0	0	0	0	0	0	0	0	0	0
Gm28326	0	0	0	0	0	0	0	0	0	0	0	0	0	0	0	0	0	0	0	0	0	0	0	0	0	0
Gm21724	0	0	0	0	0	0	0	0	0	0	0	0	0	0	0	0	0	0	0	0	0	0	0	0	0	0
Gm21943	0	0	0	0	0	0	0	0	0	0	0	0	0	0	0	0	0	0	0	0	0	0	0	0	0	0
Sly	0	0	0	0	0	0	0	0	0	0	0	0	0	0	0	0	0	0	0	0	0	0	0	0	0	0
Gm20913	0	0	0	0	0	0	0	0	0	0	0	0	0	0	0	0	0	0	0	0	0	0	0	0	0	0
LOC118568459	0	0	0	0	0	0	0	0	0	0	0	0	0	0	0	0	0	0	0	0	0	0	0	0	0	0
Gm21340	0	0	0	0	0	0	0	0	0	0	0	0	0	0	0	0	0	0	0	0	0	0	0	0	0	0
Gm21330	0	0	0	0	0	0	0	0	0	0	0	0	0	0	0	0	0	0	0	0	0	0	0	0	0	0
Gm20931	0	0	0	0	0	0	0	0	0	0	0	0	0	0	0	0	0	0	0	0	0	0	0	0	0	0
Gm20930	0	0	0	0	0	0	0	0	0	0	0	0	0	0	0	0	0	0	0	0	0	0	0	0	0	0
Gm20927	0	0	0	0	0	0	0	0	0	0	0	0	0	0	0	0	0	0	0	0	0	0	0	0	0	0
Gm21302	0	0	0	0	0	0	0	0	0	0	0	0	0	0	0	0	0	0	0	0	0	0	0	0	0	0
Vmn2r-ps151	0	0	0	0	0	0	0	0	0	0	0	0	0	0	0	0	0	0	0	0	0	0	0	0	0	0
Vmn2r-ps150	0	0	0	0	0	0	0	0	0	0	0	0	0	0	0	0	0	0	0	0	0	0	0	0	0	0
Gm20929	0	0	0	0	0	0	0	0	0	0	0	0	0	0	0	0	0	0	0	0	0	0	0	0	0	0
Gm20747	0	0	0	0	0	0	0	0	0	0	0	0	0	0	0	0	0	0	0	0	0	0	0	0	0	0
Gm21285	0	0	0	0	0	0	0	0	0	0	0	0	0	0	0	0	0	0	0	0	0	0	0	0	0	0
Gm21275	0	0	0	0	0	0	0	0	0	0	0	0	0	0	0	0	0	0	0	0	0	0	0	0	0	0
Gm21268	0	0	0	0	0	0	0	0	0	0	0	0	0	0	0	0	0	0	0	0	0	0	0	0	0	0
Gm21258	0	0	0	0	0	0	0	0	0	0	0	0	0	0	0	0	0	0	0	0	0	0	0	0	0	0
Gm21249	0	0	0	0	0	0	0	0	0	0	0	0	0	0	0	0	0	0	0	0	0	0	0	0	0	0
Gm20923	0	0	0	0	0	0	0	0	0	0	0	0	0	0	0	0	0	0	0	0	0	0	0	0	0	0
Gm21245	0	0	0	0	0	0	0	0	0	0	0	0	0	0	0	0	0	0	0	0	0	0	0	0	0	0
Gm46708	0	0	0	0	0	0	0	0	0	0	0	0	0	0	0	0	0	0	0	0	0	0	0	0	0	0
Gm20920	0	0	0	0	0	0	0	0	0	0	0	0	0	0	0	0	0	0	0	0	0	0	0	0	0	0
Gm21396	0	0	0	0	0	0	0	0	0	0	0	0	0	0	0	0	0	0	0	0	0	0	0	0	0	0
Gm21387	0	0	0	0	0	0	0	0	0	0	0	0	0	0	0	0	0	0	0	0	0	0	0	0	0	0
Gm20884	0	0	0	0	0	0	0	0	0	0	0	0	0	0	0	0	0	0	0	0	0	0	0	0	0	0
Gm21117	0	0	0	0	0	0	0	0	0	0	0	0	0	0	0	0	0	0	0	0	0	0	0	0	0	0
Gm20887	0	0	0	0	0	0	0	0	0	0	0	0	0	0	0	0	0	0	0	0	0	0	0	0	0	0
Gm20889	0	0	0	0	0	0	0	0	0	0	0	0	0	0	0	0	0	0	0	0	0	0	0	0	0	0
Gm46707	0	0	0	0	0	0	0	0	0	0	0	0	0	0	0	0	0	0	0	0	0	0	0	0	0	0
Gm20883	0	0	0	0	0	0	0	0	0	0	0	0	0	0	0	0	0	0	0	0	0	0	0	0	0	0
Gm20881	0	0	0	0	0	0	0	0	0	0	0	0	0	0	0	0	0	0	0	0	0	0	0	0	0	0
Gm20880	0	0	0	0	0	0	0	0	0	0	0	0	0	0	0	0	0	0	0	0	0	0	0	0	0	0
Gm21316	0	0	0	0	0	0	0	0	0	0	0	0	0	0	0	0	0	0	0	0	0	0	0	0	0	0
Gm21209	0	0	0	0	0	0	0	0	0	0	0	0	0	0	0	0	0	0	0	0	0	0	0	0	0	0
LOC118567358	0	0	0	0	0	0	0	0	0	0	0	0	0	0	0	0	0	0	0	0	0	0	0	0	0	0
Gm21308	0	0	0	0	0	0	0	0	0	0	0	0	0	0	0	0	0	0	0	0	0	0	0	0	0	0
Gm46706	0	0	0	0	0	0	0	0	0	0	0	0	0	0	0	0	0	0	0	0	0	0	0	0	0	0
Gm28553	0	0	0	0	0	0	0	0	0	0	0	0	0	0	0	0	0	0	0	0	0	0	0	0	0	0
Gm21281	0	0	0	0	0	0	0	0	0	0	0	0	0	0	0	0	0	0	0	0	0	0	0	0	0	0
Gm21191	0	0	0	0	0	0	0	0	0	0	0	0	0	0	0	0	0	0	0	0	0	0	0	0	0	0
Gm20792	0	0	0	0	0	0	0	0	0	0	0	0	0	0	0	0	0	0	0	0	0	0	0	0	0	0
Gm21751	0	0	0	0	0	0	0	0	0	0	0	0	0	0	0	0	0	0	0	0	0	0	0	0	0	0
Gm21170	0	0	0	0	0	0	0	0	0	0	0	0	0	0	0	0	0	0	0	0	0	0	0	0	0	0
Gm21256	0	0	0	0	0	0	0	0	0	0	0	0	0	0	0	0	0	0	0	0	0	0	0	0	0	0
LOC118568467	0	0	0	0	0	0	0	0	0	0	0	0	0	0	0	0	0	0	0	0	0	0	0	0	0	0
Gm21247	0	0	0	0	0	0	0	0	0	0	0	0	0	0	0	0	0	0	0	0	0	0	0	0	0	0
Gm29647	0	0	0	0	0	0	0	0	0	0	0	0	0	0	0	0	0	0	0	0	0	0	0	0	0	0
LOC118567357	0	0	0	0	0	0	0	0	0	0	0	0	0	0	0	0	0	0	0	0	0	0	0	0	0	0
Gm28459	0	0	0	0	0	0	0	0	0	0	0	0	0	0	0	0	0	0	0	0	0	0	0	0	0	0
LOC118568466	0	0	0	0	0	0	0	0	0	0	0	0	0	0	0	0	0	0	0	0	0	0	0	0	0	0
Gm21783	0	0	0	0	0	0	0	0	0	0	0	0	0	0	0	0	0	0	0	0	0	0	0	0	0	0
LOC118568465	0	0	0	0	0	0	0	0	0	0	0	0	0	0	0	0	0	0	0	0	0	0	0	0	0	0
Gm21739	0	0	0	0	0	0	0	0	0	0	0	0	0	0	0	0	0	0	0	0	0	0	0	0	0	0
Gm21241	0	0	0	0	0	0	0	0	0	0	0	0	0	0	0	0	0	0	0	0	0	0	0	0	0	0
LOC118568464	0	0	0	0	0	0	0	0	0	0	0	0	0	0	0	0	0	0	0	0	0	0	0	0	0	0
Gm28504	0	0	0	0	0	0	0	0	0	0	0	0	0	0	0	0	0	0	0	0	0	0	0	0	0	0
Gm21805	0	0	0	0	0	0	0	0	0	0	0	0	0	0	0	0	0	0	0	0	0	0	0	0	0	0
Gm29276	0	0	0	0	0	0	0	0	0	0	0	0	0	0	0	0	0	0	0	0	0	0	0	0	0	0
LOC118568463	0	0	0	0	0	0	0	0	0	0	0	0	0	0	0	0	0	0	0	0	0	0	0	0	0	0
Gm20827	0	0	0	0	0	0	0	0	0	0	0	0	0	0	0	0	0	0	0	0	0	0	0	0	0	0
Gm28597	0	0	0	0	0	0	0	0	0	0	0	0	0	0	0	0	0	0	0	0	0	0	0	0	0	0
Gm46705	0	0	0	0	0	0	0	0	0	0	0	0	0	0	0	0	0	0	0	0	0	0	0	0	0	0
Gm46704	0	0	0	0	0	0	0	0	0	0	0	0	0	0	0	0	0	0	0	0	0	0	0	0	0	0
Gm20832	0	0	0	0	0	0	0	0	0	0	0	0	0	0	0	0	0	0	0	0	0	0	0	0	0	0
Gm20795	0	0	0	0	0	0	0	0	0	0	0	0	0	0	0	0	0	0	0	0	0	0	0	0	0	0
Gm20793	0	0	0	0	0	0	0	0	0	0	0	0	0	0	0	0	0	0	0	0	0	0	0	0	0	0
Gm21865	0	0	0	0	0	0	0	0	0	0	0	0	0	0	0	0	0	0	0	0	0	0	0	0	0	0
Gm28371	0	0	0	0	0	0	0	0	0	0	0	0	0	0	0	0	0	0	0	0	0	0	0	0	0	0
Gm20901	0	0	0	0	0	0	0	0	0	0	0	0	0	0	0	0	0	0	0	0	0	0	0	0	0	0
Gapdh-ps15	82.97	74.5	106.66	98.98	93.16	68.81	93.33	134.31	127.25	113.74	137.78	115.69	123.75	139.37	167.41	134.08	152.83	130.02	161.42	171.47	160.79	142.05	172.3	98.92	150.76	138.44
Gm20897	0	0	0	0	0	0	0	0	0	0	0	0	0	0	0	0	0	0	0	0	0	0	0	0	0	0
Gm20738	0	0	0	0	0	0	0	0	0	0	0	0	0	0	0	0	0	0	0	0	0	0	0	0	0	0
Gm20905	0	0	0	0	0	0	0	0	0	0	0	0	0	0	0	0	0	0	0	0	0	0	0	0	0	0
Gm20835	0	0	0	0	0	0	0	0	0	0	0	0	0	0	0	0	0	0	0	0	0	0	0	0	0	0
Gm46703	0	0	0	0	0	0	0	0	0	0	0	0	0	0	0	0	0	0	0	0	0	0	0	0	0	0
Gm20898	0	0	0	0	0	0	0	0	0	0	0	0	0	0	0	0	0	0	0	0	0	0	0	0	0	0
Gm46702	0	0	0	0	0	0	0	0	0	0	0	0	0	0	0	0	0	0	0	0	0	0	0	0	0	0
Gm20896	0	0	0	0	0	0	0	0	0	0	0	0	0	0	0	0	0	0	0	0	0	0	0	0	0	0
Gm20798	0	0	0	0	0	0	0	0	0	0	0	0	0	0	0	0	0	0	0	0	0	0	0	0	0	0
Vmn2r-ps143	0	0	0	0	0	0	0	0	0	0	0	0	0	0	0	0	0	0	0	0	0	0	0	0	0	0
Vmn2r-ps144	0	0	0	0	0	0	0	0	0	0	0	0	0	0	0	0	0	0	0	0	0	0	0	0	0	0
Gm20799	0	0	0	0	0	0	0	0	0	0	0	0	0	0	0	0	0	0	0	0	0	0	0	0	0	0
Gm20855	0	0	0	0	0	0	0	0	0	0	0	0	0	0	0	0	0	0	0	0	0	0	0	0	0	0
Gm20853	0	0	0	0	0	0	0	0	0	0	0	0	0	0	0	0	0	0	0	0	0	0	0	0	0	0
Gm21201	0	0	0	0	0	0	0	0	0	0	0	0	0	0	0	0	0	0	0	0	0	0	0	0	0	0
Gm21184	0	0	0	0	0	0	0	0	0	0	0	0	0	0	0	0	0	0	0	0	0	0	0	0	0	0
Gm21647	0	0	0	0	0	0	0	0	0	0	0	0	0	0	0	0	0	0	0	0	0	0	0	0	0	0
Gm21745	0	0	0	0	0	0	0	0	0	0	0	0	0	0	0	0	0	0	0	0	0	0	0	0	0	0
Gm20838	0	0	0	0	0	0	0	0	0	0	0	0	0	0	0	0	0	0	0	0	0	0	0	0	0	0
Gm21756	0	0	0	0	0	0	0	0	0	0	0	0	0	0	0	0	0	0	0	0	0	0	0	0	0	0
Gm21810	0	0	0	0	0	0	0	0	0	0	0	0	0	0	0	0	0	0	0	0	0	0	0	0	0	0
Gm21094	0	0	0	0	0	0	0	0	0	0	0	0	0	0	0	0	0	0	0	0	0	0	0	0	0	0
Gm21753	0	0	0	0	0	0	0	0	0	0	0	0	0	0	0	0	0	0	0	0	0	0	0	0	0	0
LOC102639191	0	0	0	0	0	0	0	0	0	0	0	0	0	0	0	0	0	0	0	0	0	0	0	0	0	0
Gm21737	0	0	0	0	0	0	0	0	0	0	0	0	0	0	0	0	0	0	0	0	0	0	0	0	0	0
Gm21908	0	0	0	0	0	0	0	0	0	0	0	0	0	0	0	0	0	0	0	0	0	0	0	0	0	0
Gm29582	0	0	0	0	0	0	0	0	0	0	0	0	0	0	0	0	0	0	0	0	0	0	0	0	0	0
Gm28091	0	0	0	0	0	0	0	0	0	0	0	0	0	0	0	0	0	0	0	0	0	0	0	0	0	0
Gm28093	0	0	0	0	0	0	0	0	0	0	0	0	0	0	0	0	0	0	0	0	0	0	0	0	0	0
Gm29317	0	0	0	0	0	0	0	0	0	0	0	0	0	0	0	0	0	0	0	0	0	0	0	0	0	0
Gm21679	0	0	0	0	1	0	0	0	0	0	0	0	0	0	0	0	0	0	0	0	0	0	0	0	0	0
Gm20810	0	0	0	0	0	0	0	0	0	0	0	0	0	0	0	0	0	0	0	0	0	0	0	0	0	0
Gm21642	0	0	0	0	0	0	0	0	0	0	0	0	0	0	0	0	0	0	0	0	0	0	0	0	0	0
Gm20894	0	0	0	0	0	0	0	0	0	0	0	0	0	0	0	0	0	0	0	0	0	0	0	0	0	0
Gm20893	0	0	0	0	0	0	0	0	0	0	0	0	0	0	0	0	0	0	0	0	0	0	0	0	0	0
Gm20891	0	0	0	0	0	0	0	0	0	0	0	0	0	0	0	0	0	0	0	0	0	0	0	0	0	0
Gm21506	0	0	0	0	0	0	0	0	0	0	0	0	0	0	0	0	0	0	0	0	0	0	0	0	0	0
LOC118568462	0	0	0	0	0	0	0	0	0	0	0	0	0	0	0	0	0	0	0	0	0	0	0	0	0	0
Gm21488	0	0	0	0	0	0	0	0	0	0	0	0	0	0	0	0	0	0	0	0	0	0	0	0	0	0
Gm21476	0	0	0	0	0	0	0	0	0	0	0	0	0	0	0	0	0	0	0	0	0	0	0	0	0	0
Gm20892	0	0	0	0	0	0	0	0	0	0	0	0	0	0	0	0	0	0	0	0	0	0	0	0	0	0
LOC118568461	0	0	0	0	0	0	0	0	0	0	0	0	0	0	0	0	0	0	0	0	0	0	0	0	0	0
Gm20890	0	0	0	0	0	0	0	0	0	0	0	0	0	0	0	0	0	0	0	0	0	0	0	0	0	0
Gm20895	0	0	0	0	0	0	0	0	0	0	0	0	0	0	0	0	0	0	0	0	0	0	0	0	0	0
Gm21443	0	0	0	0	0	0	0	0	0	0	0	0	0	0	0	0	0	0	0	0	0	0	0	0	0	0
Gm20858	0	0	0	0	0	0	0	0	0	0	0	0	0	0	0	0	0	0	0	0	0	0	0	0	0	0
Gm21427	0	0	0	0	0	0	0	0	0	0	0	0	0	0	0	0	0	0	0	0	0	0	0	0	0	0
Gm20857	0	0	0	0	0	0	0	0	0	0	0	0	0	0	0	0	0	0	0	0	0	0	0	0	0	0
Gm21412	0	0	0	0	0	0	0	0	0	0	0	0	0	0	0	0	0	0	0	0	0	0	0	0	0	0
Gm20809	0	0	0	0	0	0	0	0	0	0	0	0	0	0	0	0	0	0	0	0	0	0	0	0	0	0
Gm20840	0	0	0	0	0	0	0	0	0	0	0	0	0	0	0	0	0	0	0	0	0	0	0	0	0	0
Gm29740	0	0	0	0	0	0	0	0	0	0	0	0	0	0	0	0	0	0	0	0	0	0	0	0	0	0
Gm20926	0	0	0	0	0	0	0	0	0	0	0	0	0	0	0	0	0	0	0	0	0	0	0	0	0	0
Gm20925	0	0	0	0	0	0	0	0	0	0	0	0	0	0	0	0	0	0	0	0	0	0	0	0	0	0
Gm21661	0	0	0	0	0	0	0	0	0	0	0	0	0	0	0	0	0	0	0	0	0	0	0	0	0	0
Gm21469	0	0	0	0	0	0	0	0	0	0	0	0	0	0	0	0	0	0	0	0	0	0	0	0	0	0
Gm21366	0	0	0	0	0	0	0	0	0	0	0	0	0	0	0	0	0	0	0	0	0	0	0	0	0	0
Gm21065	0	0	0	0	0	0	0	0	0	0	0	0	0	0	0	0	0	0	0	0	0	0	0	0	0	0
Gm20865	0	0	0	0	0	0	0	0	0	0	0	0	0	0	0	0	0	0	0	0	0	0	0	0	0	0
Gm20909	0	0	0	0	0	0	0	0	0	0	0	0	0	0	0	0	0	0	0	0	0	0	0	0	0	0
Gm20910	0	0	0	0	0	0	0	0	0	0	0	0	0	0	0	0	0	0	0	0	0	0	0	0	0	0
Gm36891	0	0	0	0	0	0	0	0	0	0	0	0	0	0	0	0	0	0	0	0	0	0	0	0	0	0
Gm35843	0	0	0	0	0	0	0	0	0	0	0	0	0	0	0	0	0	0	0	0	0	0	0	0	0	0
Gm21763	0	0	0	0	0	0	0	0	0	0	0	0	0	0	0	0	0	0	0	0	0	0	0	0	0	0
Gm35134	0	0	0	0	0	0	0	0	0	0	0	0	0	0	0	0	0	0	0	0	0	0	0	0	0	0
Gm21678	0	0	0	0	0	0	0	0	0	0	0	0	0	0	0	0	0	0	0	0	0	0	0	0	0	0
Gm21660	0	0	0	0	0	0	0	0	0	0	0	0	0	0	0	0	0	0	0	0	0	0	0	0	0	0
Gm20851	0	0	0	0	0	0	0	0	0	0	0	0	0	0	0	0	0	0	0	0	0	0	0	0	0	0
Ssty1	0	0	0	0	0	0	0	0	0	0	0	0	0	0	0	0	0	0	0	0	0	0	0	0	0	0
Gm20831	0	0	0	0	0	0	0	0	0	0	0	0	0	0	0	0	0	0	0	0	0	0	0	0	0	0
Srsy	0	0	0	0	0	0	0	0	0	0	0	0	0	0	0	0	0	0	0	0	0	0	0	0	0	0
Gm20772	0	0	0	0	0	0	0	0	0	0	0	0	0	0	0	0	0	0	0	0	0	0	0	0	0	0
Gm20833	0	0	0	0	0	0	0	0	0	0	0	0	0	0	0	0	0	0	0	0	0	0	0	0	0	0
Gm20739	0	0	0	0	0	0	0	0	0	0	0	0	0	0	0	0	0	0	0	0	0	0	0	0	0	0
Gm20780	0	0	0	0	0	0	0	0	0	0	0	0	0	0	0	0	0	0	0	0	0	0	0	0	0	0
Rbm31y	0	0	0	0	0	0	0	0	0	0	0	0	0	0	0	0	0	0	0	0	0	0	0	0	0	0
Gm20781	0	0	0	0	0	0	0	0	0	0	0	0	0	0	0	0	0	0	0	0	0	0.5	0	0	0	0
Gm20877	0	0	0	0	0	0	0	0	0	0	0	0	0	0	0	0	0	0	0	0	0	0	0	0	0	0
Gm20770	0	0	0	0	0	0	0	0	0	0	0	0	0	0	0	0	0	0	0	0	0	0	0	0	0	0
Gm46701	0	0	0	0	0	0	0	0	0	0	0	0	0	0	0	0	0	0	0	0	0	0	0	0	0	0
Gm20822	0	0	0	0	0	0	0	0	0	0	0	0	0	0	0	0	0	0	0	0	0	0	0	0	0	0
Vmn2r-ps146	0	0	0	0	0	0	0	0	0	0	0	0	0	0	0	0	0	0	0	0	0	0	0	0	0	0
Gm38185	0	0	0	0	0	0	0	0	0	0	0	0	0	0	0	0	0	0	0	0	0	0	0	0	0	0
Gm31511	0	0	0	0	0	0	0	0	0	0	0	0	0	0	0	0	0	0	0	0	0	0	0	0	0	0
Gm31186	0	0	0	0	0	0	0	0	0	0	0	0	0	0	0	0	0	0	0	0	0	0	0	0	0	0
Gm30737	0	0	0	0	0	0	0	0	0	0	0	0	0	0	0	0	0	0	0	0	0	0	0	0	0	0
Gm20928	0	0	0	0	0	0	0	0	0	0	0	0	0	0	0	0	0	0	0	0	0	0	0	0	0	0
Gm20836	0	0	0	0	0	0	0	0	0	0	0	0	0	0	0	0	0	0	0	0	0	0	0	0	0	0
Gm20773	0	0	0	0	0	0	0	0	0	0	0	0	0	0	0	0	0	0	0	0	0	0	0	0	0	0
Gm21454	0	0	0	0	0	0	0	0	0	0	0	0	0	0	0	0	0	0	0	0	0	0	0	0	0	0
Gm21440	0	0	0	0	0	0	0	0	0	0	0	0	0	0	0	0	0	0	0	0	0	0	0	0	0	0
Gm21828	0	0	0	0	0	0	0	0	0	0	0	0	0	0	0	0	0	0	0	0	0	0	0	0	0	0
Gm21425	0	0	0	0	0	0	0	0	0	0	0	0	0	0	0	0	0	0	0	0	0	0	0	0	0	0
Gm20807	0	0	0	0	0	0	0	0	0	0	0	0	0	0	0	0	0	0	0	0	0	0	0	0	0	0
Gm21393	0	0	0	0	0	0	0	0	0	0	0	0	0	0	0	0	0	0	0	0	0	0	0	0	0	0
Gm21513	0	0	0	0	0	0	0	0	0	0	0	0	0	0	0	0	0	0	0	0	0	0	0	0	0	0
Gm21379	0	0	0	0	0	0	0	0	0	0	0	0	0	0	0	0	0	0	0	0	0	0	0	0	0	0
Gm20812	0	0	0	0	0	0	0	0	0	0	0	0	0	0	0	0	0	0	0	0	0	0	0	0	0	0
Gm46700	0	0	0	0	0	0	0	0	0	0	0	0	0	0	0	0	0	0	0	0	0	0	0	0	0	0
Gm20828	0	0	0	0	0	0	0	0	0	0	0	0	0	0	0	0	0	0	0	0	0	0	0	0	0	0
Vmn2r-ps147	0	0	0	0	0	0	0	0	0	0	0	0	0	0	0	0	0	0	0	0	0	0	0	0	0	0
Gm20776	0	0	0	0	0	0	0	0	0	0	0	0	0	0	0	0	0	0	0	0	0	0	0	0	0	0
Gm20777	0	0	0	0	0	0	0	0	0	0	0	0	0	0	0	0	0	0	0	0	0	0	0	0	0	0
Gm20775	5.5	14	13.5	10	7	9.5	14	12.5	11.5	9	14.5	11	17	8.5	8	9	10.53	12	10	15.5	16.5	15	11.5	14	11.5	10
Gm20737	0	0	0	0	0	0	0	0	0	0	0	0	0	0	0	0	0	0	0	0	0	0	0	0	0	0
Gm20834	0	0	0	0	0	0	0	0	0	0	0	0	0	0	0	0	0	0	0	0	0	0	0	0	0	0
Gm21310	0	0	0	0	0	0	0	0	0	0	0	0	0	0	0	0	0	0	0	0	0	0	0	0	0	0
Gm21301	0	0	0	0	0	0	0	0	0	0	0	0	0	0	0	0	0	0	0	0	0	0	0	0	0	0
Gm21292	0	0	0	0	0	0	0	0	0	0	0	0	0	0	0	0	0	0	0	0	0	0	0	0	0	0
Gm20815	0	0	0	0	0	0	0	0	0	0	0	0	0	0	0	0	0	0	0	0	0	0	0	0	0	0
Gm20824	0	0	0	0	0	0	0	0	0	0	0	0	0	0	0	0	0	0	0	0	0	0	0	0	0	0
Gm20825	0	0	0	0	0	0	0	0	0	0	0	0	0	0	0	0	0	0	0	0	0	0	0	0	0	0
Gm28576	0	0	0	0	0	0	0	0	0	0	0	0	0	0	0	0	0	0	0	0	0	0	0	0	0	0
Gm46699	0	0	0	0	0	0	0	0	0	0	0	0	0	0	0	0	0	0	0	0	0	0	0	0	0	0
Vmn2r-ps149	0	0	0	0	0	0	0	0	0	0	0	0	0	0	0	0	0	0	0	0	0	0	0	0	0	0
Gm20826	0	0	0	0	0	0	0	0	0	0	0	0	0	0	0	0	0	0	0	0	0	0	0	0	0	0
Gm28998	0	0	0	0	0	0	0	0	0	0	0	0	0	0	0	0	0	0	0	0	0	0	0	0	0	0
Gm46698	0	0	0	0	0	0	0	0	0	0	0	0	0	0	0	0	0	0	0	0	0	0	0	0	0	0
Gm21244	0	0	0	0	0	0	0	0	0	0	0	0	0	0	0	0	0	0	0	0	0	0	0	0	0	0
Gm28442	0	0.25	0	1	0	1	0	0	0	0	0.5	0	0	1	0	0	0.25	0	0	0	0	0	0	0	0	0
Gm20830	0	0	0	0	0	0	0	0	0	0	0	0	0	0	0	0	0	0	0	0	0	0	0	0	0	0
Gm20873	0	0	0	0	0	0	0	0	0	0	0	0	0	0	0	0	0	0	0	0	0	0	0	0	0	0
LOC118568460	0	0	0	0	0	0	0	0	0	0	0	0	0	0	0	0	0	0	0	0	0	0	0	0	0	0
Gm20914	0	0	0	0	0	0	0	0	0	0	0	0	0	0	0	0	0	0	0	0	0	0	0	0	0	0
Gm20918	0	0	0	0	0	0	0	0	0	0	0	0	0	0	0	0	0	0	0	0	0	0	0	0	0	0
Gm21064	0	0	0	0	0	0	0	0	0	0	0	1	0	0	0	0	0	0	0	0	0	0	0	0	0	0
Vmn2r-ps140	0	0	0	0	0	0	0	0	0	0	0	0	0	0	0	0	0	0	0	0	0	0	0	0	0	0
Vmn2r-ps139	0	0	0	0	0.03	0	0	0.03	0	0	0	0.03	0.03	0	0	0.03	0.04	0	0	0	0	0	0	0	0	0
Gm8525	0	0	0	0	0	0	0	0	0	0	0	0	0	0	0	0	0	0	0	0	0	0	0	0	0	0
Gm18177	0	0	0	0	0	0	0	0	0	0	0	0	0	0	0	0	0	0	0	0	0	0	0	0	0	0
Gm28649	0	0	0	0	0	0	0	0	0	0	0	0	0	0	0	0	0	0	0	0	0	0	0	0	0	0
Gm2325	0	0	0	0	0	0	0	0	0	0	0	0	0	0	0	0	0	0	0	0	0	0	0	0	0	0
Gm3376	0	0	0	0	0	0	0	0	0	0	0	0	0	0	0	0	0	0	0	0	0	0	0	0	0	0
Gm2316	0	0	0	0	0	0	0	0	0	0.25	0	0	0	0	0	0.14	0	0	0	0.03	0	0.17	0	0	0	0
Rhoay-ps2	0	0	0	0	0	0	0	0	0	0	0	0	0	0	0	0	0	0	0	0	0	0	0	0	0	0
Gm21156	0	0	0	0	0	0	0	0	0	0	0	0	0	0	0	0	0	0	0	0	0	0	0	0	0	0
Gm21708	0	0	0	0	0	0	0	0	0	0	0	0	0	0	0	0	0	0	0	0	0	0	0	0	0	0
Gm21147	0	0	0	0	0	0	0	0	0	0	0	0	0	0	0	0.14	0	0	0	0	0	0	0	0	0	0
Gm21704	0	0	0	0	0	0	0	0	0	0	0	0	0	0	0	0	0	0	0	0	0	0	0	0	0	0
Gm21139	0	0	0	0	0	0	0	0	0	0	0	0	0	0	0	0	0	0	0	0	0	0	0	0	0	0
Gm21693	0	0	0	0	0	0	0	0	0	0	0	0	0	0	0	0	0	0	0	0	0	0	0	0	0	0
Gm21133	0	0	0	0	0	0	0	0	0	0	0	0	0	0	0	0.14	0	0	0	0	0	0	0	0	0	0
Gm21677	0	0	0	0	0	0	0	0	0	0	0	0	0	0	0	0	0	0	0	0	0	0	0	0	0	0
Gm8510	0	0	0	0	0	0	0	0	0	0.25	0	0	0	0	0	0.14	0	0	0	0	0	0.17	0	0	0	0
Gm10352	0	0	0	0	0	0	0	0	0	0	0	0	0	0	0	0	0	0	0	0	0	0	0	0	0	0
Gm8506	0	0	0	0	0	0	0	0	0	0	0	0	0	0	0	0	0	0	0	0	0	0	0	0	0	0
Gm10256	0	0	0	0	0	0	0	0	0	0	0	0	0	0	0	0	0	0	0	0	0	0	0	0	0	0
Gm8502	0	0	0	0	0	0	0	0	0	0.25	0	0	0	0	0	0.14	0	0	0	0	0	0.17	0	0	0	0
Rbmy	0	0	0	0	0	0	0	0	0	0	0	0	0	0	0	0	0	0	0	0	0	0	0	0	0	0
Gm8498	0	0	0	0	0	0	0	0	0	0	0	0	0	0	0	0	0	0	0	0	0	0	0	0	0	0
Gm6137	0	0	0	0	0	0	0	0	0	0	0	0	0	0	0	0	0	0	0	0	0	0	0	0	0	0
Gm4064	0	0	0	0	0	0	0	0	0	0	0	0	0	0	0	0	0	0	0	0	0	0	0	0	0	0
H2al2b	0	0	0	0	0	0	0	0	0	0	0	0	0	0	0	0	0	0	0	0	0	0	0	0	0	0
Gm18798	0	0	0	0	0	0	0	0	0	0	0	0	0	0	0	0	0	0	0	0	0	0	0	0	0	0
Sry	0	0	0	0	0	0	0	0	0	0	0	0	0	0	0	0	0	0	0	0	0	0	0	0	0	0
Uba1y-ps1	1	2.33	2	1.67	1.08	2.33	4.67	2.58	2	1.17	2.83	2.33	3.05	2	0.7	0.83	0.7	2.67	5.7	2.58	0.67	2.33	2.37	4	2.67	1.33
H2al2c	0	0	0	0	0	0	0	0	0	0	0	0	0	0	0	0	0	0	0	0	0	0	0	0	0	0
Vmn2r-ps138	0	0	0	0	0	0	0	0	0	0	0	0	0	0	0	0	0	0	0	0	0	0	0	0	0	0
Vmn2r-ps137	0	0	0	0	0	0	0	0	0	0	0	0	0	0	0	0	0	0	0	0	0	0	0	0	0	0
Gm46697	0	0	0	0	0	0	0	0	0	0	0	0	0	0	0	0	0	0	0	0	0	0	0	0	0	0
Gm46718	0	0	0	0	0	0	0	0	0	0	0	0	0	0	0	0	0	0	0	0	0	0	0	0	0	0
Gm18178	0.03	0.03	0	0.07	0	0.03	0.07	0.05	0	0	0	0.03	1.07	0.03	0.1	0	0	0.03	0	0	0.07	0.03	0	0	0.03	0
Gm39555	0	0	0	0	0	0	0	0	0	0	0	0	0	0	0	0	0	0	0	0	0	0	0	0	0	0
Gm18796	0	0	0	0	0	0	0	0	0	0	0	0	0	0	0	0	0	0	0	0	0	0	0	0	0	0
Uba1y-ps2	0	0	0	0	0	0	0	0	0	0	0	0	0	0	0	0	0	0	0	0	0	0	0	0	0	0
Zfy2	0	0	0	0	0	0	0	0	0	0	0	0	0	0	0	0	0	0	0	0	0	0	0	0	0	0
Rhoay-ps1	0	0	0	0	0	0	0	0	0	0	0	0	0	0	0	0	0	0	0	0	0	0	0	0	0	0
Gm18797	0	0	0	0	0	0	0	0	0	0	0	0	0	0	0	0	0	0	0	0	0	0	0	0	0	0
Vmn2r-ps136	0	0	0	0	0	0	0	0	0	0	0	0	0	0	0	0	0	0	0	0	0	0	0	0	0	0
Gm8446	0	0	0	0	0	0	0	0	0	0	0	0	0	0	0	0	0	0	0	0	0	0	0	0	0	0
Gm17790	0	0	0	0	0	0	0	0	0	0	0	0	0	0	0	0	0	0	0	0	0	0.08	0	0	0	0
Gm25565	0	0	0	0	0	0	0	0	0	0	0	0	0	0	0	0	0	0	0	0	0	0	0	0	0	0
Usp9y	0	0	0	0	0	0	0	0	0	0	1	0	0	0	0	0	0	0	0	0	0	0	0	0	0	0
Gm5377	0	0	0	0	0	0	0	0	0	0	0	0	0	0	0	0	0	0	0	0	0	0	1	0	0	0
Gm18665	0	0	0	0	0	0	0	0	0	0	0	0	0	0	0	0	0	0	0	0	0	0	0	0	0	0
Gm4017	10.33	9.87	12.23	14.43	10.59	10.71	9.37	15.62	12.36	10.93	18.36	12.57	13.71	9.77	15.14	11.34	15.06	10.45	16.47	16.54	11.91	9.93	10.27	10.69	15.52	14.39
Ddx3y	0	0	0	0	0	0	0	0	0	0	0	0	0	0	0	1	0	0	0.06	0	0	0	0	0.2	0	1
Uty	0	0	0	0	0	0	0	0	0	0	0	0	0	0	0	0	0	0	0	0	0	0	0	0	0	0
Tspy-ps	0	0	0	0	0	0	0	0	0	0	0	0	0	0	0	0	0	0	0	0	0	0	0	0	0	0
Eif2s3y	1	0.03	0	0	0	0	1	0	0	0	0	0	0	0	0	1	1	0	0	0	0	0	0	0	0	1
LOC115489305	0	0	0	0	0	0	0.03	0	0	0	0	0	0.03	0	0	0	0	0	0	0	0	0	0	0	0	0
Kdm5d	0	0	0	0	0	0	0	0	0	0	0	0	0	0	0	0	0	0	0	0	0	0	0	0	0	0
Rhoay-ps3	0	0	0	0	0	0	0	0	0	0	0	0	0	0	0	0	0	0	0	0	0	0	0	0	0	0
Uba1y	0	0	0	0	0	0	0	0	0	0	0	0	0	0	0	0	0	0	0	0	0	0	0	0	0	0
Zfy1	0	0	0	0	0	0	0	0	0	0	0	0	0	0	0	0	0	0	0	0	0	0	0	0	0	0
Gm2098	0	0	0	0	0	0	0	0	0	0	0	0	0	0	0	0	0	0	0	0	0	0	0	0	0	0
Gm29089	0	0	0	0	0	0	0	0	0	0	0	0	0	0	0	0	0	0	0	0	0	0	0	0	0	0
1700020D14Rik	0	0	0	0	0	0	0	0	0	0	0	0	0	0	0	0	0	0	0	0	0	0	0	0	0	0
Zf12	1	2	0	3	7	1	3	5	5	8	1	3	2	6	1	5	1	5	10.5	2	5	3	4	0	1	1
LOC100862337	2	1	0	1	4	1	2	1	7	5	0	4	1	5	3	5	3	1	4	2	1	1	3	1	1	2
Tmlhe	22	17	29	35	36	28	43	37	45	44	26	53	39	49	47	37	53.33	38	48	54	47.5	30	52	24	47	31
Spry3	0	0	0	0	0	0	0	0	0	0	0	0	0	0	0	0	0	0	0.03	0	0	0	0	0	0	0
LOC115489310	0	0	0	0	0	0	0	0	0	0	0	0	0	0	0	0	0	0	0	0	0	0	0	0	0	0
Vamp7	118	119	101.5	132	121.5	71	83	125	137.5	126	98	117	147	151	204	122	162.5	104.5	161.5	175	148	174.5	192	115	160.5	132
LOC105243599	0	1	0	5	1	1	2	1	0	2	0	1	2	0	0.07	1	2	0	0	1	0	2	1	0	1	0
LOC118568469	0.2	0.65	0.4	0.6	0.2	0.74	0.57	0.2	0.37	0	0.8	0.4	0.2	0.6	0.6	0.8	1.57	0.8	0.93	0.57	0.2	1.57	1.6	0.2	0.6	0.4
Asmt	0	0	0	0	0	0	0	0	0	0	0	0	0	0	0	0	0	0	0	0	0	0	0	0	0	0
Akap17a	11	27	35	30	16	23	16	31	31	33	31	27	42	25	26	46	41	23	39	25	34	37	32	18	54	33
2510022D24Rik	95	77	97	96	116.5	64	82.5	97.83	165.2	104.5	126	123.5	144.5	85	120	100	124	118.5	171	157	101	149	123.33	86	157	97
Nlgn4l	1	2	0	2	0.5	0	0.5	0.5	0	1.5	0	1.5	0.5	2	1	0.03	0	0.5	1	1	0	0	0	0	0	0
Sts	32	24	37	33	23	22	27	40	51	37	39	39	35	37	34	35	27	23	60	52	42	41	46	37	69	31
LOC118568423	0	0	0	0	0	0	0	0	0	0	0	0	0	0	0	0	0	0	0	0	0	0	0	0	0	0
4933400A11Rik	0	0	0	0	0	0	0	0	0	0	0	0	0	0	0	0	0	0	0	0	0	0	0	0	0	0
Gm25651	0	0	0	0	0	0	0	0	0	0	0	0	0	0	0	0	0	0	0	0	0	0	0	0	0	0
Mid1	4	3	3	1.5	0.5	1	3.83	5	7	8.5	8	3	4	13	7.83	5.5	4.5	4	6.5	2.5	7.5	3	2	3.5	2.5	4.5
Gm15245	0	0	0	0	0	0	0	1	0	0	0	0	0	0	0	0	0	0	0	0	0	0	0	0	0	0
Gm15246	1	0	0	0	1	0	0	0	0	0	0	0	0	0	1	0	0	0	1	1	1	1	0	0	0	1
Hccs	45	28	71	54	55	40	32	67	47	56	80	64	97	47	75	60	58	44	62	46	59	84	59	50	56	51
Amelx	0	0	0	0	0	0	0	0	0	0	0	0	0	0	0	0	0	0	0	0	0	0	0	0	0	0
Arhgap6	27	26	32	31	32	22	24	15	37	25	32	21	39	33	26	29.05	41	26	40.03	30.1	24	25	33.03	31	28	21
Msl3	128	102	122	120	130	71	104	140	166	117	139	121	137	119	128	119	183	141	147	137	139	135	166	126	140	111
Gm39550	0	0	0	0	0	0	0	0	0	0	0	0	0	0	0	0	0	0	0	0	0	0	0	0	0	0
Gm7209	0	0	0	0	0	0	0	0	0	0	0	0	0	0	0	0	0	0	0	0	0	0	0	0	0	0.5
Gm15240	0	0	0	0	0	0	0	0	0	0	0	0	0	0	0	0	0	0	0	0	0	0	0	0	0	0
Gm15238	0	0	0	0	0	0	0	0	0	0	0	0	0	0	0	0	0	0	0	0	0	0	0	0	0	0
Frmpd4	0	2	0	0	0	0	0	0	0.33	0	0	0	0	0	0	0	0	0	0	0	0	0	0	0	0	0
Gm6744	0	0	0	0	0	0	0	0	0	0	0	0	0	0	0	0	0	0	3	0	0	0	0	0	0	0
Gm26368	0	0	0	0	0	0	0	0	0	0	0	0	1	0	0	0	0	1	0	0	0	0	0	0	0	0
Prps2	31	27	33.5	44.5	37	31.5	51.5	51	80	53.5	57	46	48	46.5	64	56	62	65	89.5	69.1	53.5	71.5	66.5	62	79.5	44
Tlr7	6	6	15	13	8	5	13.03	21	11	8	16	7	15	26	33.03	35	26	27	32	23	25	16	17	14	19	20
Tlr8	4	0	19	12	5.5	4	5	10	6	12	7	6	3	9	25	7	10	7	11	10	11	8	9	5	11	13
Tmsb4x	1580	1277	2943	1480	1677	1183	1854	2869	3515	3086	2208	2440	3101	4610	5531	3657	4175	3689.33	6260.5	3882	3114	4253	3536	2561	4683	3737.5
Gm39549	0	0	0	0	0	0	0	0	0	0	0	0	0	0	0	0	0	1	0	0	0	0	0	0	0	0.5
Gm15232	0	1	1	0	0	0	2	0	2	0	0	0	2	1.07	0	2	1	0	0	0	0.03	0	0	1	0	1
Gm8817	0	0	0	0	0	0	0	0	0	0	0	0	0	0	0	0	0	0	0	0	0	0	0	0	1	0
Gm8814	0	0	1	0.12	0	0	0	0	1	0	1	0	0	0	0	0	0	2.25	1	0	0	1	0	1	1	0
n-TSaga3	0	0	0	0	0	0	0	0	0	0	0	0	0	0	0	0	0	0	0	0	0	0	0	0	0	0
Gm30354	0	0	1	1	1	1	0	0	1	0	0	0	0	1	0	0	0	0	1	0	0	0	0	0	0	0
Gm15230	0	0	0	0	0	0	0	0	0	0	0	0	0	0	0	0	0	0	0	0	0	0	0	0	0	0
Rpl7a-ps11	3.93	2.92	3.87	6.92	0.78	1.78	5.03	1.73	3.98	1.23	2.45	5.88	18.09	5.77	4.85	3.21	1.83	5.07	7.14	4.17	4.03	3.73	12.71	3	7.17	2.57
Gm36918	0	0	0	0	0	0	0	0	0	0	0	0	0	0	0	0	0	0	0	1	0	0	0	0	0	0
Gm36867	0	0	0	0	0	0	0	0	0	0	0	0	0	0	0	0	0	0	0	0	0	0	0	0	0	0
Gm36547	0	0	0	0	0	0	0	0	0	0	0	1	0	2	0	0	0	0	0	0	0	0	0	0	0	0
Gm1720	0	0	0	0	0	0	0	0	0	0	0	0	0	0	0	0	0	0	0	0	0	0	0	0	0	0
Egfl6	0	0	1	0	1	0	0	0	0	1	0	3	0	0	4	1	1	1	3	0	3	0	0	1	2	0
Tceanc	8	6	9	7.2	5	7	8	16	12	12	18	17	16	14	11	12	26	16	15.2	24	17	16	19	15	16	10
Gm15223	0	0	0.33	0	0	0	0	0.33	0	0	0	0	0	0	0	0	0	0	0	0	0	0	0	0	0	0
Gm15229	0	0	0	0	0	0	0	0	0	0	0	0	0	0	0	0	0	0	0	0	0	0	0.5	0	0	0
Rab9	261	279	361	349	283	244	275	354	379.5	322	312	336	376	280	370	316	408	322	359	332	309	327	339.5	200	413	273
Trappc2	25.5	21.5	26.5	15.5	29	19	24.5	34.5	35	12	40	20.5	36.5	30.5	38.5	31	29	34	49.5	35	25.5	23	33	23	47.5	23.5
Ofd1	15	19	23	18	19	11	15	25	30.5	17	26	21	36.5	37	43	29	29	33	35	43	24	40	41	20	45	30
Gpm6b	4	6	8	3	4	5	4	6	12	19	14	10	9	23	15	13	21	12	23	14	11	16	15	9	20	16
Gemin8	9	8.5	3	10	10	10	10	6.5	17.5	9	5	14	12	14	17.53	8.5	18.53	14.5	20	18	12	15.03	7.5	4.03	16.5	18.5
Gm15225	0.27	0.23	0.31	1.13	0.17	0.17	0.03	0.07	0.07	0.1	0.17	0.07	0.2	0.07	0.1	0.1	0.2	0.03	0.1	0.1	0.07	0.1	0.03	0.07	0.12	0.1
Gm22062	0	0	0	0	0	0	0	0	0	0	0	0	0	0	0	0	0	0	0	0.03	0	0	0	0	0	0
Gm15236	0	0	0	0	0	0	0	0	0	0	0	0	0	0	0	0	0	0	0	0	0	0	0	0	0	0
Glra2	0	1	0	1	0	0	1	1	0	0	0	0	1	1	2	0	1	1	0	0	0	0	0	0	0	0
Gm6730	0	0	0	0	0	0	0	0	0	0	0	0	0	0	0	0	0	0	0	0	0	0	0	0	0	0
Gm51261	0	0	0.5	0	0	0	0	0	0	0	0	0	0	0	0	0	0	0	0	0	0	0	0	0	0	0
Fancb	3	2	0	2	6	0	1	7	1	2	3	4	3	11	9	2	7	4	2	7	5	5	4	2	7	2
Mospd2	58	63	69	68	94	62	63	105	84.5	78	100	95	110	83	105	121	150	82	95	105	82	90	122	60	101	70
Gm15216	0	0	0	0	0	0	0	0	0.12	0	0	0	0	0	0	0	0	0	0	0	0	0	0	0	0	0
Asb9	0	0	0	0	0	0	0	0	0	0	1	0	0	0	0	0	0	0	0	0	2	0	0	0	0	0
Gm15211	0	0	0	0	0	0	0	0	0	0	0	0	0	0	0	0	0	0	0	0	0	0	0	0	0	0
Asb11	0	0	1	0	0	0	1	0	0	0	0	0	0	0	2	0	1	0	0	3	2	0	3	2	1	7
Piga	4	6	14	21	10	18	14	22	22	19	15	14	18	17	22	14	28	7	13	21	16	17	14	14	27	21
Vegfd	4	4	10	6	4	4	13	14	20	23	9	14.5	14	25	35	6	9	21	24	24	25.5	12	23	13	20	13
Gm22023	0	0	0	0	0	0	0	0	0	0	0	0	0	0	0	0	0	0	0	0	0	0	0	0	0	0
LOC115489226	0	0	0	0	0	0	0	0	0	0	0	0	0	0	0	0	0	0	0	0	0	0	0	0	0	0
Gm46692	0	0	0	0	0	0	0	0	0	0	0	0	0	0	0	0	0	0	0	0	0	0	1	0	0	0
Pir	92	97	107	98	98	70	121	151	198.2	181	160	182.5	127	102	114	100	175	179	208	190	144.5	159	210	149	203	156
Gm19251	0	0	0	0	0	0	0	0	0	0	0	0	0	0	0	0	0	0	0	0.03	0	0	0	0	0	0
Bmx	1	0	1	0	1	0	1	1	3	2	1	1	1	1	0	2	1	1	0	3	2	1	3	1	4	1
Ace2	5	2	6	4	7	5	1	0	2	1	1	2	4	3	1	0	3	0	1	1	2	0	0	1	3	0
Cltrn	1	0	0	0	0	1	2	0	0	1	0	1	1	8	0	2	2	1	0	0	0	2	0	0	0	0
Siah1b	5	4	4	4	3	1	4	1	8	3	6	4	6	9	10	8	5	17	11	6	2	8	7	2	15	8
Car5b	10.03	5	19	12	16	7.03	17.5	19	26.03	18	18	17	20	15.03	14.5	15.5	26	17.25	26.04	22	15	23	22.03	13	19	21
Gm38561	48	44	40.5	60	57	33	44	52	58	43	50	47	62	55	69	81	58	34.5	53	50.05	47	53	57	34	77	42
Zrsr2	63	62	73	63	48	46	63	69	96	76	81	52	81	64.08	101	76	94	75	125	94	78	76	113	59	113.33	82
Ap1s2	12.5	9	18.5	10.42	7	8	13.5	18	27	10	15.83	29	28.35	42.21	42.33	27.83	30.87	22.25	34.5	20.03	29.5	29.5	25.5	13.53	30	24
Gm52456	0	0	1	1	0	0	0	0	3	0	0	0	0	1	0	0	2	4	1	1	0	1	1	1	0	0
Gm20188	0	0	0	0	0	0	0	0	0	0	0	0	0	0	0	0	0	0	0	0	0	0	0	0	0	0
Rnf138rt1	0	0	0	0	0	0	0	0	6	8	0	0	0	0	0	0	0	2	10	1	0	3	1	4	12	2
Grpr	0	0	0	0	0	0	0	0	0	0	0	0	0	0	0	0	0	0	0	0	0	0	0	0	0	0
Gm7199	0	0	0	0	0	0	0	0	0	0	0	0	0	0	0	0	0	2	0	0	0	0	0	0	0	0
Gm26007	0	0	0	0	0	0	0	0	0	0	0	0	0	0	0	0	0	0	0	0	0	0	0	0	0	0
Gm15212	0	0	0	0	0	0	0	0	0	0	0	0	0	0	0	0	0	0	0	0	0	0	0	0	0	0
Gm22746	0	0	0	0	0	0	0	0	0	0	0	0	0	0	0	0	0	0	0	0	0	0	0	0	0	0
S100g	0	1	0	1	1	0	3	7	7	18	8	10	3	26	20	7	16	3	7	17	8	4	11	12	9	26
Gm19107	0	0	0	0	0	0	0	0	0	0	0	0	0.03	0	0	0	0	0	0	0	0	0	0	0.03	0	0
Ctps2	53	37	54	45	66	48	85	118	139	129	84	117	97	110	154	118	144	112	168	159	117	124	141	113	150	118
Gm15209	0	0	0	0	0	0	0	0	0	0	0	0	0	0	0	0	1	0	0	0	2	0	0	0	0	0
Mir3473a	0	0	0	0	0	0	0	0	0	0	0	0	0	0	0	0	0	0	0.5	0	0	0	0	0	0	0
Syap1	171	183	228	198	226	178	224	284	295	229	292	267	265	252	274	260	291	283	358	305	347	300	323	219	354	302
Gm23901	0	0	0	0	0	0	0	0	0	0	0	0	0	0	0	0	0	0	0	0	0	0	0	0	0	0
Gm16459	0	0	0	0	0	0	0	0	0	0	0	0	0	0	0	0	0	0	0	0	0	0	0	0	0	0
Txlng	98	82.5	140	99	91.5	72.5	108.5	154	147	128	140	127.5	128.5	129.5	142.5	120	129.5	135.5	151	119	109.5	128.5	133.5	99	131	104
Rbbp7	247.5	209.5	226	283.5	243.5	217.5	259	378.5	460	316	342	361.5	350.5	444	441.5	332	378	378.5	429.5	413.5	336.5	375	431	327	417	336
Gm23786	0	0	0	0	0	0	0	0	0	0	0	0	0	0	0	0	0	0	0	0	0	0	0	0	0	1
Gm15201	0	0	0	0	0	0	0	0	0	0	0	0	0	0	0	0	0	0	0	1	0	0	0	0	0	1
Gm8737	0	0	0	0	0	0	0	0	0	0	0	0	0	0	0	0	0	0	0	0	0	0	0	0	0	0
Gm15206	0	0	0	1	0	0	1	0	0	1	0	1	0	1	2	0	3	1	0	0	0	2	0	0	0	0
Gm7331	134.45	133.25	141.01	167.81	156.6	109.08	126.92	189.05	211.53	156.9	170.38	145.5	170.03	165.11	185.48	153.05	174.28	169.78	243.81	191.76	177.85	178.5	196.91	133.75	242.73	152.05
Reps2	59	60	66	77	61	40	65	73	110	88	102	80	88	93	100	91	110	107	85	120	103	85	98	87	101	90
Gm15204	0.33	0	0	0	0.5	0	0.33	0.33	0	0	0.5	0	0	1	0.33	0.33	0	0.33	0.83	0.5	0	0	0.67	0	0.33	0
Gm23794	0	0	0	0	0	0	0	0	0	0	0	0	0	0	0	0	0.5	0	0	0	0	0	0	0	0	1
Gm26317	0.07	0.17	0.13	0.13	2.23	0	0.1	0.2	0.17	0.17	0.27	0.17	0.27	0.17	0.5	0.3	0.77	1.27	0.43	0.33	0.23	0.33	0.56	0.1	0.13	0.37
Nhs	0	0	1	0	1	2	0	4	1	2	2	0	2	5	7	3	5	3	4	1	2	2	5	1	0	1
Scml1	0	0	0	0	0	0	0	0	0	0	0	0	0	0	0	0	0	0	0	0	0	0	0	0	0	0
Rai2	19	12	10	16	13	5	20	17	17	12	29	18	19	9	13	23	13	24	24	20	23	14	14	12	15	18
Gm52425	0	0	0	0	0	0	0	0	0	0	0	0	0	0	0	0	0	0	0	0	0	0	0	0	0	0
Prkaca-ps1	0	0	0	0	0	0	0	0	0	0	0	0	0	0	0	0	0	1	0	0	0	0	0	0	0	0
Gm36049	0	0	0	0	0	0	0	0	0	0	0	0	0	0	0	0	0	0	0	0	0	0	0	0	0	0
Gm15262	0	0	0	0	0	0	0	0	0	0	0	0	0	0	0	0	0	0	0	0	0	0	0	0	0	0
Gm5419	0	0	2	1.25	0	0	0	2	1	1	0	1.2	0	0	0	0.33	0.33	0	0	0	0.33	0	1	0	0.25	1
n-TLtaa1	0	0	0	0	0	0	0	0	0	0	0	0	0	0	0	0	0	0	0	0	0	0	0	0	0	0
Scml2	0	1	0	0	0	1	1	3	0	0	3	1	1	8	1	1	0	2	3	3	2	1	0	1	1	0
Gja6	0	0	0	0	0	2	0	0	0	0	1	0	0	0	1	1	0	0	0	0	0	0	2	0	0	0
Cdkl5	3	0	3	0	3	1	0	5	4	4	2	2	5	5	6	5	3	4	7	4	2	5	4	7	2	5
n-TVtac3	0	0	0	2	1	2	0	1	0	2	2	1	1	2	0	1	1	2	0	0	1	2	1	0	2	1
Rs1	0	0	0	0	0	0	0	0	0	0	0	0	0	0	0	0	0	0	0	0	0	0	0	0	0	0
Ppef1	0	0	0	0	0	0	0	0	0	0	0	0	0	0	0	0	0	0	0	0	0	0	0	0	0	0
Phka2	82	54	71	99	108	68	74	116	124.17	106	119	81	115	112	123	91	96.14	91	116	118	104.04	94	113	64.67	119	106
Gm15241	0	0	0	0	0	0	0	0	0	0	0	0	0	0	0	0	0	0	0	0	0	0	0	0	0	0
Adgrg2	6	5	2	6	3	4	7	9	8	15	9	3	6	3	2	3	4	7	15	12	10	14	15	3	15	14
Gm15193	0	0	1	0	0	0	0	0	0	0	1	0	1	1	1	0	1	2	0	0	0	2	0	0	0	0
Gm39548	0	0	0	0	0	0	0	0	0	0	0	0	0	0	0	0	0	0	0	0	0	0	0	0	0	0
Gm15196	0	0	0	0	0	0	0	0	0	0	0	0	0	0	0	0	0	1	0	0	1	0	0	0	0	0
Gm15195	0	0	0	0	0	0	0	0	0	0	0	0	0	0	0	1	0	0	0	0	0	0	0	2	0	0
Gm39547	1	0	1	1	2	0	3	0	1	0	0	0	0	0	2	0	2	0	1	1	1	0	1	1	0	1
Pdha1	278	274	362	338	287.5	276	280.5	405	391.5	278.5	468.5	431.5	363.5	223	284	273	393.5	379	405.5	423	422	431.5	477	288.5	452.5	367
Gm8682	0	1	0	0	0	0	0	0	0	0	0	0	1	0	0	0	0	0	0	0	0	0	0	1	0	0
Map3k15	1	1	1	2	3	1	4	0	2	3	0	4	2	1	1	1	2	0	0	1	2	3	2	1	1	1
Sh3kbp1	12	9	17	9	6	7	10	21	17	20	22	13	9	36	36	27	18	16	26	24	19	28	13	7	19	25
Gm15186	0.5	0.5	2.5	1.5	1.5	2	2.5	3.5	7.5	4.5	3.5	2.5	7	6.5	7	2	1.5	1.5	2.5	3.5	5	3	4	0.5	1.5	3
Gm15190	0.25	0.5	0.25	0	2	0.5	0	0	1.5	1	0.25	0	0	0	0	0.25	0	0	0.25	0	0.5	0	1	0	0.25	0
Bclaf3	14	12	20	23	23	13	12	11	27	19	15	11	24	20	25	21	29	27	39	20	16	31	22	17	28	20
Gm39546	0	0	0	0	0	0	0	0	0	0	0	0	0	0	0	0	0	0	0	0	0	0	0	0	0	0
Map7d2	0	1	0	0	1	0	0	0	0	0	1	0	0	0	0	0	0	0	1	1	0	0	0	0	1	1
Gm15187	0	0	0	1	0	0	0	0	2	0	0	0	0	0	0	0	0	0	0	0	0	0	0	0	0	0
Eif1ax	131	139	161	147	191	118	165	212	279	209	218	162	229	219	266	186	260	217	284	259	224	244	256	164	276	225
Rps6ka3	23	29	41	39	35	24	37	55	70	61	56	56	71	69	90	102	62	55	85	59	56	63	67	42	81	66
Gm15189	0	0	0	0	0	0	1	0	0	0	0	0	0	0	0	0	0	0	0	0	0	0	0	0	0	0
Gm5764	0	0	0	0	0	0	0	0	0	0	0	0	0	0	0	0	0	0	0	0	0	0	0	0	0	0
Gm22522	0	0	0	0	0	0	0	0	0	0	0	0	0	0	0	0	0	0	0	0	0	0	0	0	0	0
Gm8662	0	0	0	0	0	0.25	0	1	0	0	0	0	0	0	0	0.25	0	0	0.25	0	0	0.58	0.14	0	0	0
Gm15170	0	0	0	0	0	0	0	0	0	0	0	0	0	1	0	0	0	0	2	0	0	0	0	0	0	0
Gm8659	0	0	0	0	0	0	0	1	0	0	0	0	0	0	0	0	0	0	0	0	0	1	1	0	0	0
Cnksr2	0	0	0	0	0	0	0	0	0	0	0	0	0	0	0	0	0	0	0	1	0	0	0	0	0	0
Klhl34	0	0	0	0	0	0	0	0	0	0	1	0	0	0	1	0	0	0	0	0	0	0	0	0	0	0
Gm15169	0	0	0	0	0	0	0	0	0	0	0	0	0	0	2	0	0	0	0	0	0	0	0	0	0	0
Smpx	0	0	4	0	0	0	0	0	0	0	0	0	0	0	0	0	0	0	0	0	0	0	0	0	0	0
Gm8644	0	0	0	0	0	0	0	0	0	0	0	0	0	0	0	0	0	0	0	0	0	0	0	0	0	0
Gm15173	0	0	0	0	0	0	0	0	0	0	0	1	0	0	0	0	0	2	0	0	0	0	0	0	0	0
Yy2	3	0	3	3	4	3	3	3	0	1	3	3	7	7	5	1	3	4	5	4	1	1	5	1	2	4
Mbtps2	20	16	11	16	21	14	15	33	30	39	34	21	28	34	43	38	42	29	34	32	32	33	41	27	21	27
Gm6568	0	0	0.5	0	0	0.5	0	0	0	0	0	0	0	0	0	0	0	0	0	0	0	0	0	0.5	0	0
Gm19373	0	0	0	2	2.33	0	4	1	0	0	0	1	1	0.67	2	0	2	1	0	1	0	0	2	1	1	2
Sms	13	14.5	21.33	28	24	15.5	29.5	35.25	60.5	30	43.5	40.5	30	48.5	61.5	46	38	28.5	76.5	53.5	31.5	49.5	61	36.5	66.75	59
Gm24281	0	0	0	0	0	0	0	0	0	0	0	0	0	0	0	0	0	0	0	0	0	0	0	0	0	0
Gm15172	0	0	0	0	0	0	0	0	0	0	0	0	0	0	0	0	0	0	0	0	0	0	0	0	0	0
Gm25795	0	0	0	0	0	0	0	0	0	0	0	0	0	0	0	0	0	0	0	0	0	0	0	0	0	0
Gm52451	0	0	0	0	0	0	0	0	0	0	0	0	0	0	0	0	0	0	0	0	0	0	0	0	0	0
LOC118568422	0	0	0	0	0	0	0	0	0	0	0	0	0	0	0	0	0	0	0	0	0	0	0	0	0	0
Phex	0	0	0	0	0	0	0	0	0	0	0	0	0	0	0	0	0	0	0	0	0	0	0	0	0	0
Gm15163	37	37	43	44.5	65.25	44.5	36	58.5	51	35	54	49	74	45	48	63	67	52	58	50	53	62.5	58.75	30	60.5	41.5
LOC115489265	0	0	0	0	0	0	0	0	0	0	0	0	0	0	0	0	0	0	0	0	0	0	0	0	0	0
4930503H13Rik	0	0	0	0	0	0	0	0	0	0	0	0	0	0	0	0	0	0	0	0	0	0	0	0	0	0
Gm23404	0	0	0	0	0	0	0	0	0	0	0	0	0	0	0	0	0	0	0	0	0	0	0	0	0	0
Gm15160	0	0	0	0	0	0	0	0	0	0	0	0	0	0	0	0	0	0	0	0	0	0	0	0	0	0
Gm15155	0	0	0	0	0	0	0	0	0	0	0	0	0	0	0	0	0	0	0	0	0	0	0	0	0	0
Ptchd1	1	0	1	2	1	1	1	0.03	1	0	0	4	0	1.07	2.03	2.14	0	2.03	2	1	0	2.03	5	1	0.03	4
Gm8606	0.25	0	0.2	0.25	0.75	0	0	0.5	0.7	0.25	0.92	0	1	0.7	0.42	0	0.25	0.25	0.25	0.5	0.45	0.2	0.7	0.17	0.25	0.95
Gm15158	0	0	0	0	0	0	0	0	0	0	0	0	0	0	0	0	0	0	0	0	0	0	0	0	0	0
LOC115489223	0	0	0	0	0	0	0	0	0	0	0	0	0	0	0	0	0	0	0	0	0	0	0	0	0	0
Gm39545	0	0	0	0	2	0	0	0	0	0	0	0	0	0	0	0	0	0	0	0	0	0	0	0	0	0
Prdx4	637	541	626.5	578	793.5	473	509	701.5	778	608	525	568	970.5	958.5	1219.5	896.5	1034.5	674	879	673.5	565	576	621	505	772.5	611
Acot9	21	18	31	35	14	7	24	39	46	30	31	34	43	79	111	77	70	48	84	48	48	49	64	53	58	57
Gm15159	0	0	0	0	0	0	0	0	0	0	0	0	0	0	0	0	0	0	0	0	0	0	0	0	0	0
Sat1	321	317	522.5	399	372	287	417.5	603	705.5	631.5	511	470	717.5	839	999	788	1061	579	908	765	629	660	727	524	802.5	798.5
Gm8595	0	0	0	0	0	0	0	0	0	0	0	0	0	0	0	0	0	0	0	0	0	0	0	0	0	0
Amd-ps1	0	0	0	0.17	0	1	0.17	0	2	0.17	0.67	0.17	0.67	2.37	0.33	1.17	0	0	0	0.33	1	0.17	1	0.33	0.4	1.33
Gm4997	0	0	1	0	0	0	0	0	0	0.5	0	0	1	1	0	1	0	0	1.5	0	0	0	0	0	0	0
Gm25429	0	0	0	0	0	0	0	0	0	0	0	0	0	0	0	0	0	0	0	0	0	0	0	0	0	0
Cldn34b2	0	0	0	0	0	0	0	0	0	1	0	0	0	0	1	1	1	0	0	0	0	0	0	1	0	0
Magea1	0	0	0	0	0	0	0	0	0	0	0	0	0	0	0	0	0	0	0	0	0	0	0	0	0	0
Magea5	0	0	0	0	0	0	0	0	0	0	0	0	0	0.33	0.33	0	0	0	0	0	0	0	0	0	0	0
Gm24268	0	0	0	0	0	0	0	0	0	0	0	0	0	0	0	0	0	0	0	0	0.03	0	0	0	0	0
Magea2	0	0	0	0	0	0	0	0	0	0	0	0	0	0	0	0	0	0	0	0	0	0	0	0	0	0
Magea8	0	0	0	0	0	0	0	0	0	0	0	0	0	0	0	0	0	0	0	0	0	0	0	0	0	0
Gm25257	0	0	0	0	0	0	0	0	0	0	0	0	0	0	0	0	0	0	0	0	0	0	0	0	0	0
Gm6645	0	0	0	0	0	0	0	0	0	0	0	1	0	0	0	0	0	0	0	0	0	0	0	0	0.5	0
Magea3	0	0	0	0	0	0	0	0	0	0	0	0	0	0	0	0	0	0	0	0	0	0	0	0	0	0
Magea6	0	0	0	0	0	0	0	0	0	0	0	0	0	0	0	0	0	0	0	0	0	0	0	0	0	0
Cldn34b1	0	0	0	0	0	0	0	0	0	0	0	0	0	0	0	0	0	0	0	0	0	0	0	0	0	0
Gm8578	0	0	0	0	0	0	0.5	0	0.5	0.5	0	0	1	0	0.5	1	0	0	0	0	0	0	0	0	0	0
Gm35136	0	0	0	0	0	0	0	0	0	0	0	0	0	0	0	0	0	0	0	0	0	0	0	0	0	0
Gm39544	0	0	0	0	0	0	1	0	0	0	0	2	1	1	0	1	0	0	0	0	0	0	0	0	0	0
Gm22359	0	0	0	0	0	0	0	0	0	0	0	0	0	0	0	0	0	0	0	0	0	0	0	0	0	0
Gm15142	0	0	0	0	0	0	0	0	0	0	0	0	0	0	0	0	1	0	0	0	0	0	0	0	0	0
Samt2	0	0	0	0	0	0	0	0	0	0	0	0	0	0	0	0	0	0	0	0	0	0	0	0	0	0
Samt4	0	0	0	0	0	0	0	0	0	0	0	0	0	0	0	0	0	0	0	0	0	0	0	0	0	0
Gm8569	0	0	0	0	0	0	0	0	0	0	0	0	0	0	0	0	0	0	0	0	0	0	0	0	0	0
Gm5646	0	0	0	0	0	0	0	0	0	0	0	0	0	0	0	0	0	0	0	0	1	0	0	0	0	0
Samt2b	0	0	0	0	0	0	0	0	0	0	0	0	0	0	0	0	0	0	0	0	0	0	0	0	0	0
Gm15141	0	0	0	0	0	0	0	0	0	0	0	0	0	0	0	0	0	0	0	0	0	0	0	0	0	0
Gm5060	0	0	0	0	0	0	0	0	0	0	0	0	0	0	0	0	0	0	0	0	0	0	0	0	0	0
Gm6620	0	0	0	0	0	0	0	0	0	0	0	0	0	0	0	0	0	0	0	0	0	0	0	0	0	0
Gm16445	0	0	0	0	0	0	0	0	0	0	0	0	0	0	0	0	0	0	0	0	0	0	0	0	0	0
Gm5645	0	0	0	0	0	0	0	0	0	0	0	0	0	0	0	0	0	0	0	0	0	0	0	0	0	0
Samt1d	0	0	0	0	0	0	0	0	0	0	0	0	0	0	0	0	0	0	0	0	0	0	0	0	0	0
Gm5947	0	0	0	0	0	0	0	0	0	0	0	0	0	0	0	0	0	0	0	0	0	0	0	0	0	0
Gm15143	0	0	0	0	0	0	0	0	0	0	0	0	0	0	0	0	0	0	0	1	0	0	0	0	0	0
Samt1c	0	0	0	0	0	0	0	0	0	0	0	0	0	0	0	0	0	0	0	0	0	0	0	0	0	0
Samt1b	0	0	0	0	0	0	0	0	0	0	0	0	0	0	0	0	0	0	0	0	0	0	0	0	0	0
Samt1	0	0	0	0	0	0	0	0	0	0	0	0	0	0	0	0	0	0	0	0	0	0	0	0	0	0
Gm25895	0	0	0	0	0	0	0	0	0	0	0	0	0	0	0	0	0	0	0	0	0	0	0	0	0	0
Spin2c	1	0	1	1	4	0	1	4	9	1	0	1	6	2	3	4	5	3	7	4	1	4	3	6	3	2
Smt3h1-ps	0.5	1	0	0.5	0.5	0	1	0.5	0.5	0.5	0.5	1	3	0.5	0	0.5	1	2	1	1	1	0	1.5	0.5	1	0
Nbdy	12	11	25	21	24	11	21	33	40	48	29	23	26	53	51	41	59	38	47	62	46	45	48	25	57	44
LOC118568446	0	0	0	0	0	0	0	0	0	0	0	0	0	0	0	0	0	0	0	0	0	0	0	0	1	0
Kctd12b	2	6	3	2	6	3	8	2	3	8	7	4	9	6	12	13	4	4	10	3	7	1	3	7	8	6
Gm8534	0	0	0	0	0	0	0	0	0	0	0	0	0	0	0	0	0	0	0	0	0	0	0	0	0	0
Gm25793	0	0	0	0	0	0	0	0	0	0	0	0	0	0	0	0	0	0	0	0	0	0	0	0	0	0
Gm39543	0	0	0	0	0	0	0	0	0	0	0	0	0	0	0	0	0	0	0	0	0	0	0	0	0	0
Cypt3	0	0	0	0	0	0	0	0	0	0	0	0	0	0	0	0	0	0	0	0	0	0	0	0	0	0
Ubqln2	66	48	71	75	91	44	69	84	118.5	94	93	80.5	110	229	364	143	130	112	140	141	98	123	109	76	150	98
Gm7150	0	0	0	0	1	0	0	0	0.03	0	0	0	0	0	0	0	0	0	0	0	0	0	0	0	0	0
Klf8	0	0	1	0	1	0	0	0	2	0	0	0	0	0	1	0	0	0	2	6	0	1	0	0	0	0
Rragb	1	1	0	0	1	1	0	1	3	2	1.25	1	3	1	1	0	1	1	0	1	0	1	2	1	1	1
Foxr2	0	0	0	0	0	0	0	0	0	0	0	0	0	0	0	0	0.03	0	0	0	0	0	0	0	0	0
Gm5396	0	0	0	0.03	0.03	0	0.03	0.03	0	0.07	0.05	0.07	0	1	0.07	0	0.1	0.07	0.07	0.07	0	0	0	0.03	0.05	0.03
9530051G07Rik	0	0	0	1	0	0	0	0	5	0	0	0	0	4	2	0	0	0	0	0	1	0	2	0	2	0
Mageh1	13	7	9	11	13	12	12	15	32	10	17	11	24	29	25	29	29	18	37	22	17	16	22	14	21	21
Usp51	1	0	0	0	1	0	0	1	1	1	0	0	0	3	1	0	1	0	1	1	0	0	0	0	0	0
Rps7-ps3	48.38	47.27	60.35	48.9	59.38	46.58	62.24	72.64	95.57	77.39	71.6	60.86	89.02	91.07	94.73	81.45	105.25	80.84	106.49	84.43	81.57	85.43	86.85	70.14	112.07	85.41
Rpl7a-ps12	0	0	0.03	0	0	0	0	0	0	0	0	0.03	0	0	0	0.03	0	0.5	0.5	0	0	0	0	0	0.5	0
Gpr143	0	0	0	0	0	0	1	0	0	0	1	0	1	0	0	1	0	0	0	1	0	1	0	1	1	1
Gm18298	0	0	0	0	0	0	0	0	0	0	0	0	0	0	0	1	0	0	0	0	0	0	0	0	0	0
Shroom2	47	32	45	37	33	26	43	45	55	35	30	38	68	47	42.33	42	52	59	55	55	56	42	50	39	68	50
Gm8475	0	0	0	0	0	0	0	0	0	0	0	0	0	0	0	0	0	0	0	0	0	0	0	0	0	0
Gm7158	0	0	0	0	0	0	0	0	0	0	0	0	0	1	0	0	0	0	0	0	0	0	0	0	0	0
Cldn34a	0	0	0	0	0	0	0	0	0	0	0	0	0	0	0	0	0	0	0	0	0	0	0	0	0	0
Gm41902	0	0	0	0	0	0	0	0.5	0	0	0	0	0	0	0	0	0	0	0	0	0	0	0	0	0	0
Actb-ps1	0	0	0	0	0	0.33	0	0	0	0	0	0.33	0.83	0.33	1.67	0	0	0	0	0	1	0	0.33	0	0	0
Gm4750	0	0	0	0	0	0.33	0	0	0	0	0	1.33	0.83	0.33	0.67	0	0	0	0	0	0	1	0.33	0	0	0
3010001F23Rik	0	0	0	0	0	0	0	0.5	0	0	0	0	0	0	0	0	0	0	0	0	0	0	0	0	0	0
Gpr173	0	0	1	0	0	0	0	2	1	1	1	1	0	0	5	0	3	1	4	1	1	0	0	0	1	1
Tspyl2	13	2	5	9	6	2	13	14	19	19	17	14	17	11	15	9	25	7	28	18	18	18	29	14	24	20
Kantr	8	5	8	7	7	13	15	10	24	21	12	13	10	12	9	16	4	13	20	18	13	9	12	17	26	10
Kdm5c	124.5	103	110	132	96	95	95	177	158	127	122	120	164	105	173	155	142	156	218	201	163	143.14	203	116	204	147.5
Gm52430	0	0	0	0	0	0	0	0	0	0	0	0	0	0	0	0	0	0	1	0	0	0	1	0	0	0
Gm52480	0	0	0	0	0	0	0	0	0	0	0	1	0	0	0	0	2	0	0	0	0	0	0	0	0	0
Iqsec2	8	8	14	15.5	11	10	8	19	21	24	12	20	18	9	15	18	13	21	23	11	11	22	27	12	31	23
Gm15266	0	0	0	0	0	0	0	0	0	0	0	0	0	0	0	0	0	0	0	0	0	0	0	0	0	0
Gm15267	0	0	0	0	0	0	0	0.12	0	0	0	0	0	0	0	0.25	0	0	0	0.12	0	0	0	0.12	0	0
Smc1a	267	215	337	272	311	192.5	235	290	317	305	333	289	352	415	399	304	365	303	390	320	295	356	360	222	376	305
Gm39540	1	1	3.03	6	1	1	1	6	1	0	2	1	0	1	0	2	4	4	3	3	5	1	1	8	1	3
Ribc1	4	8	10	4	5	7	3	6	7	8	9	6	14	7	6	11	9	7	7	7	8	15	14	10	18	14
Hsd17b10	492	582	562	694	657	451	658	890	831	651	1188	840	834	391	465	668	843	691	834	820	939	688	824	545	818	610
Gm15191	34.86	31.16	45.51	42.87	36.92	27.3	39.42	55.7	52.28	48	58.78	50.49	52.88	54.81	66.66	52.99	64.46	55.43	70.39	70.98	64.35	62.33	70.12	44.6	65.52	60.71
Mir98	0	0	0	0	0	0	0	0	0	0	0	0	0	0	0	0	0	0	0	0	0	0	0	0	0	0
Mirlet7f-2	0	0	0	0	0	0	0	0	0	0	0	0	0	0	0	0	0	0	0	0	0	0	0	0	0	0
Mir3113	0	0	0	0	0	0	0	0	0	0	0	0	0	0	0	0	0	0	0	0	0	0	0	0	0	0
Huwe1	215	164	237	223.5	214	152	206	249	286	251	266	296	290	342	389	319	325	273	368	263	305	339	342	198	343	269
Gm18498	0	0	0	0	0	0	0	0	0	0	0	0	0	0	0	0	0	0	0	0	0	0	0	0	0	0
n-R5s13	0	0	0	0	0	0	0	0	0	0	0	0	0	1	0	0	0	0	0	0	0	0	0	0	0	0
Gm4919	0.1	0	0	0	0	0	0	0	1.1	1	0.08	0	0.25	0	0	0	0	0.25	0	1.5	0.17	1.48	1	1	0	0
Gm15151	18.17	22	34	28.5	23.17	26.42	23.5	30.75	35.75	31.83	38.42	28.33	32.17	33.75	32	33.17	49.33	33.67	50.17	36.83	30.75	30.67	32.5	32.5	42.83	33
Gm5395	0	0	0	0	0	0	0	0	0	0	0	0	0	0	0	0	0	0	0	0	0	0	0	0	0	0
Gm24460	0	0	0	0	0	0	0	0	0	0	0	0	0	0	0	0	0	0	0	0	0	0	0	0	0	0
Phf8	25	14	40	47	22	30	36	35	34	16	36	23	33	42	44	48	27	44	53	44	30	39	33	20	46	36
Gm15148	1.36	1.02	1.16	1.29	1.84	0.89	0.76	1.95	1.66	1.27	2.46	1.4	1.81	3.43	2.54	3.49	6.11	2.91	1.85	1.66	3.33	3.01	2.15	2.22	2.31	2.38
Gm6451	4.5	3.2	5.64	3.31	8.38	2.3	3	4.08	2.17	5.17	8.24	6	12.71	10.3	15.09	5.25	15.72	8.34	5.14	10.47	5.29	6.05	11.29	3.29	9.38	11.39
Gm22248	0	0	0	0	0	0	0	0	0	0	0	0	2	0	0	0	0	0	0	0	0	1	0	0	1	0
Gm17845	0	0	0	0	0	0	0	0	0	0	0	0	0	0	0	0	0	0	0	0	0	0	0	0	0	0
Fam120c	24	13	23	36	24	13	31	32	37	23	38	24	30	26	30	33	23	36	40	36	35	26	29	23	21	32
A230072E10Rik	1	4	1	2	1	2	2	0	1	0	0	0	0	1	0	2	3	0	6	2	1	0	0	1	1	0
Gm26441	0	0	0	0	0	0	0	0	0	0	0	0	0	0	0.03	0.03	0	0.03	0	0.03	0	0	0	0	0	0
Rpl21-ps15	50.1	33.53	49.86	47.5	35.42	28.11	45.13	70.55	58.2	56.91	46.63	60.86	56.46	62.37	89.48	44.58	46.01	80.3	107.18	84.4	68.23	56.33	97.38	53.4	70.82	81.84
Wnk3	0	0	0	0	0	0	0	0	0	0	0	0	0	0	0	0	0	0	0	1	0	0	0	0	0	4
Rps12-ps7	0	0	0	0	0	0	0	0	0	0	0	0	0	0	0	0	0	0	0	0	0	0	0	0	0	0
Gm15149	0	0	0	0	0	0	0	0	0	0	0	0	0	0	0	0	0	0	0	0	0	0	0	0	0	0
Tsr2	19	27	52	26	34	20	43.5	47	50	59	46	41	46	33	40	40	41	52	59	53	46	61	70	50	60.5	47
Fgd1	7	3	4	3	8	3	7	18	24	12	9	13	14	34	26	16	20	14	31	27	14	24	15	15	26	14
Gm46690	0	0	0	5	0	0	0	0	0	1	0	0	0	0	1	1	0	0	1	0	0	0	1	0	0	0
Gnl3l	40	24	32	38	54	36	32	52	49	36	49	40	53	50	75.5	48	72	65	80	58.33	58	54	50	52	66	67
Gm8424	0	0	0	0	0	0	0	0	0	0	0	0	0	0	0	0	0	0	0	0	0	0	0	0	0	0
LOC118568445	0	0	0	0	0	0	0	0	0	0	0	0	0	0	0	0	0	0	0	0	0	0	0	0	0	0
Itih5l-ps	0	0	0	0	0	0	0	0	0	0	0	0	0	0	0	0	0	0	0	0	0	0	0	0	0	0
Gm24907	0	0	0	0	0	0	0	0	0	0	0	0	0	0	0	0	0	0	0	0	0	0	0	0	0	0
Maged2	25	20	19	20	45	20	37	63	77	56	58	66	68	148	150	85	94	66	101	80	83	62	115	88	123	75
Gm18773	0	0	0	0	0	0	0	0	0	0	0	0	0	0	0	0	0	0	0	0	0	0	0	0	0	0
Gm33991	0	0	0	0	0	0	0	0	1	0	0	0	0	0	0	0	0	0	0	0	1	0	0	0	1	0
Gm15131	0	0	0	0	0	0	0	0	0	0	0	0	0	0	0	0	0	0	0	0	0	0	1	0	0.06	0
Gm15132	0	0	0	0	0	0	0	0	0	0	0	0	0	0	0	0	0	0	0	0	0	0	0	0	0	0
Tro	0	0	1	0	0	0	0	0	1.03	0	0	0	0	1	2	1	1	2	2	3	2	0	1	0	1	0
Pfkfb1	108	103	99	126	103	73	188	290	165	169	211	144	85	85	81	87	163	181	158	196	215	148	157	90	178	149
Alas2	58	61	59	63	74	38	106	158	184	143	94	85	139	38	36	78	96	168	200	129	123	158	84	47	173	89
Mir3620	0	0	0	0	0	0	0	0	0	0	0	0	0	0	0	0	0	0	0	0	0	0	0	0	0	0
Apex2	21	19	31	21	17	15	26	47	19	34	53	26	33	37	51	34	38	37	43	40	48	27	41	26	31	23
3110067C02Rik	0	0	1	0	0	0	1	2	0	0.33	1	1	1	3	3	1	1	0	2	3	2	0	1	1	1	1
Tmem29	39	37	40	43	65	42	61	81	81	80	78	79	66	73	76	63	84	70	122	91	85	103	100	64	82	74
Gm15105	0	0	0	0	0	0	0	0	0	0	0	0	0	0	0	1	0	0	0	0	0	0	0	0	0	0
Gm15104	0	0	0	0	0	0	0	0	1	1	0	0	0	0	0	0	0	0	0	0	0	0	0	0	1	0.1
Gm5946	0	0	1	0.5	0	0	0	0	0	2	0.5	0	0.5	0	3	0	1	1	1	0.5	0.5	0	0	0	0	0.5
Gm20153	0	0	0	0	0	0	0	0	0	0	0	0	0	0	0	0	0	0	0	0	0	0	0	0	0	0
Gm21929	0	0	0	0	0	0	0	0	0	0	0	0	0	0	0	0	0	0	0	0	0	0	0	0	0	0
Gm8402	0	0	0	0	0	0	0	0	0	0	0	0	1	0	0	0	0	0	0	0	0	0	0	0	0	0
Gm15103	0	0	0	0	0	0	0	0	0	0	0	0	0	0	0	0	0	0	0	0	0	0	0	0	0	0
Gm15102	0	0	0	0	0	0	0	0	0	0	0	0	0	0	0	0	0	0	0	0	0	0	0	0	0	0
Gm15091	0	0	0	0	0	0	0	0	0	0	0	0	0	0	0	0	0.08	0	0	0	0	0	0	0	0	0
Gm6512	0	0	0	0	0	0	0	0	0	0	0	0	0	0	0	0	0	0	0	0	0	0	0	0	0	0
LOC118568413	0	0	0	0	0	0	0	0	0	0	0	0	0	0	0	0	0	0	0	0	0	0	0	0	0	0
LOC100503973	0	0	0	0	0	0	0	0	0	0	0	0	0	0	0	0	0	0	0	0	0	0	0	0	0	0
Gm15097	0	0	0	0	0	0	0	0	0	0	0	0	0	0	0	0	0.08	0	0	0	0	0	0	0	0	0
Gm8389	0	0	0	0	0	0	0	0	0	0	0	0	0	0	0	0	0	0	0	0	0	0	0	0	0	0
Gm8383	0	0	0	0	0	0	0	0	0	0	0	0	0	0	0	0	0	0	0	0	0	0	0	0	0	0
Gm10439	0	0	0	0	0	0	0	0	0	0	0	0	0	0	0	0	0.08	0	0	0	0	0	0	0	0	0
Gm2346	0	0	0	0	0	0	0	0	0	0	0	0	0	0	0	0	0	0	0	0	0	0	0	0	0	0
Gm15085	0	0	0.17	0.17	0	0	0	0	0	0	0	0	0	0	0	0	0.08	0	0	0	0	0	0	0	0	0
Gm6499	0	0	0	0	0	0	0	0	0	0	0	0	0	0	0	0	0	0	0	0	0	0	0	0	0	0
Gm8366	0	0	0	0	0	0	0	0	0	0	0	0	0	0	0	0	0	0	0	0	0	0	0	0	0	0
Gm15089	0	0	0	0	0	0	0	0	0	0	0	0	0	0	0	0	0	0	0	0	0	0	0	0	0	0
Gm15093	0	0	0.17	0.17	0	0	0	0	0	0	0	0	0	0	0	0	0.08	0	0	0	0.33	0	0.33	0	0	0
Gm8346	0	0	0	0	0	0	0	0	0	0	0	0	0	0	0	0	0	0	0	0	0	0	0	0	0	0
Gm15090	0	0	0	0	0	0	0	0	0	0	0	0	0	0	0	0	0	0	0	0	0	0	0	0	0	0
Ott	0	0	0.17	0.17	0	0	0	0	0	0	0	0	0	0	0	0	0.08	0	0	0	0.33	0	0.33	0	0	0
Gm6492	0	0	0	0	0	0	0	0	0	0	0	0	0	0	0	0	0	0	0	0	0	0	0	0	0	0
Gm15096	0	0	0	0	0	0	0	0	0	0	0	0	0	0	0	0	0	0	0	0	0	0	0	0	0	0
Gm15094	0	0	0	0	0	0	0	0	0	0	0	0	0	0	0	0	0	0	0	0	0	0	0	0	0	0
Luzp4	0	0	0	0	0	0	0	0	0	0	0	0	0	0	0	0	0.08	0	0	0	0	0	0	0	0	0
Gm6488	0	0	0	0	0	0	0	0	0	0	0	0	0	0	0	0	0	0	0	0	0	0	0	0	0	0
Kars-ps1	0	0	0	0	0	0	0	0	0	0	0	0	0	0	0	0	0	0	0	0	0	0	0	0	0	0
Gm15126	0	0	0	0	0	0	0	0	0	0	0	0	0	0	0	0	0	0	0	0	0	0	0	0	0	0
Gm15125	0	0	0	0	0	0	0	0	0	0	0	0	0	0	0	0	0	0	0	0	0	0	0	0	0	0
Gm15127	0	0	0	0	0	0	0	0	0	0	0	0	0	0	0	0	0.08	0	0	0	0	0	0	0	0	0
Gm8334	0	0	0	0	0	0	0	0	0	0	0	0	0	0	0	0	0	0	0	0	0	0	0	0	0	0
Gm8331	0	0	0	0	0	0	0	0	0	0	0	0	0	0	0	0	0	0	0	0	0	0	0	0	0	0
Gm15112	0	0	0	0	0	0	0	0	0	0	0	0	0	0	0	0	0	0	0	0	0	0	0	0	0	0
Gm15114	0	0	0.17	0.17	0	0	0	0	0	0	0	0	0	0	0	0	0.08	0	0	0	0	0	0	0	0	0
Gm2307	0	0	0	0	0	0	0	0	0	0	0	0	0	0	0	0	0	0	0	0	0	0	0	0	0	0
Gm8320	0	0	0	0	0	0	0	0	0	0	0	0	0	0	0	0	0	0	0	0	0	0	0	0	0	0
Gm15113	0	0	0	0	0	0	0	0	0	0	0	0	0	0	0	0	0	0	0	0	0	0	0	0	0	0
Gm15109	0	0	0.17	0.17	0	0	0	0	0	0	0	0	0	0	0	0	0.08	0	0	0	0.33	0	0	0	0	0
Gm6470	0	0	0	0	0	0	0	0	0	0	0	0	0	0	0	0	0	0	0	0	0	0	0	0	0	0
Gm15107	0	0	0	0	0	0	0	0	0	0	0	0	0	0	0	0	0.08	0.5	0	0	0	0	0	0	0	0
Gm2286	0	0	0	0	0	0	0	0	0	0	0	0	0	0	0	0	0	0	0	0	0	0	0	0	0	0
Gm8303	0	0	0	0	0	0	0	0	0	0	0	0	0	0	0	0	0	0	0	0	0	0	0	0	0	0
Gm15110	0	0	0	0	0	0	0	0	0	0	0	0	0	0	0	0	0	0	0	0	0	0	0	0	0	0
Gm15080	0	0	0.17	0.17	0	0	0	0	0	0	0	0	0	0	0	0	0.08	0	0	0	0	0	0	0	0	0
Gm21928	0	0	0	0	0	0	0	0	0	0	0	0	0	0	0	0	0	0	0	0	0	0	0	0	0	0
Gm15081	0	0	0	0	0	0	0	0	0	0	0	0	0	0	0	0	0	0	0	0	0	0	0	0	0	0
Gm6464	0	0	0	0	0	0	0	0	0	0	0	0	0	0	0	0	0	0	0	0	0	0	0	0	0	0
Gm15128	0	0	0	0	0	0	0	0	0	0	0	0	0	0	0	0	0.08	1	0	0	0	0	0	0	0	0
Gm8289	0	0	0	0	0	0	0	0	0	0	0	0	0	0	0	0	0	0	0	0	0	0	0	0	0	0
Gm16400	0	0	0	0	0	0	0	0	0	0	0	0	0	0	0	0	0	0	0	0	0	0	0	0	0	0
Gm25107	0	0	0	0	0	0	0	0	0	0	0	0	0	0	0	0	0	0	0	0	0	0	0	0	0	0
Lrch2	0	0	1	0	1	0	0	0	0	0	0	2	0	3	3	2	2	0	5	2	0	2	3	4	3	1
Vmn1r239-ps	0	0	0	0	0	0	0	0	0	0	0	0	0	0	0	0.5	0	0	0	0	0	0	0	0	0	0
Il13ra2	6	4	10	12	5	3	9	8	1	2	4	8	17	13	11	3	14	15	8	12	6	7	4	6	10	18
Mir448	0	0	0	0	0	0	0	0	0	0	0	0	0	0	0	0	0	0	0	0	0	0	0	0	0	0
Gm24627	0	0	0	0	0	0	0	0	0	0	0	0	0	0	0	0	0	0	0	0	0	0	0	0	0	0
Mir1298	0	0	0	0	0	0	0	0	0	0	0	0	0	0	0	0	0	0	0	0	0	0	0	0	0	0
Mir1264	0	0	0	0	0	0	0	0	0	0	0	0	0	0	0	0	0	0	0	0	0	0	0	0	0	0
Mir1912	0	0	0	0	0	0	0	0	0	0	0	0	0	0	0	0	0	0	0	0	0	0	0	0	0	0
Mir764	0	0	0	0	0	0	0	0	0	0	0	0	0	0	0	0	0	0	0	0	0	0	0	0	0	0
Gm22650	0	0	0	0	0	0	0	0	0	0	0	0	0	0	0	0	0	0	0	0	0	0	0	0	0	0
Snora35	0	0	0	0	0	0	0	0	0	0	0	0	0	0	0	0	0	0	0	0	0	0	0	0	0	0
Htr2c	0	0	0	0	0	0	0	0	0	0	0	0	0	0	0	0	0	0	0	0	0	0	0	0	0	0
Gm4996	0	0	0	0	0	0	0	0	0	0	0	0	0	0	1	0	0	0	0	0	0	0	0	0	0.5	0
Gm18174	0	0	0	0	0	0	0	0	0	0	0.03	0	0	0	0	0	0	0	0	0	0	0	0	0	0	0
Gm15074	0	0	0	0	0	0	0	0	0	0	0	0	0	0	0	0	0	0	0	0	0	0	0	0	0	0
Gm15075	0	0	0	0	0	0	0	0	0	0	0	0	0	0	0	0	0	0	0	0	0	0	0	0	0	0
Gm8261	0	0	0	0	0	0	0	0	0	0	0	0	0	0	0	0	0	0	0	0	0	0	0	0	0	0
Gm15061	0	0	0	0	0	0	0	0	0	0	0	0	0	0	0	0	0	0	0	0	0	0	0	0	0	0
Gm18173	0	0	0	0	0	0	0	0	0	0	0	0	0	0	0	0	0	0	0	0	0	0	0	0	0	0
Hmgb1-ps2	21.92	24.31	22.7	24.41	21	13.86	20.86	22.03	19.06	26.37	26.55	20.55	23.94	33.06	48.18	18.59	31.24	20.07	25.36	36.13	34.59	22.85	22.01	28.21	30.02	15.81
Gm4918	0	0	0	0	1	0	0	0	0	0	0	0	0	1	0	1	1	0	0	0	0	0	2	0	0	2
Gm6447	0	0	1	0	0	0	0	0	0	0	0	2	1	0	0	3	0	0	0	0	3	0	0	0	0	0
Gm6446	0	0	0	0	0	0	0	0	0	0	0	0	0	0	0	0	0	0	0	0	0	0	0	0	0	0
Gm5644	12	17	12	15	16	15	15	25	18	15	6	15	31	10	20	25	19	29	29.5	33	19	14	33	24	27	17
Amot	9.03	10.5	25.03	10	11	12.03	12	24.03	26	25	27	26.03	41	59.03	75.03	57	30	34	29	38.03	26	17	30	19.03	37	33.03
Lhfpl1	0	0	0	0	0	0	1	0	0	1	0	0	0	0	0	0	0	0	0	0	0	0	0	0	0	0
Gm6441	0	0	0	0	0	0	1	0	0	0	0	1	0	1	0	0	0	0	1	0	0	1	0	0	0	0
Gm15073	0	0	0	0	0	0	0	0	0	0	0	0	0	0	0	0	0	0	0	0	0	0	0	0	0	0
Gm25097	0	0	0	0	0	0	0	0	0	0	0	0	1	0	0	0	2	0	0	0	1	0	0	0	0	0
Mir3472	0	0	0	0	0	0	0	0	0	0	0	0	0	0	0	0	0	0	0	0	0	0	0	0	0	0
Gm8216	0	0	0	0	0	0	0	0	0	0	0	0	0	0	0	0	0	0	0	0	0	0	0	0	1	0
Gm41903	0	0	0	0	0	0	0	0	0	0	0	0	0	0	0	0	0	0	0	0	0	0	0	0	0	0
Rtl4	0	0	0	2	0	0	0	2	0	0	0	0	0	1	1	0	0	1	2	2	0	1	0	0	1	0
Mageb16-ps1	0	0	0	0	0	0	0	0	0	0	0	0	0	0	1	0	0	0	2	0	2	0	0	0	0	0
Gm15071	0	0	0	0	0	0	0	0	0	0	0	0	0.03	1	0	0	0	0	0	0	0	0	3	0	0	0
Trpc5os	0	0	0	0	0	0	0	0	0	0	0	1	0	1	0	0	0	0	0	0	0	0	0	0	0	0
Trpc5	0	0	0	0	0	0	0	0	0	0	0	0	0	0	0	0	0	0	0	0	0	2	1	0	0	0
Gm2214	1.56	0.63	0.91	1.11	1.03	0.68	1.64	1.07	1.46	1.24	1.15	1.11	1.01	1.2	1.34	1.33	1.55	1.05	2.11	1.35	1.34	1.27	1	0.56	1.7	0.89
Alg13	18	27	26	24	23	18	26	31	26	27	24	34	35	34	22	35	44	22	43	41	29	31	34	26	34	30
Gm33235	2	0	0	0	0	0	0	0	0	2	0	0	0	1	1	0	1	1	1	0	0	1	0	1	0	0
Mir680-2	0	0	0	0	0	0	0	0	0	0	0	0	0	0	0	0	0	0	0	0	0	0	0	0	0	0
Gm15066	0	0	0	0	0	0	0	0	0	0	0	0	0	0	0	0	0	0	0	0	0	0	0	0	0	0
Gm15067	0	0	0	0	0	0	1	1	1	0	0	0	0	0	0	0	0	0	0	0	1	0	1	0	0	0
Gm8202	0	0	0	0	0	0	0	0	0	0	0	0	0	0	0	0	0	0	0	0	0	0	0	0	0	0
Gm8199	0	0	0	0	0	0	0	0	0	0	0	0	0	0	0	0	0	0	0	0	0	0	0	0	0	0
A730046J19Rik	0	1	0	0	0	0	1	1	0	0	0	1	0	0	1	0	0	0	2	2	1	0	0	0	0	1
Gm15048	0	0	0	0	0	0	0	0	0	0	0	0	0	0	0	0	0	0	0	0	0	0	0	0	0	0
Gm33039	0	0	0	0	0	0	0	0	0	0	0	0	0	0	0	0	0	0	0	0	0	0	0	0	0	0
Dcx	1	1	0	0	2	0	1	0	0	3	1	1	4.5	4	0	0	1	4	3	3	1	0	1	1	1	2
Capn6	2	1	2	5	4	2	5	9	14	20	12	12	11.5	26	26	34	28	16	26	20	21	14	18	32	23	17
Pak3	0	0	6	0	0	1	1	0	1	0.2	1	2	1	14	4.03	6	2	7	2	5	0	2	3	3	4	0
Gm23325	0	0	0	0	0	0	0	0	0	0	0	0	0	0	0	0	0	0	0	0	0	0	0	0	0	0
Chrdl1	3	7	4	2	2	1	3	3	6	0	4	5	2	0	2	2	2	3	3	5	5	0	0	3	4	1
Gm4760	0	0	0	0	0	0	0	0	0	0	0	0	0	0	0	1	0	0	0	0	0	1	0	0	0	0
Rtl9	0	0	0	0	0	0	0	0	0	0	0	1	0	0	0	0	0	0	0	0	0	0	1	0	0	0
Ammecr1	14	9	15	13	10.08	8	15	8	12	20.03	9.07	14	22	37	22	14	18	21	27	25	17	23	13	14	28	12
Pou5f1-rs13	0	0	0	0	0	0	0	0	0	0	0	0	0	0	0	0	0	0	0	0	0	0	0	0	0	0
Mir652	0	0	0	0	0	0	0	0	0	0	0	0	0	0	0	0	0	0	0	0	0	0	0	0	0	0
Tmem164	22	16	23	29	31	20	23	51	58	47	39	31	59	71	70	67	54	51	53	55	34	46	56	41	51	49
Gm5763	0	1	2	4	0	0.5	0	0	0	0	2	1.5	2	0.5	0	0.5	2	0	2	1.5	0	1.5	0	0.5	0	1
Gm15032	0	0	3	0.83	1	0	1	0.33	0	1	0.25	1.75	2	0.33	0	0	0.25	0.25	0	1.25	0	1.75	1	2	1.25	1.33
Gm4995	0	1	0	1	0	0	0	0	0	0.17	0.33	0	0	0	0	1	0.25	0	0	0.25	2.31	0	0	0	0	1
Gm25915	0	0	0	0	0	0	0	0	0	0	0	0	0	0	0	0	0	0	0	0	0	0	0	0	0	0
Gm15031	0	0	0	0	0	0	0	0	0	0	0	0	0	0	0	0	0	0	0	0	0	0	2	0	0	0
Gm7123	0.93	0.8	0.8	0.2	2.4	0.6	1.72	0.6	1.13	0.6	1.47	0.2	1.93	0.2	0	0.2	2.2	0.52	1	0.6	0.8	1.53	1.6	1	0.8	0.7
Gm6067	0	0	0	0	0	0	0	0	0	0	0	0	0	0	0	0	0	0	0	0	0	0	0	0	0	0
Acsl4	215	141.5	197	219	209	115	362	597	631	510	558	452	372	527	574	420	473	580	723	639	504	563	640	509	654	785
Kcne1l	0	0	0	0	0	0	0	0	0	0	0	0	0	0	0	0	0	0	1	0	0	0	0	0	0	0
Gm5643	13.53	12.57	18.91	13.5	18.78	10.53	9.78	16.82	18.57	21.38	25.1	13.75	26.52	54.67	49.5	24.68	38.58	18.82	32.42	27.11	22.22	24.07	23.6	14.65	24.51	22.67
Nxt2	53	65	72	94	56	75	51	59	71	53	79	66	79	67	60	54	98	74	81	81	59	69	77	44	59	54
Gm6382	0	0	0	0	0	0	0	0	0	0	0	0	1	0	0.5	1	0	0	1	1	0	0	0	0	0	0
Gucy2f	0	0	0	0	0	0	0	1	0	0	0	0	1	0	0	0	1	0	0	0	0	0	0	0	0	0
Gm6373	0	0	0	3	0	0	0	0	0	0	0	0	0	0	0	1	1	0	1	0	1	0	0	0	0	0
Gm5762	0	0	0	0	0	0	0	0	0	0	0	0	0	0	0	0	0	0	0	0	0	0	0	0	0	0
Gm6368	3	2	0	1	7	4.5	2	7	2	6.5	2	4	3	3	5	0	4.5	6	6.08	3	5	6	3	0	6.5	5
Gm15294	0	0	0	0	0	0	0	0	0	0	0	0	0	0	0.03	0	0	0	0	0	0	0	0	0	0	0
Hmgn2l6	0	0	0.12	0.08	0.03	0	0.04	0.08	0.12	0.03	1.2	0.05	0.21	0.33	1	0.1	0.14	0.29	0.56	0.04	0.15	0.08	0.12	0.2	0.34	1.04
Gm15295	0	0	0	0	0	0	0	0	0	0	0	0	0	0	0	0	0	0	0	0	0	0	0	0	0	0
Irs4	0	0	0	0	0	0	0	0	0	0	0	0	0	0	0	0	0	0	0	0	0	0	0	0	0	0
Col4a5	3	6	0	6	14	1	7	5	7	7	5	7	18	78	90	36	86	11	12	15	13	11	10	12	16	10
Gm15078	0	0	0	0	0	0	0	0	0	0	0	0	0	0	0	0	0	0	0	0	0	0	0	0	0	0
Gm39539	0	0	0	0	0	0	0	0	0	0	0	0	0	0	0	0	0	0	0	0	0	0	0	0	0	0
Col4a6	0	0	0	4	0	1	2	0	0	0	3	1	5	7	8	7	11	2	6	0	1	2	3	0	4	1
Atg4a	31.5	33.5	33.5	63	41.5	25	13	23	41	36.5	36.5	27.5	37	42	40	45	45	45.5	29.5	55	48	38.5	39.5	32	53	35
Psmd10	54	44	73	68	58	48	67	75	103	70	76	85	83	112	136	92	89	74	112	78	69	93	87	67	89	82
Vsig1	0	0	0	0	0	0	0	0	0	0	0	0	0	1	0	0	0	0	0	0	0	0	0	0	0	0
Gm7091	0	0	0	0	0.11	0	0	0.09	0	0.11	0	0	0.22	0	0.11	0.47	0.44	0.33	0.36	0	0	0	0	0.11	0.11	0.33
Tex13b	0	0	0	0	0	0	0	0	0	0	0	0	0	0	0	0	0	0	0	0	0	0	0	0	0	0
Gm6088	1	0	2	0.5	0.5	0	0	0	0.5	0	1.5	0	0	0	0	1	1.5	2.5	0	1.5	0	0	0	0	0	0
Eif2c5	0	0	0	0	0	0	0	0	0	0	0	0	0	0	0	0	0	0	0	0	0	0	0	0	0	0
Gm23199	0	0	0	0	0	0	0	0	0	0	0	0	0	0	0	0	0	0	0	1	0	0	0	0	0	0
Mid2	14	15	18	23	19	14	13	17	26	18	18	23	37	35	30	27	17	18	33	24	28	26	21	15	30	34
Gm15047	0.2	0.14	0	0.14	0.14	0	0	0.29	0	0.14	0.43	0.64	0.57	0.14	1	0	0.43	0	0.43	0.14	0.29	0	0	0	0.14	0.14
Tsc22d3	190	286	694	824	336	429	343	492.5	198	285	745.03	193	351	754	682	299	781	240	493	370	540	162	240	215	226	228
Gm39538	1	1	0.03	0	3	0	1	1	0	1	0	0	3	0	0	0	3	2	3	2	2	0.04	1	0	0	0
Prps1	85	74	108	132	79	72	84	81	124	95	101	88	162	110	105	118	119.5	109	120	127	98	105	106	86	125	76
Mir3475	0	0	0	0	0	0	0	0	0	0	0	0	0	0	0	0	0	0	0	0	0	0	0	0	0	0
Gm32113	0	0	0	0	0	0	0	0	0	0	0	0	0	0	0	0	0	0	0	0	0	0	0	0	0	0
Frmpd3	0	0	0	0	0	0	0	0	0	0	0	0	0	0	0	0	0	1	0	0	0.5	0	0	0	0	0
LOC115489225	0	0	0	0	0	0	0	0	0	0	0	0	0	0	0	0	0	0	0	0	0	0	0	0	0	0
Gm39537	0	0.03	0	0	0	0	0	0	0	0	0	0	0	0	0	0	0	0	0	0	0	0	0	0	0	0
Dnaaf6b	0	0	0	0	0	0	0	0	1	0	0	0	0	0	0	0	0	0	0	0	0	0	0	0	0	0
Nup62cl	4	0	0	2	1	0	1	6	5	5	0	2	1	1	7	7	4	2	3	4	1	4	4	4	0	4
Gm15011	0	0	0	0	0	0	0	0	0	0	0	0	0	0	0	0	0	0	0	0	0	0	0	0	0	0
Rbm41	12	13	31	27	23	11	7	26	27	21	18	9	35	19	36	26	29	22	39	21	20	37	20	22	34	26
Gm52431	0	0	0	0	0	0	0	0	0	0	0	0	0	0	0	0	0	0	0	0	0	0	0	0	0	0
Morc4	10	9	14	12	19	19	15	43	50	43	41	27	13	21	23	27	17	34	48	36	37	59	42	31	51	35
Cldn2	186	109	146	146	204	111	236	318	361	219	237	318	299	202	239	192	245	317	273	231	199	354	358	183	440	277
Ripply1	0.33	0	0	0	0	0	0	0	0	0	0	0	0	0	0	0	0	0	0	0	0	0	1	0	1	0
Gm15013	0.58	2.08	1.17	0.83	2	0.75	1.83	2	4.83	2	1.83	2.17	1.17	1.83	1.67	2	2.33	2	2.12	1.33	3.17	1.67	1.33	1.5	2.83	1.67
Tbc1d8b	41	29.25	50	49	45	31	39	47	53	54	53	43	79	70	70	49	72	37	55	64	50.03	70	70	42	80	44.2
Gm6322	0	0	0	0	0	0	0	0.5	0	1	0	0	0	0	0	0	0	0	0	0	0	0	0	0	0	0
Rnf128	517	514	595	689	630	473	522	657	740	634	592	630	754	849	1090	911	944	648	732	785	674	707	830	498	730	688
Radx	0	0	1	0	0	1	0	0	4	2	0	1	0.03	1	2	0	0	1	0	1	2	4	0	0	2	4
Gm8061	0	0	0	0	0	0	0	0	0	0	0	0	1	0	1	0	0	0	0	0	0	0	0	0	0	0
Trap1a	0	0	0	0	0	0	0	0	0	0	0	0	0	0	0	0	0	0	0	0	0	0	0	0	0	0
Platr21	0	0	0	0	0	0	0	0	0	0	0	0	0	1	1	0	0	0	0	0	0	0	0	0	0	0
Pwwp3b	0	0	1	0	0	1	0	3	0	2	0	0	2	1	2	0	1	1	0	1	1	0	1	1	1	0
4933428M09Rik	0	0	0	0	0	0	0	0	0	0	0	0	0	0	0	0	0	0	0	0	0	0	0	0	0	0
Gm19226	0	0	0	0	0	0	0	0	0	0	0	0	0	0	0	0	0	0	1	0	0	0	0	0	0	0
4930513O06Rik	0	1	0	2	2	3	1	1	11	4	4	3	4	1	2	1	1	1	5	6	4	3	5	6	3	2
Serpina7	75	71	95	52	87	78	308	316	290	391	168	255	147	263	425	267	227	435	586	566	362	601	545	505	708	809
Nrk	1	0	0	0	0	0	1	0	1	0	0	0	0	0	1	0	1	0	1	0	0	0	0	0	0	0
Gm15001	0	0	0	0	0	0	0	0	0	0	0	0	0	0	0	0	0	0	0	0	0	0	0	0	0	0
Gm15000	0	0	0	0	0	0	0	0	0	0	0	0	0	0	0	0	0	0	0	0	0	0	0	0	0	0
Gm23958	0	0	0	0	0	0	0	0	0	0	0	0	0	0	0	0	0	0	0	0	0	0	0	0	0	0
Gm22057	0	0	0	0	0	0	0	0	0	0	0	0	0.07	0	0	1	0	0.03	0	0	0	0	0	0	0.03	0
Tex13a	0	0	0	0	0	0	0	0	0	0	0	0	0	0	0	0	0	0	0	0	0	0	0	0	0	0
Gm14989	0	0	0	0	0	0	0	1	0	0	0	0	0	0	0	1	0	0	0	0	0	0	0	0	0	0
Il1rapl2	0	0	0	0	0.03	0	0	0	0	0.03	0	0	0	2.03	0	1	1	1	0	0	0	0	0.07	0.03	0	0.03
Gm8036	0	0	0	0	0	0	0	0	0	0	0	0	0	0	0	0	0	0	0	0	0	0	0	0	0	0
Gm15040	0	0	0	0	0	0	0	0	0	0	0	0	0	0	0	0	0	0	0	0	0	0	0	0	0	0
Esx1	0	0	0	0	0	0	0	0	0	0	0.5	0	0	0	0	0	0	0.1	0	0	0	0	0	0	0	0
Gm15044	0	0	0	0	0	0	0	0	0	0	0	0	0	0	0	0	0	0	0	0	0	0	0	0	0	0
Gm15043	0	0	0	0	0	0	0	0	0	0	0	0	0	0	0	0	0	0	0	0	0	0	0	0	0	0
Gm15045	0	0	0	0	0	0	0	0	0	0	0	0	0	0	0	0	0	0	0	0	0	0	0	0	0	0
Gm15042	0	0	0	0	0	0	0	0	0	0	0	0	0	0	0	0	0	0	0	0	0	0	0	0	0	0
Gm15039	0	0	0	0	0	0	0	0	0	0	0	0	0	0	0	0	0	0	0	0	0	0	0	0	0	0
Gm5761	0	0	0	0	0	0	0	0	0	0	0	0	0	0	0	0	0	0	0	0	0	0	0	0	0	0
Gm8019	0	0	0	0	0.11	0	0	0.09	0	0.25	1	0	0.22	0	0.11	0.22	0.11	0.33	0.11	0	0	0	0	0.11	0.11	0.33
Gm25770	0	0	0	0	0	0	0	0	0	0	0	0	0	0	0	0	0	0	0	0	0	0	0	0	0	0
Fam199x	52.5	37.5	66	57.5	53.5	47	41.5	73.5	74	73.5	60	58	73	55.5	62	58.5	73.5	67.5	82	72	54.5	87	77.5	46.5	108	71
Gm15038	0	0	0	1	0	0	0	0	0	0	0	0	0	0	0	0.03	0	0	0	0	0	0	0	0	0	0
Zcchc18	1	0	0	0	0	1	1	0	1	0.12	0	0	0	1	1	0	1	1	0	0	0	1	1	0	2	0
Slc25a53	1	3	0	0	0	0	1	1	0	2	0	3	3	0	2	2	1	1.03	0	1	0	4	3	1	3.03	0
Tmsb15b1	6.83	6.33	5.17	4	8.5	2.5	9	14.17	19	8.17	8.17	9.83	9.5	11.5	10.83	11.33	14.33	13.33	25.67	12.67	9.83	13.5	19.33	5.67	14.33	18
Tmsb15b2	3.58	3.58	2.17	3.75	3.75	2	3.25	3.67	3.75	3.67	5.17	4.33	5.5	6.75	2.83	5.33	7.33	2.08	6.42	5.67	2.58	5.5	6.83	5.92	4.08	4.5
Tmsb15l	8.58	9.08	3.67	6.25	9.75	3.5	9.75	12.17	13.25	9.17	10.67	11.83	12	12.75	11.33	11.33	13.33	12.58	20.92	15.67	9.58	12	21.83	10.42	11.58	17.5
Gm6275	0.5	0.5	0	0	1	1	0.5	0	1	1.5	0	0	0.5	1	1	0.5	1.5	0	1	0	0	1	2	1.5	1	0.5
H2bw2	0	0	0	0	0	0	0	0	0	0	0	0	0	0	0	0	0	0	0	0	0	0	0	0	0	0
Gm15026	0	0	0	0	0	0	0	1	0	0	2	0	0	1	0	0	0	0	0	0	0	0	0	0	0	0
Rab9b	0	0	0	0	0	0	0	0	0	0	0	0	0	0	0	0	0	0	0	0	0	0	0	0	0	0
Plp1	5	3	12	1	7	5.83	6	3	6.54	9	4	7	3	14	6	5	8	5.03	8	5	13	5.08	8	7	7	3.07
LOC118568444	0	0	0	0	0	0	0	0	0	0	0	0	0	0	0	1	0	0	0	0	0	0	0	0	0	0
Glra4	0	1	0	0	0	0	0	0	0	0	0	0	0	0	0	0	0	0	0	0	0	0	0	0	0	0
BC065397	10	4	11	7	10	6.5	6	8	11	4	5	8.03	11	10	13	11	9	8	7.08	21.03	3	9	12	9	15	14
Morf4l2	287.5	214.17	260.17	239	318.25	205.5	378.33	450.67	445.5	351.67	334.42	379.5	435.83	489.25	715.5	347.17	450.92	479.83	532.33	569.33	440.42	527.17	491.67	370.83	581.75	486.42
Tceal1	2	5	1	3	10	8	13	14	22	11	4	12	11	11	16	8	14	12	17	17	7	11	13	10	34	9
Gm39536	0	0	0	0	0	0	0	0	0	0	0	0	0	0	0	0	0	0	0	0	0	0	0	0	0	0
Gm15010	0	0	0	0	0	0	0	0	0	0	0	0	0	0	0	0	0	0	0	0	0	0	0	0	0	0
Tceal3	0	0	0	1	0	0	0	0	1	0	0	0	0	0	0	0	0	0	3	0	0	0	0	0	2	0
n-TAtgc1	0	0	0	0	0	0	0	0	0	0	0	0	0	0	0	0	0	0	0	0	0	0	0	0	0	0
Gm15004	0	0	0	0	0	0	0	0	0	0	0	0	0	0	0	0	0	0	0	0	0	0	0	0	0	0
n-TAcgc1	0	0	0	0	0	0	0	0	0	0	0	0	0	0	0	0	0	0	0	0	0	0	0	0	0	0
n-TAtgc8	0	0	0	0	0	0	0	0	0	0	0	0	0	0	0	0	0	0	0	0	0	0	0	0	0	0
n-TAcgc2	0	0	0	0	0	0	0	0	0	0	0	0	0	0	0	0	0	0	0	0	0	0	0	0	0	0
n-TAtgc3	0	0	0	0	0	0	0	0	0	0	0	0	0	0	0	0	0	0	0	0	0	0	0	0	0	0
Gm15006	0	0	0	0	0	0	0	0	0	0	0	0	0	0	0	0	0	0	0	0	0	0	0	0	0	0
Kir3dl1	0	0	0	0	0	0	0	0	0	0	0	0	0	0	0	0	0	0	0	0	0	0	0	0	0	0
Kir3dl2	0	0	0	0	0	0	0	0	0	0	0	0	0	0	0	0	0	0	0	0	0	0	0	0	0	0
Gm14991	0	0	0	0	0	0	0	0	0	0	0	0	0	0	0	0	0	0	0	0	0	0	0	0	0	0
n-TAtgc4	0	0	0	0	0	0	0	0	0	0	0	0	0	0	0	0	0	0	0	0	0	0	0	0	0	0
n-TAcgc5	0	0	0	0	0	0	0	0	0	0	0	0	0	0	0	0	0	0	0	0	0	0	0	0	0	0
n-TAtgc7	0	0	0	0	0	0	0	0	0	0	0	0	0	0	0	0	0	0	0	0	0	0	0	0	0	0
n-TAcgc6	0	0	0	0	0	0	0	0	0	0	0	0	0	0	0	0	0	0	0	0	0	0	0	0	0	0
n-TAtgc6	0	0	0	0	0	0	0	0	0	0	0	0	0	0	0	0	0	0	0	0	0	0	0	0	0	0
n-TAcgc7	0	0	0	0	0	0	0	0	0	0	0	0	0	0	0	0	0	0	0	0	0	0	0	0	0	0
n-TAcgc4	0	0	0	0	0	0	0	0	0	0	0	0	0	0	0	0	0	0	0	0	0	0	0	0	0	0
n-TAtgc2	0	0	0	0	0	0	0	0	0	0	0	0	0	0	0	0	0	0	0	0	0	0	0	0	0	0
Gm14999	0	0	0	0	0	0	0	0	0	0	0	0	0	0	0	0	0	0	0	0	0	0	0	0	0	0
Gm14994	0	0	0	0	0	0	0	0	0	0	0	0	0	0	0	0	0	0	0	0	0	0	0	0	0	0
Btf3-ps3	1.37	2.92	3.65	1.82	4.87	2.84	3.02	3.62	3.27	3.07	2.5	1.89	3.63	3.4	7.59	1.85	4.07	3	6.71	4.08	2.83	3.37	1.88	2.45	4.42	5.2
Gm4917	0	0	0	0	0	0.5	0	0	1	0.5	0	0	0	0	0	0	0	0	0	0	0	0	0	0	0	0
Gm14997	0	0	0	0	0	0	0	0	0	0	0	0	0	0	0	0	0	0	0	0	0	0	0	0	0	0
Nsa2-ps2	0	0	0	0	0.07	0	1	0	0	0.17	0	0	0.09	0	0	0	2	1	0	0.05	0	1.05	0.17	0	0	0.08
n-R5s12	0	0	0	0	0	0	0	0	0	0	0	0	0	0	0	0	0	0	0	0	0	0	0	0	0	0
Bex3	5	4	8	5	19	7	16	15	16	17	10	15	21	60	49	28	27	18	18	15	14	16	20	13.5	23	16
Tceal9	164.5	136.5	130	131	184.5	94.5	172	266.5	313	271	221	225	288.5	500.5	505.5	405.5	390	264	388	368	249.5	250	347	286	367	351
Gm39535	0	0	0	0	0	0	0	0	0	0	0	0	0	0	0	0	0	0	0	0	0	0	0	0	0	0
Tceal7	0	0	0	0	0	0	0	0	0	0	0	0	0	0	0	0	0	0	0	0	0	0	0	0	0	0
LOC115489115	0	0	0	0	0	0	0	0	0	0	0	0	0	0	0	0	0	0	0	0	0	0	0	0	0	0
Bex1	3.5	0	2	5	0	0	1.5	3	1	1	2	1	7.5	12	10	5.5	11	3.5	1	5	3.5	5.5	5	7	5	2
Tceal5	0	1	0	0	0	0	0	0	0	0	0	0	0	3	4	2	2	0	0	3	1	1	1	0	1	1
n-TKctt19	0	0	0	0	0	0	0	0	0	0	0	0	0	0	0	0	0	0	0	0	0	0	0	0	0	0
Gm41901	0	0	0	0	0	0	0	0	0.03	0	0	0	0	0	0	0	0	0	0	0	0	0	0	0	0	0
Mir6383	0	0	0	0	0	0	0	0	0	0	0	0	0	0	0	0	0	0	0	0	0	0	0	0	0	0
Tceal8	107	104	81	86	147	66	81	146	138	124	154	111	185	142.5	183.5	146	215.5	136	183	212	143.5	170	212	152	209	182
Bex4	1.5	6	5	3	3	3	4.5	6	3	6	9	9	10.5	7	8.5	12.5	9	7.5	4	12	7.5	7.5	10	10	6	7
5730412P04Rik	0	0	0	0	0	0	0	0	0	0	0	0	0	0	0	0	0	0	0	0	0	0	0	0	0	0
Nxf3	0	0	0	0	0	0	0	0	0	0	0	0	0	0	0	0	0	0	0	0	0	0	0	0	0	0
Bex2	0	2	1	0	1	0	1	1	16	16	1	6	1	1	1.5	2	2	4	9	15	8	10	5	6.5	7	4
LOC118568443	0	0	0	0	0	0	0	0	0	0	0	0	0	0	0	0	0	0	0	0	0	0	0	0	0	0
Arxes1	0	2	3	0	0	0	0	0	0	1	0	0	0	0	1	0	1	0	0	0	0	0	1	0	0	0
Arxes2	0	0	9	2	0	0	1	0	0	2	0	1	0	2	0	1	1	1	0	0	2	0	0	3	3	0
Gm31214	0	2	1.03	3	0.07	0	1	0	0	0	0.07	2.07	1	1	1.03	0	1.53	1	1.03	0.07	2	0	4	0.07	3	2
Bhlhb9	12	11	5	10	14	7	24	34	52	45	21	27	21	11	13	12	12	19	44	31	27	35	30	18	49	19
Gprasp2	1	0	0	4	0	3	0	0	0	0	0	1	0	1	1	0	3	2	0	1	1	1	0	0	2	0
Mir1970	0	0	0	0	0	0	0	0	0	0	0	0	0	0	0	0	0	0	0	0	0	0	0	0	0	0
Gm18614	1	0	1	1	1	0	0	1	0	0	0	0	0	1	0	5	0	0	0	0	2	0	0	0	1	0
Mir7646	0	0	0	0	0	0	0	0	0.5	0	0	0	0.5	0	0	0.5	0	0	0	0	0	1	0	0	0.5	0.5
Armcx5	12.5	9	9	6	1	5	0	12	18.5	5	4	3.5	12	7	3	8.5	4	4	4	9	8	3	16.5	5	16	10.5
Gprasp1	8.5	9	12	16	13	10	8	10	19	16	11	9.5	16.5	28	16	19	28	8	18	10	9	14	11.5	7	15.5	11
Tmsb15a	0	0	0	0	0	0	0	0	0	0	0	0	0	0	0	0	0	0	0	0	0	0	0	0	0	0
Tcp11x2	0	0	1	0	0	0	0	0	0	0	0	0	0	0	0	0	0	0	0	0	0	0	0	0	0	0
Gm15021	0	0	0	0	0	0	0	0	0	0	0	0	0	0	0	0	0	0	0	0	0	0	0	0	0	0
Pramex1	0	0	0	0	0	0	0	0	0	0	0	0	0	0	0	0	0	0	0	0	0	0	0	0	0	0
Nxf7	0	0	0	0	0	1	0	0	2	0	0	0	0	2	1	0	2	0	0	0	0	0	0	0	0	0
Gm6228	0	0	0	0.5	0	0.5	0	0.5	0	0	0	0.5	0	1.5	0	0	0	0.54	1.03	1	0.33	0.5	0	0.5	0	0
Gm22233	0	0	0	0	0	0	0	0	0	0	0	0	0	0	0	0	0	0	0	0	0	0	0	0	0	0
AV320801	0	0	0	0	0	0	0	0	0	0	0	0	0	0	0	0	0	0	0	0	0	0	0	0	0	0
Gm7905	0	0	0.5	1	0	0	0.03	0	0	0	0	0	0	0	0	0	0	0.03	0	0	0.33	0.03	0	0.03	0	0
Gm24416	0	0	0	0	0	0	0	0	0	0	0	0	0	0	0	0	0	0	0	0	0	0	0	0	0	0
Gm7903	0	0	0	0	0	0	0	0	0	0	0	0	0	0	0	0	0	0	0	0	0	0	0	0	0	0
Gm6221	0.03	0	0.5	1.05	0	0	0.03	0.03	0	0	0	0	0	0	0.06	0	0.07	0	0	0.03	0.33	0.03	0	0	0	0.03
Gm22006	0	0	0	0	0	0	0	0	0	0	0	0	0	0	0	0	0	0	0	0	0	0	0	0	0	0
Gm5128	0	0	0	0	0	0	0	0	0	0	0	0	0	0	0	0	0	0	0	0	0	0	0	0	0	0
Gm6215	0	0	0	0	0	0	0	0	0	0	0	0	0	0	0.05	0	0	0	0	0	0	0	0	0	0	0
Gm25936	0	0	0	0	0	0	0	0	0	0	0	0	0	0	0	0	0	0	0	0	0	0	0	0	0	0
Pramel3	0	0	0	0	0	0	0	0	0	0	0	0	0	0	0	0	0	0	0	0	0	0	0	0	0	0
Pramex2	0	0	0	0	0	0	2	0	0	0	0	0	1	1	0	0	0	0	1	0	0	0	0	0	0	0
Gm15022	0	0	0	0	0	0	0	0	0	0	0	0	0	0	0	0	0	0	0	0	0	0	0	0	0	0
LOC115489228	0	0	0	0	0	0	0	0	0	0	0	0	0	1	0	0	0	0	0	0	0	0	0	0	0	0
Tceal6	0	0	0	0	0	0	0	0	0	0	0	0	0	0	0	0	0	0	0	0	0	0	0	0	0	0
Gm15023	0	0	0	0	0	0	0	0	0	0	0	0	0	0	0	0	0	0	0	0	0	0	0	0	0	0
Gm25868	0	0	0	0	0	0	0	0	0	0	0	0	0	0	0	0	0	0	0	0	0	0	0	0	0	0
Gm6207	0	0	0	0.5	0	0.5	0	0.5	0	0	0	0.5	0	1.5	0	0	0	0.54	1.03	1	3	0.5	0	0.5	0	0
3632454L22Rik	0	0	0	2	0	0	0	0	0	0	1	0	0	0	0	0	0	0	0	0	0	0	1	0	0	0
Zmat1	26	25	34	36	54	18	47	28	49	29	50	40	39	38	35	31	29	36	66	47	34	35	36	29	44	35
Nxf2	0	0	0	0	0	0	0	0	0	0	0	0	0	2	1	0	0	0	1	0	0	0	0	0	0	0
Gm15018	0	0	0	0	0	0	0	0	0	0	0	0	0	0	0	0	0	0	0	0	0	0	0	0	0	0
Gm7222	0	0	0	0	0	0	0	0	0.04	0	0.12	0	0	0	1	0	0	0	0.03	0	0	0	0	0	0	0
Armcx2	6	6	5	9	8	7.07	5	13	15	14	8	19	15	20	28	21	33	14	32	14	11	13	5	22	10	22
Mir7093	0	0	0	0	0	0	0	0	0	0	0	0	0	0	0	0	0	0	0	0	0	0	0	0	0	0
Armcx3	16.67	13.83	16.33	21.33	20.5	11.5	21.17	26.83	35.83	28.83	19.33	35.83	31.5	45.83	60.17	48.67	41.5	26.33	62.83	52.17	35.83	40.83	31.83	30.83	54.33	46.17
Armcx6	3	1.5	6	0.5	3.5	0	6.5	3.5	4.5	1.5	3.5	7	3.5	3	4.5	3	2.5	4	7.5	2.5	1.5	3.5	2	3	4	2.5
Gm16397	1	0.5	0	0.5	0.5	0	2.5	1.5	2.5	1.5	3.5	1	2.5	2	0.5	2	1.5	3	3.5	0.5	1.5	1.5	1	2	3	1.5
Armcx1	6	7	7	11	10	5	11	16	16	16	12	7	13	21	18	9	13	13	10	17	11	12	17	6	23	15
Armcx4	2.5	6	3	3	2	2	11	9	9	11	9	11	19	32	21	29	42	26	24	20	26	16.5	16	7	16	38
B230119M05Rik	0	0	0	0	0	0	0	0	0	0	0	0	0	0	0	0	0	0	0	0	0	0	0	0	0	0
Gm7857	0.08	0.07	0.29	0.07	0.14	0.07	0.3	0.24	0.29	0.15	0.15	0.23	0.24	0.07	0.1	0.52	0.39	1.29	0.22	0.56	0.07	0.15	0.21	1.07	0.14	0.14
Gm19502	0	0	0	0	0	0	0	0	0	0	0	0	0	0	0	0	0	0	0	0	0	0	0	0	0	0
Gm7855	0.5	0	0.5	0.5	3	0.5	0	0	0	0	0	0	0	0	0	0	0	0	0	0	0	0	0	0	0	0
Hnrnph2	105.75	81.83	100.92	117	102.33	88.33	104.25	128.58	135.83	125	131.03	110.25	146.33	130.08	173	129.67	153.67	113.83	178.58	137.58	109.92	136	135.83	89.5	169.58	123.83
Gla	10	12	6.03	8.03	15	12	7	13.03	31.1	18	13	12	15	44	44.04	33	14.03	17	21	27	23	28	28	23	37	36
Rpl36a	941.17	869.73	1081.57	1020.53	1129.08	834.58	987.1	1333.63	1658.17	1383.67	1154.32	1160.12	1469.85	1596.77	1738.28	1272.1	1574.22	1413.56	1997.07	1771.9	1337.38	1556.4	1543.61	1332.4	1774.07	1331.83
Btk	0	1	1	0	1	0	2	2	0	1	1	6	1	6	6	4	1	6	5	3	2	0	3	1	5	1
Timm8a1	127	132	171.5	163.5	146	103.5	148.5	202	218.5	221	237	192	189	145	108.5	114	200.5	202.5	250	242	203.5	209.5	290	205.5	256.5	206
Gm52424	0	0	0	0	0	0	0	0	0	0	0	0	0	0	0	0	0	0	0	0	0	0	0	0	0	0
Gm23124	0	0	0	0	0	0	0	0	0	0	0	0	0	0	0	0	0	0	0	0	0	0	0	0	0	0
Gm16410	0	0	0	0	0	0	0	0	0	0	0	0	0	0	0	0	0	0	0	0	0	0	0	0	0	0
Taf7l	0	0	0	1	0	0	0	0	0	1	0	0	1	0	0	0	1	1	0	0	0	0	0	0	0	0
Drp2	0	0	0	0	1	0	0	0	0	0	0	0	0	2	0	1	0	0	0	0	0	0	0	0	0	0
Cenpi	1.07	1.03	0.07	1.1	3.03	0	1	6.1	7.07	3.1	1.07	3.07	3.1	17.13	9	3.03	6.07	12	8.07	8.17	7.17	1.1	8.03	10.03	3.13	3.1
Tmem35a	0	0	0	0	0	0	0	0	0	0	0	0	0	0	0	0	0	0	0	0	0	0	0	0	0	1
Trmt2b	52	65	74	75	65	60	54	69	90	53	80	68	93	73	77	77	99	71	87	65	57	69	98	47	85	53
Arl13a	0	0	0	0	0	0	0	0	0	0	0	0	0	0	0	0	0	0	0	0	0	0	0	0	0	0
Xkrx	1	0	1	2	0	0	0	1	0	1	1	1	0	2	3	2	1	1	6	0	0	1	5	0	1	0
LOC118568442	0	0	0	0	0	0	0	0	0	0	0	0	0	0	0	0	0	0	0	0	0	0	0	1	0	1
Nox1	0	0	0	0	0	0	0	0	0	0	0	0	0	0	0	0	0	0	0	0	0	0	0	0	0	0
Mir3112	0	0	0.5	0.5	0	0	0.5	0.5	0.5	0	0	0	0	0	0	0	0	0	0	0	0	0	0	0	0	0
Cstf2	36	38	36.5	38.5	34	16	25.5	51	49.5	33	45	37	55	51	44	36	38	27	45	26	28	47	54	27	42	31
Gm7841	0	0	0	0	0	0	0	0	0	0	0	0	0	0	0	0	0	0	0	0	0	0	0	0	0	0
Sytl4	9	3	10	7	12	9	5	14	13	13	15	15	19	14	18	15	20	19	19	15	10	18	11	8	19	13
Srpx2	5	0	10	10	11	9	10	7	8	10	15	12	21	53	41	32	42	14	18	21	14	16	14	8	12	13
Tspan6	2	1	2	6	9	0	1	2	9	4	5.03	2	3	5	16	9	11	10	3	4.03	6	7	4	1	6	0
Tnmd	0	0	0	0	0	0	0	0	0	1	0	0	0	0	0	0	0	0	0	0	0	0	0	0	0	0
Gm26851	0	0	0	0	0	0	0	0	0	0	0	0	0	0	0	0	0	0	0	0	0	0	0	0	0	0
Pcdh19	0	1	4	0	0	0	0	0	1	0	1	0	1	1	0	0	1	0	2	0	0	1.03	1	1	0	0
Gm2970	0.07	0	0	1	1	0.07	0.03	0	0	0	0.03	1	0.07	1	0.03	0.03	0.03	0.07	0.1	0.03	0.07	1.14	0.1	0	0.1	1.21
Gm14980	0	0	0	0	0	0	0	0	0	0	0	0	0	0	0	0	0	0	0	0	0	0	0	0	0	0
Gm14979	0	0	0	0	0	0	0	0	0	0	0	0	1	0	0	1	0	1	0	0	0	0	0	0	0	0
Gm7823	0	0	0	0	0	0	0	0	0	0	0	0	0	1	0	0	0	0	0	0	0	0	0	0	0	0
Gm7821	0	0	0	0	0	0	0	0	0	0	0	0	0	0	0	0	0	0	0	0	0	0	0	0	0	0
Gm7820	0	0	0	0	0	0	0	0	0	0	0	0	0	0	0	0	0	0	0	0	0	0	0	0	0	0
Gm23768	0	0	0	0	0	0	0	0	0	0	0	0	0	0	0	0	0	0	0	0	0	0	0	0	0	0
Gm26406	0	0	0	0	0	0	0	0	0	0	0	0	0	0	0	0	0	0	0	0	0	0	0	0	0	0
Gm14981	0	0	0	0	0	0	0	0	0	0	0	0	0	0	0	0	0	0	0	0	0	0	0	0	0	0
Gm7058	0	0	0	1	0	1	0	0	0	0	0	0	0	0	1	0	0	1	0	0	1	0	0	0	0	3
Gm4994	0	0	0	0	0	0	0	0	0	0	0	0	0	0	0	0	0	0	0	0	0	0	0	0	0	0
LOC115489232	0	0	0	0	0	0	0	0	0	0	0	0	0	0	0	0	0	0	0	0	0	0	0	0	0	0
Gm14977	0	0	0	0	0	0	0	0	0	0	0	0	0	0	0	0	0	0	0	0	0	0	0	0	0	0
Gm14976	0	0	0	0	0	0	0	0	0	0	0	0	0	0	0	0	0	0	0	0	0	0	0	0	0	0
Gm25170	0	0	0	0	0	0	0	0	0	0	0	0	0	0	0	0	0	0	0	0	0	0	0	0	0	0
Gm14987	0	0	0	0	0	0	0	0	0	0	0	0	0	0	0	0	0	0	0	0	0	0	0	0	0	0
Gm7781	0	0	0	0	0	0	0	0	0	0	0	0	0.33	0	0	0	0	0	0	0	0	0.33	0	0	0	1
LOC118567352	0	0	0	0	0	0	0	0	0	0	0	0	0	0	0	0	0	0	0	0	0	0	0	0	0	0
Gm14984	0	0	0	0	1	0	0	4	0	0	0.5	0	1	1	2	0	3	0	0	2	1	0	1	0	0	2
LOC118568450	14.5	16	39.5	26	20.03	18.5	14	22	31	31.5	31.53	26.5	24	24	29	29	37	23	31.03	29	24.5	15.53	30.5	25	26.5	22.5
Rpa4	8	9	8	8	15	10	14	11	15	14	17	13	8	19	12	17	16	13	18	12	11	13	20	9	18	15
Diaph2	80	79	102	85	90.5	78	108	125	132	142	139.6	115	101	88	126	146	130.03	113	146	129	108	138	151	99.5	117	114
Gm18176	0	0	0	0	0	0	0	0	0	0	0	0	0	0	0	0	0	0	0	0	0	0	0	0	0	0
Gm14985	0	0	0	0	0	0	0	0	0	0	0	0	0	0	0	0	0	0	0	0	0	0	0	0	0	0
Gm14986	0	0	0	0	0	0	0	0	0	0	0	0	0	0	0	0	0	0	0	0	0	0	0	0	0	0
Gm26029	0	0	0	0	0	0	0	0	0	0	0	0	0	0	0	0	0	0	0	0	0	0	0	0	0	0
4930558G05Rik	0	0	0	0	0	0	0	0	0	0	0	0	0	0	0	0	0	0	0	0	0	0	0	0	0	0
Gm2836	0	2	1.5	1	0.5	0	0	1	2	0	2	0	2	0	0	0	0	2	0	0	1.5	0	1	0	1	1
Gm24522	0	0	0	0	0	0	0	0	0	0	0	0	0	0	0	0	0	0	0	0	0	0	0	0	0	0
Gm4916	0	0	0	0	0	0	0	0	0	0	0	0	0	0	0	0	0	0	0	0	0	0	0	0	0	0
Gm14975	0	0	0	0	0	0	0	0	0	0	0	0	0	0	0	0	0	0	0	0	0	0	0	0	0	0
Mdm4-ps	0	0	0	0	0	0	0	0	0	0	0	0	0	0	0.5	0	0	0	0	0	0	0.5	0	0	0	0
Gm52474	0	0	0	0	0	0	0	0	0	0	0	0	0	0	0	0	0	0	0	0	0	0	0	0	0	0
Gm5403	0	0	0	0	0	0	0	0	0	0	0	0	0	0	0	0	0	4	0	0	0	0	0	0	0	0
Gm25061	0	0	0	0	0	0	0	0	0	0	0	0	0	0	0	0	0	0	0	0	0	0	0	0	0	0
Cldn34c4	0	0	0	0	0	0	0	0	0	0	0	0	0	0	0	0	0	0	0	0	0	0	0	0	0	0
4921511C20Rik	0	0	0	0	0	0	0	0	0	0	0	0	0	0	0	0	0	0	0	0	0	0	0	0	0	0
Gm22139	0	0	0	0	0	0	0	0	0	0	0	0	0	0	0	0	0	0	0	0	0	0	0	0	0	0
Gm18023	0	0	0	0	0	0	0	0	0	0	0	0	0	0	0	0	0	0	0	1	0	0	0	0	0	0
Gm382	0	0	0	0	0	0	0	0	0	0	0	0	0	0	0	0	0	0	0	0	0	0	0	0	0	0
Gm381	0	0	0	0	0	0	0	0	0	0	0	0	0	0	0	0	0	0	0	0	0	0	0	0	0	0
LOC118568449	0	0	0	0	0	0	0	0	0	0	0	0	0	0	0	0	0	0	0	0	0	0	0	0	0	0
Gm23586	0	0	0	0	0	0	0	0	0	0	0	0	0	0	0	0	0	0	0	0	0	0	0	0	0	0
4932411N23Rik	0	0	0	0	0	0	0	0	0	0	0	0	0	0	0	0	0	0	0	0	0	0	0	0	0	0
Gm7746	0	0	0	0	0	0	0	0	0	0	0	0	0	0	0	0	0	1	0	0	0	0	0	0	0	0
Gm14971	0	0	0	0	0	0	0	0	0	0	0	0	0	0	0	0	0	0	0	0	0	0	0	0	0	0
Gm14957	0	0	0	0	0.25	0	0	0	0	0	0.25	0	0	0.25	0	0	0.25	0.25	0	0	0	0	0	0	0.5	0
Rps12-ps16	0.78	0.76	1.35	1.51	2.1	0.76	2.53	1.58	1.31	2.55	1.41	0.34	1.28	2.32	2.92	1.83	2.3	1.21	2.78	1.96	1.31	2.18	1.33	1.45	2.17	2.12
Rps12-ps14	0.78	0.76	1.35	1.51	1.43	0.76	1.53	1.58	1.31	1.89	1.41	0.34	1.28	2.49	2.92	1.83	2.3	1.21	2.78	1.96	1.46	2.18	1.33	1.45	2.17	2.12
Rps12-ps13	1.28	0.76	1.35	1.51	1.43	0.76	1.53	1.58	1.31	1.89	1.41	0.34	1.28	2.49	2.92	1.83	2.3	2.21	2.9	2.29	1.46	2.18	1.33	1.45	2.17	2.12
Rps12-ps17	1.13	0.92	0.38	0.21	0.82	0.71	0	0.17	0.75	0.59	0.56	0.49	0.23	0.93	0.82	0.93	0.46	0.83	0.92	1.55	0.45	0.83	0.19	0.52	1.05	0.33
Gm21571	0.78	0.76	1.35	1.51	1.43	0.76	1.53	1.58	1.31	1.89	1.41	0.34	1.28	2.49	2.92	1.83	2.3	1.21	2.9	1.96	1.46	2.18	1.33	1.45	2.17	2.12
Rps12-ps15	0.78	0.76	1.35	1.51	1.43	0.76	1.53	1.58	1.31	1.89	1.41	0.34	1.28	2.49	2.92	1.83	2.3	1.21	2.9	1.96	1.46	2.18	1.33	1.45	2.17	2.12
Rps12-ps18	1.13	0.42	0.38	0.21	0.82	0.71	0	0.17	0.75	0.59	0.46	0.49	0.23	0.93	1.82	0.93	0.46	0.83	0.92	0.89	0.45	0.83	0.19	0.52	0.55	0.33
Rps12-ps12	0.78	0.76	1.35	1.51	1.43	0.76	1.53	1.58	1.31	2.55	1.41	0.34	1.28	2.49	2.92	1.83	2.3	1.21	3.9	1.96	1.46	2.18	1.33	1.45	2.17	2.12
Rps12-ps11	1.28	0.76	1.35	1.51	1.43	0.76	1.53	1.58	1.31	2.55	1.41	0.34	1.28	2.49	2.92	1.83	2.3	1.21	3.9	1.96	1.46	2.18	1.33	1.45	2.17	2.12
Rps12-ps6	1.13	0.42	0.38	0.21	0.82	0.71	0	0.17	0.75	0.59	0.56	0.49	0.23	0.93	0.82	0.93	0.46	0.83	0.92	0.89	0.45	0.83	0.19	0.52	0.55	0.33
Vmn2r121	0	0	0	0	0	0	0	0	0	0	0	0	0	0	0	0	0	0	0	0	0	0	0	0	0	0
Gm5945	0.25	0	0.25	0	0.7	0.2	0.45	0.53	0.25	0	0.58	0	0.4	0.5	0.45	0	0.5	0.7	0	0.2	0.25	0.2	0.25	0	0.75	0.4
Rps12-ps20	0.51	0.52	1.06	1.44	0.49	0.21	0.9	2	1.01	0.73	0.37	0.53	0.7	1.72	1	1.27	1.82	0.99	1.17	1.09	0.59	1.81	1.53	0.97	1.67	0.59
Astx5	0	0	0	0	0	0	0	0	0	0	0	0	0	0	0	0	0	0	0	0	0	0	0	0	0	0
Cldn34c3	0	0	0.25	0	0.45	0.2	0.45	0.2	0	0	0	0	0.9	0	0.45	0	0	0.2	0	0.2	0.83	0.2	0	0	0.25	0.4
Rps12-ps23	0.51	0.52	0.72	0.94	0.4	0.21	0.9	1	1.01	0.73	0.37	0.53	0.7	1.72	1	1.27	1.49	0.99	1.17	1.09	0.59	1.31	1.11	0.97	1.25	0.59
Cldn34c2	0.75	0.5	0.95	0.75	0.7	0.7	0.78	1.03	1.08	0.75	1.33	0.75	1.9	2	1.2	1	2.42	2.1	0.28	2.53	1.75	0.2	1.25	0.75	3.37	0.9
Rps12-ps22	0.51	0.52	1.06	0.94	0.49	0.21	0.9	1	1.01	0.73	0.37	0.53	1.7	1.72	1	1.27	1.82	0.99	1.17	1.09	0.59	1.31	1.53	0.97	1.67	0.59
Gm2411	0.25	0	0	0	0.2	0.2	0.53	0.2	0.58	0	0	0	0.4	0.25	0.2	0	0.58	0.78	0	0.2	0.25	0.2	0.25	0	1	0.4
Rps12-ps21	0.51	0.52	1.06	1.44	0.49	0.21	0.9	1	1.01	0.73	0.37	0.53	0.7	1.72	1	1.27	1.82	0.99	1.17	1.09	0.59	1.81	1.53	0.97	1.67	0.59
Srsx	0	0	0	0	0	0	0	0	0	0	0	0	0	0	0	0	0	1.5	0	0	0	0	0	0	0	0
Astx6	0	0	0	0	0	0	0	0	0	0	0	0	0	0	0	0	0	0	0	0	0	0	0	0	0	0
Cldn34c1	3.75	2	1.95	2.75	1.7	0.7	0.78	4.03	3.08	4.75	2.33	1.75	4.9	5.17	8.7	4.33	5.75	4.1	5.42	2.53	3.25	2.2	2.25	2.75	4.37	3.9
Gm14940	0	0	0	0	0	0	0	0	0	0	0	0	0	0	0	0	0	0	0	0	0	0	0	0	0	0
Gm14947	0	0	0	0	0	0	0	1	1	0	0	0	0	0	2	1	0	0	4	1	0	0	0	0	0	0
Nap1l3	6	8	4	7	3	3	5	13	11	7	7	6	13	9	10	13	8	23	25	9	4	10	11	12	17	12
Gm16421	0	0	0	0	0	0	0	0	0	0	1.5	0	0	0	0	0	0	0	0	0	0	0	0	0	0	0
Gm4992	1	0	0.5	0	0	0	0	0	0	0	0	0	0	1	0	0	0	0	0	1	0	0.5	0	0	0	0
Gm14943	0	0	0	0	0	0	0	0	0	0	0	0	0	0	0	0	0	2	0	0	0	0	0	0	0	0
Gm23277	0	0	0	0	0	0	0	0	0	0	0	0	0	0	0	0	0	0	0	0	0	0	0	0	0	0
Gm14932	0	0	0	0	0	0	0	0	0	0	0	0	0	0	0	0	0	0	0	0	0	0	0	0	0	0
Gm5648	0	0	0	0	0	0	0	0	0	0	0	0	0	0	0	0	0	0	0	0	0	0	0	0	0	0
Gm5394	0	0	0	0	0	0	0	0	0	0	0	0	0	0	0	0	0	0	0	0	0	0	0	0	0	0
Gm22590	0	0	0	0	0	0	0	0	0	0	0	0	0	0	0	0	0	0	0	0	0	0	0	0	0	0
Gm4993	0	0	0	0	0	0	0	0	0	0	0	0	0	0	0	0	0	0	0	0	0	0	0	0	0	0
Gm14930	0	0	0	0	0	0	0	0	0	0	0	0	0	0	0	0	0	0	0	0	0	0	0	0	0	0
H2ab3	0	0	0	0	0	0	0	0	0	0	0	0	0	0	0	0	0	0	0	0	0	0	0	0	0	0
Pcdh11x	1	1	1	0	2	1	1	2	1	1	0	0	1	1	2	3	5	0	1	1	2	2	5	1	1	1
Gm30577	0	1	0	0	0	0	0	0	0	0	0	0	0	0	0	0	0	0	0	0	0	0	0	0	0	0
Gm5863	1	0	0	0	0	0	0	0	0.07	0	0	0	0	0.07	0	0.04	0.09	0	0	0.04	1.03	0	1	0	0	1
Gm16420	0	0	0	0	0.12	0	0	0	0	0	0	0	0	0	0	0	0	0	0	0	0	0	0	0	0	0
Gm4913	0	0	0	0	0	0	0	0	0	0	0	0	0	0	0	0	0	0	0	0	0	0	0	0	0	0
Pabpc5	0	0	0	0	0	0	0	0	0	0	0	0	0	0	0	0	0	0	0	0	0	0	0	0	0	0
Gm26182	0	0	0	0	0	0	0	0	0	0	0	0	0	0	0	0	0	0	0	0	0	0	0	0	0	0
LOC118568412	0	0	0	0	0	0	0	0	0	0	0	0	0	0	0	0	0	0	0	0	0	0	0	0	0	0
Gm7485	0	0	0	0	0	0	0	0	0	0	0	0	0	0	0	0	0	0	0	0	0	0	0	0	0	0
Tgif2lx1	0	0	0	0	0	0	0	0	0	0	0	0	0	0	0	0	0	0	0	0	0	0	0	0	0	0
Tgif2lx2	0	0	0	0	0	0	0	0	0	0	0	0	0	0	0	0	0	0	0	0	0	0	0	0	0	0
Gm14910	0	0	0	0	0	0	0	0	1	0	0	0	0	0	0	0	0	3	1	0	0	0	0	0	0	0
Gm14912	0	0	0	0	0	0	0	0	0	0	0	0	0	0	0	0	0	0	0	0	0	0	0	0	0	0
Gm6500	0	0	0	0	0	0	0	0	0	0	0	0	0	0	0	1	0	1	0	0	0	0	0	0	0	0
Gm14917	0	0	0	0.03	1	0	0	0	0	0	0	0	0	0	0	0	0	0	0	0	0	0.03	0	0	0	0
Gm14914	0	0	0	0	0	0	0	0.05	0	0	0	0	0.19	0	0	0	0	0.04	0	0.05	0.03	0	0.2	0	0	0
Gm14911	0	0	0	0	0	0	0	0	0	0	0	0	0	0	0	0	0	0	0	0	0	0	0	0	0	0
Gm14913	0	0	1	1	0	0	0	0	0	0	0	0	0	0	0	0	0	0	0	0	0	0	0	0	0	0
H2ab1	0	0	0	0	0	0	0	0	0	0	0	0	0	0	0	0	0	0	0	0	0	0	0	0	0	0
Gm18172	0	0	0	0	0	0	0	0	0	0	0	0	0	0	0	0	0	0	0	0	0	0	0	0	0	0
Gm16373	1	0	0	0	0	0	0	0	0	0	0	0	1	0	1	0	0	0	1	0	0	1	0	0	0	0
Gm52475	0	0	0	0	0	0	0	0	0	0	0	0	0	0	0	0	0	0	0	0	0	0	0	0	0	0
Gm19152	0	0	0	0	0	0	0	0	0	0	0	0	0	0	0	0	0	0	0	0	0	0	0	0	0	0
H2ab2	0	0	0	0	0	0	0	0	0	0	0	0	0	0	0	0	0	0	0	0	0	0	0	0	0	0
Gm52471	0	0	0	0	0	0	0	0	0	0	0	0	0	0	0	0	0	0	0	0.04	0	0	0	0	0	0
Cpxcr1	0	0	0	0	0	0	0	0	0	0	0	0	0	0	0	0	0	0	0	0	0	0	0	0	0	0
Gm24624	0	0	0	0	0	0	0	0	0	0	0	0	0	0	0	0	0	0	0	0	0	0	0	0	0	0
Gm14904	0	0	0	0	0	0	0	0	0	0	0	0	0	0	0	0	0	0	0	0	0	0	0	0	0	0
Gm14907	0	0	0	0	0	0	0	0	0	0	0	0	0	0	0	0	0	0	0	0	0	0	0	0	0	0
Gm14903	0	0	0	0	0	0	0	0	0	0	1	0	0	0	0	0	0	0	0	1	2	0	0	0	1	0
Gm52473	0	0	0	0	0	0	0	0	0	0	0	0	0	0	0	0	0	0	0	0	0	0	0	0	0	0
Gm5944	0	0	0.03	0	0	0	0	0	0	0	0	0	0	0	0.03	0	0.03	0	1.07	0	0	0	0.53	0	0	0
Gm6461	0	0.07	0	0.03	0	0	0	0	0	0	0	0	0	0.07	0	0	0	0	0.03	0	0	0	0	0.03	0.33	0
Gm27414	0	0	0	0	0	0	0	0	0	0	0	0	0	0	0	0	0	0	0	0	0	0	0	0	0	0
Gm5943	0	0	0	0.33	0	0	0.33	0	0	0	0	0	0.33	0	0	0	0	0	0	0	0	0	0.5	0	0	0
Gm7429	9.33	8.72	9.78	12.54	9.87	7.28	9.35	17.1	14.33	12.25	11.78	8.04	12.93	14.44	11.09	12.87	14.55	16.33	18.12	15.55	12.48	11.75	16.07	10.72	19.79	12.98
Gm4914	0	0	0	0	0	1	1	0	0	0	0	0	0	0	0	0	0	1	0	0	0	0	0	0	0	0
4930555B12Rik	0	0	0	0	0	0	0	0	0	0	0	0	0	0	0	0	0	0	0	0	0	0	0	0	0	0
Ube2dnl2	0	0	0	0	0	0	0	0	0	0	0	0	0	0	0	0	0	0	0	0	0	0	0	0	0	0
Ube2dnl1	0	0	0	0	0	0	0	0	0	0	0	0	0	0	0	0	0	0	0	0	0	0	0	0	0	0
Gm5942	0	0	0	0	0	0	0	0	0	0	0	0	0	0	0	0	1	0	0	0	0	0	0	0	0	0
Gm14894	0	0	0	0	0	0	0	0	0	0	0	0	0	0	0	0	0	0	0	0	0	0	0	0	0	0
Gm1866	27.27	24.43	33.57	38.5	42.3	32.7	27.65	36.3	41.72	36.55	36.92	31.87	39.35	41.93	49.63	35.08	40.39	35.48	38.18	40.52	34.35	40.43	43.3	29.78	47.95	36.82
Gm14895	0	0	0	0	0	0	0	0	0	0	0	0	0	0	0	0	0	0	0	0	0	0	0	0	0	0
Klhl4	1	8	1	3	2	2	1	3	3	4	1	4	1	7	2	2	5	1	6	6	3	2	2	1	7	2
Gm7146	0	0	0	0	0	0	0	0	0	0	0	0	0	0	0	0	0	0	0	0	0	0	0	0	0	0
Gm7416	0	0	0	0	0.03	0	0	0	0.03	0	0.03	0.03	0.03	0.03	0	0	0	0	0	0.03	0	0	0	0	0	1
Gm14896	0	2	0	0	0	0	0	0	0	0	0	0	1	0	0	2	0	0	0	0	3	1	0	0	0	0
Gm4915	0	0	0	0	0	0	0	0	0	0	0	0	0	0	0	0	0	0	0	0	0	0	0	0	0	0
Gm23985	0	0	1	0	0	0	0	0	0	0	0	0	0	0	0	0	0	0	0	0	0	0	0	0	0	0
Gm24831	0	0	0	0	0	0	0	0	0	0	0	0	0	0	0	0	0	0	0	0	0	0	0	0	0	0
Dach2	0	0	0	0	0	0	0	0	0	0	0	0	0	1	0	0	0	0	2	0	0	0	0	0	0	0
Gm7405	0	0	0	0	0	0	0	0	0	0	0	0	0	0	0	0	0	0	0	0	0	0	0	0	0	0
Mir361	0	0	0	0	0	0	0	0	0	0	0	0	0	0	0	0	0	0	0	0	0	0	0	0	0	0
Chm	59	59	69.03	72	54	70	58.03	85	112	78	97.03	78	109	69	131	85	125.03	84	92	95	87	83	74	84	112	84
Gm14936	0	0	0	0	0	0	0	0	0	0	0	0	1	0	0	0	0	0	0	0	0	0	0	0	0	1
Gm14938	0	0	0	0	0	0	1	0	0	0	0	0	1	0	1	0	0	0	1	0	0	0	0	0	0	0
Gm6427	0	0	0	0	0	0	0	0	0	0	0	0	0	0	0	0	0	0	0	0	0	0	0	0	0	0
Gm14921	0	0	0	0	0	0	0	0	0	0	0	0	0	0	0	0	0	0	0.5	0	0	0	0	0	0	0
Pof1b	0	0	1	0	0	1	2	1	1	0	1	0	4	3	8	9	5	0	1.5	5	1	2	2	2	4	1
Zfp711	0	0	0	0	0	0	0	0	0	0	0	0	0	0	0	0	0	0	0	0	0	0	0	0	0	0
2010106E10Rik	0	0	0	0	0	0	0	0	0	0	0	1	0	0	0	0	0	0	0	0	0	0	0	0	0	0
Gm14908	0	0	0	0	0	0	0	0	0	0	0	0	0	0	0	0	0	0	0	0	0	0	0	0	0	0
Gm6418	0	0	0	0	0	0	0	0	0	0	0	0	0	0	0	0	1	1	1	0	0	0	0	0	0	0
Satl1	0	0	0	1	0	0	0	0	0	0	0	0.03	0	1.06	0	1	0	0	0	0	0	0	0	0	0	0.03
Apool	127	139	117	157.5	125	92	129.5	170	184.5	173	178	142	180	144	164	162.5	222.5	145	225	176	140	196	183	138	172	162
Gm5393	0.5	0	0	0.5	0	0	0.5	0.5	0	1	0	0.5	1	1	1	0	1	0	1.5	0.5	0	0.5	0	0	1.5	1
4933403O08Rik	0	0	0	0	0	0	0	0	0	0	0	0	0	0	0	0	0	0	2	0	0	0	0	0	0	0
Gm6335	3.7	4.58	4.67	6	3.17	2.42	4.83	4.08	2.75	2.17	7.62	5.5	5.92	3.75	3.5	2.83	2.83	5.42	2.42	2.25	7	4.58	4.25	1.25	6.42	3.08
Gm14900	0	0	0	0	0	0	0	0	0	0	0	0	0	0	0	0	0	0	0	0	0	0	0	0	0	0
Tex16	1	0	0	0	1	0	0	0	0	0	0	0	0	0	0	0	0	0	0	0	0	0	0	0	0	0
Gm14898	0	0	0	0	0	0	0	0	0	0	0	0	0	0	0	0	0	0	0	0	0	0	0	0	0	0
Gm52469	0	0	0	0	0	0	0	0	0	0	0	0	0	0	0	0	0	0	0	0	0	0	0	0	0	0
Hdx	0	0	0	0	0	0	1	0	0	0	0	0	1	4	0	1	1	0	0	0	0	1	1	1	3	2
Gm7340	0	0	0	1	0	0	0	0	0	0	0	0	0	0	0	1	0	0	0	0	0	0	0	0	0	0
Rps6ka6	0	0	0	1	0	0	0	1	2	0	0	0	1	0	0	1	1	0	1	0	0	0	0	0	0	1
n-TRcct4	0	0	0	0	0	0	0	0.5	1	0	0	0	0	0	0	0	0	2	0	1	0	0	0	0	0	2
Gm10112	0	1	0	1	0	0	0	0	0	0	0	0	0	0	2	0	0	1	1	0	0	0	0	0	0	0
Cylc1	0	0	0	0	0	0	0	0	0	0	0	0	0	0	0	0	0	0	0	0	0	0	0	0	0	0
Pou3f4	0	0	2	0	0	0	0	1	0.03	0	0	0	3	0	0	1	0	1	1	0	1	0	0	0	0	0
Gm26108	0	0	0	0	0	0	0	0	0	0	0	0	0	0	0	0	0	1	1	0	0	0	1	0	0	0
Gm14886	0	1	0	0	1	0	0	0	0.03	0	0	0	0	1	2	0	0	0	0	0	0	1	0	0	0	0
Gm9225	0	0	0	0	0	0	0	0	0	0	0	0	0	2	0	1	0	0	1	0	0	0	1	0	0	0
Gm7134	0	0	0	0	0	0	0	0	0	0	0	0	0	0	0	0	0	0	0	0	0	0	0	0	0	0
Gm4991	0	0	0.79	1.1	0.73	0	0	0.68	0.17	0.82	0	1.18	0.4	0.83	0.78	0.33	0.2	0.88	0.69	0.29	0.71	0.57	0	0	0.14	0.6
Gm34521	0	0	0	0	0	0	0	0	0	0	0	0	0	0.03	0	0	0	0	0	0.07	0	0	0	0	0	0
Gm4784	0	0	0	0	0	0	0	0	1	0	0	1	0	0	0	0	0	0	0	0	0	0	0	0	2	0
Gm6377	3	2	8	7	5	4	3	10	12	13	8	9	16	19	14	8	20	5	18	7	9	6	16	7	12	17
Gm34464	0	0	0	0	0	0	1	1	1	0	0	0	0	2	0	1	0	2	0	0	2	0	0	1	1	0
Gm14869	1	0	2	0	1	0	2	1	0	0	0	0	0	0	0	0	0	0	1	1	1	0	1	0	0	0
Sh3bgrl	336	371	476	452	502	284	342	488	578	426	468	463	606	714	912	657	843	566	637	558	483	489	565	406	661	556
Gm25797	0	0	0	0	0	0	0	0	0	0	0	0	0	0	0	0	0	0	0	0	0	0	0	0	0	0
Gm23322	0	0	0	0	0	0	0	0	0	0	0	0	0	0	0	0	0	0	0	0	0	0	0	0	0	0
Hmgn5	320.5	262	343.5	373.5	351.5	220	211	293	382.5	304	344.5	279.5	440.5	519.5	492.33	342.5	497.5	315	374.6	354	327	299.5	318.5	308	350	307
5730416F02Rik	0	0	0	0	0	0	0	0	0	0	0	0	0	0	0	0	0	0	1	0	0	0	0	0	0	0
2810403D21Rik	1	2	3	5	10	4	6	6	8	6	11	10	5	13	5	10	14	10	12	7	5	8	11	5	8	14
Brwd3	45	32	40	44	40	25	33	56	49	55	26	64	62	56	50	60	56	44	61	48	57	39	35	30	44	38
Gm379	7	1	4	3	4	2	6	3	11	2	2	1	23	11	23	13	15	9	9	11	1	6	4	8	3	5
Gm17888	0	0	0	0	0	0	0	0	0	0	0	0	0	0	0	0	0	0	0	0	0	0	0	0	0	0
Gm9218	0	0	1	0	0	0	0	0	0	0	0	2	0	0	1	0	0	0	0	0	0	0	0	0	0	0
Gm378	0	0	0	0	0	0	0	0	0	0	0	0	0	0	0	0	0	0	0	0	0	0	0	0	0	0
Gm14849	0	0	0.25	0.03	0	0.03	0	0.03	0	0.03	0	0	0	0	1.03	0	0	0	0	0	0	0	0	0	0	0
Wmp	0	0	0	0	0	0	0	0	0	0	0	0	0	0	0	0	0	0	0	0	0	0	0	0	0	0
Tent5d	0	0	0	0	0	0	0	0	0	0	0	0	0	0	0	0	0	0	0	0	0	0	0	0	0	0
2610002M06Rik	56	44	75	65	59	52	50	67	84	52	66	66	97	81	116	82	118	80	101	97	72	89	95	69	98	72
Tbx22	0	0	0	0	0	0	0	1	0	0	0	0	0	0	0	0	0	0	0	0	0	0	1	0	0	0
4933401B06Rik	0	0	0	0	0	0	0	0	0	0	0	0	0	0	0	0	0	0	0	0	0	0	0	0	0	0
Itm2a	0	2	4	7	4	2	3	3	3	5	1	3	6	6	10	10	11	7	10	8	7	7	4	8	7	1
Gm5392	0.91	1.12	1.77	2.12	1.2	1.11	0.51	1.77	1.77	1.45	1.02	1.83	2.05	1.13	1.46	1.41	1.61	1.89	2.05	1.04	2.7	1.21	1.25	0.87	2.53	2.44
Gm14833	0	0	0	0	0	0	0	0	0	0	0	0	0	0	0	0	0	0	0	0	0	0	0	0	0	0
Gm9208	0	0	0	0	0	0	0	0	0	0	0	0	0	0	0	0	0	0	0	0	0	0	0	0	0	0
Gpr174	0	1	0	2	2	1	0	0	4	0	0	1	5	0	3	1	0	3	4	2	0	1	2	0	0	1
Gm14834	0	0	0	0	0	0	0	0	0	0	0.5	0	0	0	0	0	0	0	0	0	0	0	0.5	0	0	0
P2ry10b	1	4	1	8	1	2	1	5	5	0	1	4	2	1	5	2	11.03	2.03	5	0	4	0	2	2	5	7
P2ry10	0	0	3	1	1	1	2	4	2	2	1	2	3	4	0	0	6	1	7	2	1	4	3	2	3	3
Lpar4	2	0	3	2	2	1	5	1	2	4	3	1	3	5	6	6	3	3	10	6	2	0	4	3	1	3
Rtl3	1	0	0	0	0	0	0	0.5	0	0	0	0	0	0	1	0	0	0	0	0	0	1	1	0	1	0
Gm14880	0	0	0	0	0	0	0	0	0	0	0	0	0	0	0	0	0	0	0	0	0	0	0	0	0	0
Gm14882	0	0	0	0	0	0	0	0	0	0	0	0	0	0	0	0	0	0	0	0	0	0	0	0	0	0
Gm24491	0	0	0	0	0	0	0	0	0	0	0	0	0	0	0	0	0	0	0	0	0	0	0	0	0	0
Gm9200	0	0	0	0	1	0	2	0	0	0	0	0	1	0	0	0	0	2	2	0	0	0	0	0	0	0
Gm14877	0	0	0	1	0	0	0	0	0	0	0	0	0	0	0	0	0	0	0	0	0	1	0	0	0	0
Gm24622	0	0	0	0	0	0	0	0	0	0	0	0	0	0	0	1	0	0	0	0	0	1	0	0	0	0
Gm5127	0	0	0	0	0	0	0	0	2	0	0	0	0	1	0	0	0	0	1	0	0	0	0	0	0	0
Cysltr1	4	2	3	0	6	5	4	5	10	6	8	9	9	12	13	10	11	4	16	10	4	17	8	13	15	13
Fndc3c1	0	0	0	0	1	0	0	0	0	0	0	0	0	1	0	0	0	0	0	0	0	0	0	0	0	0
Gm6325	0	1	0	0	0	0	0	0	0	0	0	1	0	1	0	0	1	2	0	0	0	0	0	0	0	1
Mir6382	0	0	0	0	0	0	0	0	0	0	0	0	0	0	0	0	0	0	0	0	0	0	0	0	0	0
Gm5133	0	0	0	0	0	1	0	0	0	0	0	0	0	0	0	0	0	0	0	0	0	0	0	0	0	0
Gm14857	0	0	0	0	0	0	0	0	2	0	0	0	0	1	0	1	0	0	0	0	0	0	0	0	0	0
Gm14852	0	0	0	0	0	0	0	0	0	0	0	0	0	0	0	0	0	0	0	0	0	0	0	0	0	0
Fnd3c2	1	0.03	0	0	0	0	0	0	0	0	0	0	0	0	0	0	0	0	0	1	0	0	0	0	0	0
Taf9b	0	3	3	1	3	1	3	6	8	1	6	6	10	13	13	4	12	7	3	17	3	4	7	5	7	3
Pgk1	592.41	492.5	644.2	635.08	669.41	468.61	726.33	853.65	1021.08	823.25	990.83	808.66	869.93	771.4	892.91	740.5	964.58	949.45	1180.73	1190.83	1022.2	898.08	1164.69	720.91	1055.41	829.41
Gm14856	0	0	0	0	0	0	0	0	0	0	0	0	0	0	0	0	0	0	0	0	0	0	0	0	0	0
Tlr13	5	2	17	2	2	3	8	21	5	24	7	10	18	15	30	14.03	21	13	26	21	27	22	11	13	13	23.05
Atp7a	18	13	31	36	25	23	37.03	42	41	29	24	37	63	51	58	43	41	40	57	31	43	44	39	33	50	44
Cox7b	1607	1513	1806.5	1759.83	1656	1397	1644.75	2128	2339.5	1949.5	2056	1680.83	2100.5	1263	1646.5	1716	2263	2059	2512	2402	2067.5	2040.75	2270.5	1635.5	2434	1805.5
Magt1	414.6	304	347.59	405.97	494.57	304.33	382.03	474.08	573.58	379.12	534.19	396.33	495.33	442.1	574.08	406.45	488.59	454	576.22	593.3	504	502.37	520	378.09	603.07	457.9
Gm23656	0	0	0	0	0	0	0	0	0	0	0	0	0	0	0	0	0	0	0	0	0	0	0	0	0	0
Gm14853	7.78	3.66	9.65	14.17	6.05	7.33	2.35	9.54	16.08	6.05	5.37	9.59	10.24	7.42	7.11	12.59	6.51	9.97	11.18	10.3	6.29	9.08	8.76	7.33	14.15	9.13
Gm26020	0	0	0	0	0	0	0	0	0	0	0	0	0	0	0	0	0	0	0	0	0	0	0	0	0	0
Atrx	314	234	393	332	345.5	268	264	321	417	395	358	372	394.5	445.5	515.5	417	447.5	373.5	469	419.5	393	402.5	418	295	482.5	391.5
Fgf16	1	0	0	0	0	1	0	0	1	0	0	0	0	0	0	1	0	1	0	0	3	1	0	0	1	0
Gm7117	0.09	0.2	0	0.06	0.51	0.11	0.09	0.27	1.18	0.22	0.36	0.09	0.22	0.36	0.31	0.2	0	0	0.68	0	0	0.09	0.18	0.4	0.09	0.09
Gm14854	0	0	0	0	0	0	0	0	0	0	0	0	0	0	0	0	0	0	0	0	0	0	0	0	0	0
Cypt2	0	0	0	0	0	0	0	0	0	0	0	0	0	0	0	0	0	0	0	0	0	0	0	0	0	0
Rab9b-ps1	0	0	1	3	1	1	0	0	1	1	1	1	0	0	0	0	1	3	1	0	0	2	1	0	1	0
Mir325	0	0	0	0	0	0	0	0	0	0	0	0	0	0	0	0	0	0	0	0	0	0	0	0	0	0
5330434G04Rik	0	0	0	0	0	0	0	0	0	0	0	0	0	0	0	0	0	0	0	0	0	0	0	0	0	0
Mir384	0	0	0	0	0	0	0	0	0	0	0	0	0	0	0	0	0	0	0	0	0	0	0	0	0	0
Gm14824	0	0	0	0	0	0	0	0	0	0	0	0	0	0	0	0	0	0	0	0	0	0	0	0	0	0
Gm50594	0	0	0	0	0	0	0	0.25	0	0	0	0	0	0	0	0	0	0	0	0	0	0	0	0	0	0
Rpl30-ps9	2.35	1.3	2.51	1.88	2.24	1.5	3.86	2.26	3.61	3.25	1.65	4.33	3.17	6.03	2.34	2.39	3.19	2.55	5.54	2.11	4.14	2	1.7	1.88	4.5	4.18
E530001F21Rik	0	0	0	0	0	0	0	0	0	0	0	0	0	0	0	0	0	0	0	0.5	0	0	0	0	1	0
Gm39532	0	0	0	0	0	0	0	0	0	0	0	0	0	0	0	0	0	0	0	0	0	0	0	0	0	0
Gm33605	0	0	0	0	0	0	0	0	0	0	0	0	0	0	0	0	0	0	0	0	0	0	0	0	0	0
Gm6292	0	0	0	0	0	0	0	0	0	0	0	0	0	0	0	0	0	0	0	0	0	0	0	0	0	0
Gm45946	0	0	0	1	0	0	0.33	0	0	0	1.33	0	0	0	0	0	0	0	2.5	0	0.33	1	2	0	1	0
Magee1	4	1	1	2	6	1	4	10	8	4	6	6	10	9	7	10	10	5	10	5	7	9	5	4	12	10
Pbdc1	54	52	81	59	60	36	51	109.5	126	85	97	82	98	140	142.5	84	124	98	105	124	97	98	127.5	94	140	114.05
5530601H04Rik	16	14	19	15	23	9	13	12	18	14	13	18	20	18	27	15	23	19	25	17	33	24	24	11	14	13
Gm39533	0	0	0	0	0	0	0	0	0	0	0	0	0	0	0	0	0	0	0	0	0	0	0	0	0	0
Gm9673	0	0	0	0	0	0	0	0	0	0	0	0	0	0	0	0	0	0	1	0	0	0	0	0	0	0
Gm22090	0	0	0	0	0	0	0	0	0	0	0	0	0	0	0	0	0	0	0	0	0	0	0	0	0	0
Gm33486	0	0	0	0	0	0	0	0	0	0	0	1	0	0	0	0.03	0	0	0	0	0	0	0	0	0	0
Gm6285	1.4	0.37	1.31	0.71	0.26	0.78	0.76	2.11	1.68	0.92	2.03	0.59	1.59	2.7	3.8	1.04	0.95	1.58	3.55	1.81	1	1.42	1.32	3.07	2.09	1.42
Magee2	0	0	0	0	0	0	0	0	0	0	0	0	0	0	0	0	0	0	0	0	0	0	0	0	0	0
1700121L16Rik	0	0	0	0	0	0	0	0	0	0	0	0	0	0	0	0	0	0	0	0	0	0	0	0	0	0
Gm39530	0	0	0	0	0	0	0	0	0	1	0	0	0	0	0	0	0	0	0	0	0	0	0	0	0	0
Gm22430	0	0	0	0	0	0	0	0	0	0	0	0	0	0	0	0	0	0	0	0	0	0	0	0	0	0
Zdhhc15	0	0	1	1	2	1	1	0	0	0	0	0	1	3	2	3	1	1	3	2	0	4	2	1	2	0
Gm17963	0	0	0	0	0	0	0	0	0	0	0	0	0	0	0	0	0	0	0	0	0	0	0	0	0	0
Uprt	19	14	12	7	19	12	23	30	35	31	18	21	32	29	44	35	29	17	41	26	37	40	28	30	35	33
Gm6238	3	1	2	9	4	3	2.5	5	2	2	4	5	4	5	5	1	1	1	3	1	1	3	1	0	7	3
Vcp-rs	127.5	105.5	144.5	138	129	82	131	183	202.5	177.5	195	167	179	114.5	170.5	150.5	157	170.5	239.5	219.17	183.5	242.5	240	144	229	181.5
Abcb7	103	67	101	117	113	66	82	144.5	138	124	134	134	137	131.08	195	145	163	137	147	173	123	130	156	90	128	132
Mir672	0	0	0	0	0	0	0	0	0	0	0	0	0	0	0	0	0	0	0	0	0	0	0	0	0	0
Nexmif	0	1	0	0	1	0	0	2	3	3	1	0	1	0	3	0	1	0	0	0	0	3	0	1	3	0
Gm22266	0	0	0	0	0	0	0	0	0	0	0	0	0	0	0	0	0	0	0	0	0	0	0	0	0	0
Gm23378	0	0	0	0	0	0	0	0	0	0	0	0	0	0	0	0	0	0	0	0	0	0	0	0	0	0
Rlim	75	84	114	109	84	77	83	130	145	125	109	97	121	137	140	104	117	114	165	134	124	133	151	127	170	118
Gm9166	0	0	0	0	0	0	0	0	0	0	0	0	0	0	0	0	0	0	0	0	0	0	0	0	0	0
Gm9164	0	0	0	0	0	0	0	0	0	0	0	0	0	0	0.03	0	0	0	0.03	0	0	0	0	0	0	0
Gm6222	3	8	2	6.37	7	6	6.2	4.2	7.42	3.42	4	5.75	4	3.33	4.33	5.58	1	4.5	8.33	5.08	8.64	3.2	0	3	7.58	7
Slc16a2	660	480	540	710	766	514	611	860	840	694	833	754	883	420	586	718	654	896	884	745	717	790	868	393	921.5	680
Gm53059	0	0	0	2	1	0	0	0	3	2	3	0	0	0	1	0	0	2	1	3	3	1	2	0	0	0
Zcchc13	0	0	0	0	0	0	0	0	0	0	0	0	0	0	0	1	0	0	0	0	0	0	0	0	0	0
Gm9159	0	0	0	0	0	0	0	1.5	0	0	0	0	0	0	0	0	0	0	0	0	0	0	0	0	0.5	0
Mir374c	0	0	0	0	0	0	0	0	0	0	0	0	0	0	0	0	0	0	0	0	0	0	0	0	0	0
Mir374b	0	0	0	0	0	0	0	0	0	0	0	0	0	0	0	0	0	0	0	0	0	0	0	0	0	0
Mir421	0	0	0	0	0	0	0	0	0	0	0	0	0	0	0	0	0	0	0	0	0	0	0	0	0	0
Ftx	7	15	9	20	13	9	7	10	9	6	15	10	7	14	14	9	11	10	19	13	3	13	9	9	10	11
LOC668415	4	3	1	2	4	3	3	2	3	0	1	0	0	3	0	0	7	1	2	6	0	0	3	3	1	1
Gm9157	6	3	2.5	6	1	1	4	0	0	0	0	0	1	5	4	4	4	1	1	3	4	4	3	0	2	2
Gm9785	0	0	0	0	0	0	0	0	0	0	0	0	0	0	0	0	0	0	0	0	0	0	0	0	0	0
Jpx	18.03	15	23.5	22	27	15	17	26	27	27	28.03	17	17	8	22	23.03	24.14	24	27	15	17	21	27	9	23	15
Rps12-ps1	0	1	0	0	1	0	2	1	0.25	0	1	0	1.1	0	3.05	1	0	0	3.25	0.25	0	1	0	0.11	0	0.11
Gm14861	0.24	0.52	0.83	0.82	1.61	0.68	1.29	2.02	1.71	0.93	1.16	0.53	0.53	2.28	3.26	1.77	1.08	2.79	2.36	2.06	2.73	2.97	1.15	1.51	1.21	1.16
Xist	1459	1396	1585	1809.5	1830	1254.5	1295	1759	2000.5	1732	1710	1648	2237.33	1848	2077.5	2383	2392	1833	2272.5	2137.5	2044.5	1865	1875.5	1274	2200	1629.5
Tsix	62	41	53	79	75	39	53	59	70	69	70	85	52	67	65	89	76	63	67.5	57	53	66.5	50	70	85	57
Tsx	0	0	0	0	1	0	0	1	1	0	0	0	0	0	0	0	0	1	0	0	1	1	2	1	0	0
Chic1	53.03	26	26	50	56	37	41	37	42	11.03	57.03	32.03	36.03	11.07	20	15.12	13	18.03	8.03	13.03	14	5.03	15	12.03	15	11
Gm9516	0	0	0	0	0	0	0	0	0	0	0	0	0	0	0	0	0	0	0	0	0	0	0	0	0	0
Cdx4	1	0	1	0	2	2	0	0	0	0	0	0	0	0	0	0	0	0	0	0	0	0	0	0	0	0
Gm19200	0	0	0	0	0	0	0	0	0	0	0	0	0	0	0	0	0	0	0	0	0	0	0	0	0	0
Gm14847	0	0	0	0	0	0	0	0	0	0	0	0	0	0	0	0	0	0	0	0	0	0	0	0	0	0
Gm9050	0	0	0	0	0	0	0	0	0	0	0	0	0	0	0	0	0	0	0	0	0	0	0	0	0	0
Nap1l2	0	0	0	0	0	0	0	0	0	0	0	0	0	0	0	0	0	0	0	0	0	0	0	0	0	0
4930519F16Rik	0	0	0	0	0	0	0	0	0	0	0	0	0	0	0	1	0	0	0	0	0	0	0	0	0	0
Gm6206	8.83	6.83	7.33	7.83	10.83	5.83	6.67	10.33	8.67	8.67	12	7.5	4.33	9.5	9.5	7	11.33	8.83	11.67	6.83	10	13.83	7.5	6.83	11.17	9.67
Gm3928	0	0	0	0	0	0	0	0	0	0	0	0	0	0	0	0	0	0	0	0	0	0	0	0	0	0
Pabpc1l2a	0	0	0	0	0	0	0	0	0	0	0	0	0	0	0	1	0	0	1	0	0	0	0	0	1	0
Gm9143	1.42	1	0.29	0	1	0	0	0.08	0.29	0.08	0.06	0.31	0.25	0.17	0.08	0.06	0.06	0.17	0	3.25	0.08	1.25	1.15	0.06	0.08	0.17
Gm52428	0	0	0	0	0	0	0	0	0	0	0	0	0	0	0	0	0	0	0	0	0	0	0	0	0	0
Gm39529	0	0	0	0	0	0	0	0	0	0	0	0	0	0	0	0	0	0	0	0	0	0	0	0	0	0
Pabpc1l2b	0	0	0	0	0	0	0	0	0	0	0	0	0	0	0	0	0	0	1	0	0	0	0	0	0	0
Gm21998	0	0	0	0	0	0	0	0	0	0	0	0	0	0	0	0	0	0	0	0	1	0	0	0	0	0
Gm14841	0	0	0	0	0	0	0	0	0	0	0	0	0	0	0	0	0	0	0	0	0	0	0	0	0	0
Gm5126	0	0	0	0	0	0	0	0	0	0	0	0	0	0	0	0	0	1	0	0	0	0	0	0	0	0
1700018G05Rik	0	0	0	0	0	0	0	0	0	0	0	0	0	0	0	0	0	0	0	0	0	0	0	0	0	0
1700011M02Rik	0	0	0	0	0	0	0	0	0	0	0	0	0	0	0	0	0	0	0	0	0	0	0	0	0	0
Dmrtc1a	0	0	0	0	0	0	0	0	0	0	0	0	0	0	0	0	0	0	0	0	0	0	0	1	0	0
Gm9133	0	0	0	0	0	0	0	0	0	0	0	0	0	0	0.5	0	0	0	0	0	0	0	0	0	0	0
1700031F05Rik	0	0	0	0	0	0	0	0	0	0	0	0	0	0	0	0	0	1	0	0	0	0	0	0	0	0
Dmrtc1c2	0	0	0	0	0	0	0	0	0	0	0	0	0	0	0	0	0	0	0	0	0	0	1	0	0	0
Gm16511	0	0	0.07	0	0.03	0	0	0	0	0	0	0	0	0	0	0.09	0	1	0	0	0	0	0	0	0	0
Gm9126	0	0	0	0	0	0	0	0	1	0	0	0	0	0	0.5	0	0	0	0	0	0	0	0	0	0	0
Dmrtc1c1	0	0	0	0	0	0	0	0	0	0	0	0	0	0	0	0	0	0	0	0	0	0	0	0	0	0
Gm5166	0	0	0	0	0	0	0	0	0	0	0	0	0	0	0	0	0	0	0	0	0	0	0	0	0	0
Gm9119	0	0	0	0	0	0	0	0	0	0	0	1	0	0	0	1	0	0	0	0	0	0	0	0	0	0
Gm9115	0	0	0	0	0	0	0	0.33	0.5	0	2	0	0	0	0	0	0	3.25	0	0	0	1	0	1	1	0.33
Dmrtc1b	0	0	0	0	0	0	0	0	0	0	0	0	0	0	0	0	0	0	0	0	0	0	0	0	0	0
Gm9112	0	0	0	0	0	0	0	0	0	0	0	0	0	0	0	0	0	0	0	0	0	0	0	0	0	0
Gm14840	0	0	0	0	0	0	0.03	0	0	0.03	0	0.03	0	0	0.03	0	0.03	0	0	0.07	0	0	0	0	0.05	0
Gm9109	0	1	0	0	0	0	1	0	0	0	0	0	0	0	1	1	0	0	0	0	0	0	1	0	0	1
Phka1	15	9	13	18	13	9	6	13	23	21	18	17	19	24	23	28	11	10	23	24	17	15	17	11	25	16
Gm32262	0	0	0	1.61	2.03	1.75	0	2	1	0	1	0.14	1.59	1	0	0	1.11	2	1	0	0.14	0.03	2.11	2	2	1
Hdac8	28	16.06	14.07	20	25.05	19	20.06	26.14	41.03	19	9	24	42.12	29	54.03	42	33	29	27.25	26	19.03	41	31	24	40	26
Gm14858	0	0	0	0	0	0	0	0	0	0	0	0	0	0	0	0	0	0	0	0	0	0	0	0	0	0
Cited1	0	0	0	0	0	0	0	0	1	3	0	0	1	2	1	0	0	1	0	0	0	0	1	1	0	0
Gm14859	0	0	1	0	0	0	0	0.09	0	0	0	0.08	0.17	0	0.1	0	0	0.5	0	0.25	1	0	0.57	1	0	0
Rps4x	1797.2	1536.97	2012.48	1956.88	2028.03	1445.47	1914.15	2516.82	2935.2	2497.08	2146.52	2152.5	2849.38	3132.73	3571.85	2415.18	2722.12	2533.72	3504.12	2850.4	2558.75	2741.6	2777.07	1999.18	2985.62	2265.15
Gm9103	0.03	0	0.2	1	0	0	0.03	0.03	0	1.03	0	1	0	0	1	1.2	1	2.23	0.2	0	1	1.53	0.03	0	1.4	0.2
Ercc6l	1	5	1	2	2	1	0.08	3	2	3	2	1	6	16	9	4	5	4	8	5	5	6	2	2	3	2
Gm16471	0	0	0	0	0.04	0	0	0	0	0	0	0	0	0	0	0	0	0	0	0	0	0.03	1	0	0	0
Pin4	126.67	113.83	122.17	111.17	142.25	103.5	114.33	140.33	208.17	181	156.17	131	170.67	201.83	286.08	148.87	176.58	180.62	224.08	183.42	172.42	173.67	224.08	163.08	227.75	203.5
Rtl5	0	0	1	1	0	0	2	2	2	1	0	4	2	1	2	1	3	0	3	1	0	2	1	1	0	1
Gm25828	0	0	0	0	0	0	0	0	0	0	0	0	0	0	0	0	0	0	0	0	0	0	0	0	0	0
Nhsl2	12	6.07	18	5.5	8	3	10.03	8.03	8.03	9	3.03	10	10	7.03	11.07	9	13.07	16	23	6	12	19	9	5	7	7
H3f3a-ps1	82.72	87.1	92.89	99.22	97.41	70.46	86.53	97.61	120.29	106.09	94.63	98.43	139.14	130.78	152.27	147.47	162.83	112.16	148.25	118.29	103.34	113.22	129.34	79	122.4	94.13
Gm3858	0	0	0	0	0	0	0	0	0	0	0	0	0	0	0	0	0	0	0	0	0	0	0	0	0	0
Gm9097	0	0	0	0	0	0	0	0	0	0	0	0	0	0.5	0	0	0	0	0	0	1	0.06	0.5	0	0	0
8030474K03Rik	0	0	0	0	0	0	0	0.5	0	0	0	0	0	1.5	0	0	0	0	0	0	0	0	0	0	0	0
Gm4779	0	0	1	0	0	0	0	1	6	0	0	0	0	1.5	0	1	0	0	0	0	0	0	0	0	0	0
Gm9095	0	0	0	0	0	0	0	0	0	0	0	0	0	0.5	0	0	0	0	0	0	0	0.06	0.5	0	0	0
Tpt1-ps6	50.42	34.33	56.17	43.83	49	38.42	41.92	59.33	76.67	55.75	54.25	41	62.37	58.37	76.57	52	65.75	59.75	83.67	56.75	66.03	63.45	63.17	48.58	81	56.92
Cxcr3	1	2	3	8	3	4	2	4	0	2	1	4	0	5	3	4	6	3	12	3	6	7	5	0	7	4
Marcksl1-ps5	0.31	0.26	0.2	0.24	0.25	0	0.28	0.43	0.99	0.57	0.42	1.77	0.44	0.63	0.81	0.37	0.72	0.63	0.92	0.64	0.71	1.01	1.22	0.41	1.25	0.62
Gm52429	0	0	0	0	0	0	0	0	0	0	0	0	0	0.03	0	0	0	0	0	0	0	0	0	0	0	0
Gm14845	4.5	2.83	7	4	9	2.5	6.83	9.67	6	8	9	4.5	7.17	9.17	11.17	14.83	11.33	4.33	12.83	17.33	10.5	9.5	8.83	3.5	11	9.5
Ogt	112	104	129	171	165	123	118	155	216	141	156	156	237	177	221	192	235	191	231	225	132	181	172	102	239	140
Taf1	73.03	44	69	69	69.03	42	55	73	91	57	77.03	69	94.03	70	88	81	83	88	93	75	55	73	73	42	98	75
Gm6184	0	0	0	0	0	0	0	0	0	0	0	0	0	0	0	0	0	0	0	0	0	0	0	0	0	0
Gm14843	0	0	0	2.33	1	1	1.33	1.33	0	1.33	1	5	2	0	2	2	3.67	3	6.58	0.33	1	0.33	2	0.25	4.25	0
Itgb1bp2	9	7	7.5	8	7	9.03	16	14	7	9	16	8	18	10	14	7.37	6	23	2.67	8.5	11.28	5	13.5	10	6.28	2.03
Nono	222.83	193.33	282.67	274	287.5	180.17	218	306.67	338.83	266.83	288	297	302.67	361.33	378.67	306.17	373	254.5	380.67	327.33	318.5	281.33	317.83	217	330.33	253.33
Zmym3	31	19	19	27	32	14	21	35	39	28	39	37	45	50	43	37	48	42	54	43	39	48	44	17	57	39
Gjb1	1464	1103	1503	1659	1672	1033	1554	1739	2474	1994	1811	1847	2050	1024	1410	1499	1518	2054	3213	2443	1710	1962	2188	1844	2296	1768
Gm31385	0	0	0	0	0	0	0	0	0	0	0	0	0	0	0	0	0	0	0	0	0	0	0	0	0	0
Nlgn3	1	0	0	0	0	0	0	0	0	0	0	1	0	1	0	0	1	1	0	0	0	0	1.03	2	1	0
Med12	41	38	63	53	48	36	43	62	59	52	52	39	94	70	78	88	86	64	83	52	50	58	59	28	67	71
Il2rg	15	6	31	19	19	8	13	14	22	21	10	13	21	20	36	27	31	30	77	28	19	28	23	8	44	17
Gm614	0	0	0	0	0	0	0	0	0	0	0	0	0	0	1	0	0	0	0	0	0	1	0	0	0	0
Foxo4	29	20	34	22	29	7	12	31	25	20	30	29	34	25	41	31	21	26	36	34	16	27	23	21	34	22
Gm22472	0	0	0	0	0	0	0	0	0	0	0	0	0	0	0	0	0	0	0	0	0	0	0	0	0	0
Gm24061	0	0	0	0	0	0	0	0	0	0	0	0	0	0	0	0	0	0	0	0	0	0	0	0	0	0
Snx12	85	66	89	86	70	71	95	125	141	113	128	129	111	134.5	163	102	101	136	168	146	134	128	139	93	143	146
Slc7a3	1	0	1	1	0	0	0	1	1	2	0	0	0	0.5	1	0	0	0	0	0	1	1	0	0	0	0
Gm3820	0	0	0	0	0	0	0	0	0	0	0	0	0	0	0	0	0	0	0	0	0	0	0	0	0	0
Gm9078	1	0.03	0.07	0.18	0.14	0.03	0.04	0.03	0.23	0.07	0.1	0.1	0.07	0.03	0.08	1.07	0.04	0.07	0.09	0.16	0.1	0.1	0	0	0.04	0
LOC118568451	0	0	0	0	0	0	0	0	0	0	0	0	0	0	0	0	0	0	0	0	0	0	0	0	0	0
Gm27510	0	0	0	0	0	0	0	0	0	0	0	0	0	0	0	0	0	0	0	0	0	0	0	0	0	0
Gm24577	0	0	0	0	0	0	0	0	0	0	0	0	0	0	0	0	0	0	0	0	0	0	0	0	0	0
Gm19083	0	0	0	0	0	0	0	0	0	0	0	0	0	0	0	0	0	0	0	0	0	0	0	0	0	0
Tex11	0	0	0	0	0	0	1	0	0	0	0	0	1	2	0	0	0	0	2	1	0	1	0	0	0	0
Dlg3	57	54	68	71	62	53	46	66	87	75	63	59	81	56	65	67	88	56	96	85	77	62	76	43	68	51
Gm14902	0	0	0	0	0	0	0	0	0	0	0	0	0	0	0	0	0	0	0	0	0	0	0	0	0	0
Gdpd2	0	0	0	0	0	0	0	0	0	0	0	0	1	0	0	0	0	0	0	0	0	0	0	0	0	0
Gm52438	0	0	0	0	0	0	0	0	1	0	0	0	0	0	0	0	0	0	0	0	0	0	0	0	0	0
Kif4	1	5	0	8	9	1	3	11	1	8	3	12	16	59	34	12	9	21	21	14	11	13	14	2	6	1
Pdzd11	70	58	63	53	82	41	34	58	89	85	70	59	78	99	119	103	79	72	103	111	78	76	83	67	84	61
Arr3	0	0	0	0	0	0	0	0	0	0	1	0	0	1	1	0	0	0	0	0	1	0	1	0	0	0
P2ry4	36	16	19	37	36	31	19	33	53	28	39	26	58	8	9	22	20	24	43	24	21	17	17	21	41	24
Awat1	0	0	0	0	0	0	0	0	0	0	0	0	0	0	0	0	0	0	0	0	1	0	0	0	0	0
Dgat2l6	1	0	2	0	0	0	0	0	0	0	0	0	0	0	0	0	0	0	0	0	0	0	0	0	0	0
Igbp1	196	163	217	210	224	195	207	213	306	225	255	231	311	234	277	227	284	232	368	262	258	257	265	177	275	254
Otud6a	0	0	0	0	0	0	0	0	0	0	0	0	0	0	0	0	0	0	0	0	0	0	0	0	0	0
Awat2	4	4	3	6	5	2	9	3	3	7	5	4	7	3	2	2	3	9	10	10	5	3	12	2	8	5
Mir676	0	0	0	0	0	0	0	0	0	0	0	0	0	0	0	0	0	0	0	0	0	0	1	0	0	0
Gm14828	0	0	0	0	0	0	0	0	0	0	0	0	0	0	0	0	0	0	0	0	0	0	0	0	0	0
Gm14829	0	0	0	1	0	0	0	0	0	0	1	1	1	1	0	0	2	0	1	0	0	0	2	2	1	0
Eda	6	8	7	2	7	4	1	3	7	7	14	5	7	10	6	4	8	8	20	13	9	2	16	14	9	7
Tmem28	0	0	0	0	0	0	0	0	1	1	1	0	0	1	0	0	0	0	3	6	0	0	1	0	1	0
Pcna-ps1	0	0	0	0	0	0	0	0	0	0	0	0	0	0	0	0	0	0	0	0	0	0	0	0	0	0
Gm41898	0	0	0	0	0	0	0	0	0	0	0	0	0	0	0	0	0	0	0	0	0	0	0	0	0	0
Gm14816	0	0	0	0	0	0	0	0	0	0	1	0	0	0	0	2	0	0	0	0	0	0	0	0	0	0
Gm31155	0	0	0	0	0	0	0	0	0	0	0	0	0	0	0	0	0	0	0	0	0	0	0	1	0	0
Pja1	128.5	101.14	108.03	161.14	141.04	97.83	132.33	166.75	204.53	164	122.04	162.37	215	157.81	159.43	153.94	189.04	163.31	195.53	207.2	133.11	157.21	176	120.23	225.54	148.16
Gm14808	0	0	0	0	0	0	0	0	2	0	0	1	0	1	0	2	0	0	0	2	0	0	0	0	0	0
Gm30798	0	0	0	0	0	0	0	0	0	0	0	0	0	0	0	0	0	0	0	0	0	0	0	0	0	0
Gm14812	0	0	0	0	0	0	0	0	0	0	0	0	0	0	0	0	0	0	1	0	0	0	0	0	0	0
Gm30704	0	0	0	0	0	0	0	1	0	0	0	0	0	0	0	0	0	0	0	0	0	0	0	0	0	0
Gm39528	0	0	0	0	0	0	0	0	0	0	0	0	0	0	0	0	0	0	0	0	0	0	2	0	0	0
Gm30649	0	0	0	0	0	0	0	1	0	0	0	0	0	0	1	0	0	0	0	0	0	0	1	0	0	0
Efnb1	51	37	64	57	63	47	59	85	142.03	87	66	74	126	111	108	125	102	97	168	115	67	123	120	72	129	93
LOC115489230	0	0	0	0	0	0	0	0	0	0	0	0	0	0	0	0	0	0	0	0	0	0	0	0	0	0
Gm5760	0	0	0	0	0	0	0	0	0	0	0	0	0	0	0	0	0	0	0.08	0	0	0	0	0	0	0
Stard8	28	29	35	37	33	26	38	25	21	22	30	24	40.04	25	42	37	44	24	47	33	34	46	39	24	21	13
Gm52477	0	0	0	0	0	0	0	0	0	0	0	0	0	0	0	0	0	0	0	0	0	0	0	0	0	0
Gm14813	1.67	1.33	1	3.33	1.58	1.67	3	2.83	3.92	2.5	1.33	1.67	4.67	3.33	3.92	3.03	3.25	2.12	2.42	3.25	2.42	2	2.92	1.58	4.92	2.67
Yipf6	81	89	88	93	71	63	79	104	123.5	80	73	81	110	76	120	82	83	84	102	106	109	98	120	73	117	114
LOC115489231	0	0	0	0	0	0	0	0	0	0	0	0	0	0	0	0	0	0	0	0	0	0	0	0	0	0
Gm26000	0	0	0	0	0	0	0	0	0	0	0	0	0	0	0	0	0	0	0	0	0	0	0	0	0	0
Ophn1	10	12	2	8	9	6	14	32	24	27	13	26	18	28	39	25.14	14	27	32	29	19	28	34	20	27	21
Gm14815	0	0	0	0	0	0	0	0	0	0	0	0	0	0	0	0	0	0	0	0	0	0	0	0	0	0
Ar	122	41	172	211	81	67	297	284	360	218	418	315	132	32	25	34	34	271	205	138	171	212	156	62	298	138
Gm14802	0	0	0	0	0	0	0	0	0	0	0	0	0	0	0	0	0	0	0	0	0	0	0	0	0	0
Gm9062	0	0	0	0	0	0	0	0	0	0	0	0	0	0	0	0	0	0	0	0	0	0	0	0	0	0.5
Trnak-cuu	0	0	0	0	0	0	0	0	0	0	0	0	0	0	0	0	0	0	2	0	1	0	0	0	0.5	0
Gm18111	0	0	0	0	0	0	0	0	0	0	0	0	0	0	0	0	0	0	0	0	0	0	0	0	0	0
Eda2r	2	1	4	4	2	1	5	12	14	7	8	11	7	3	7	10	5	13	14	15	7	10	18	7	12	10
Gm14800	0	0	0	0	0	0	0	0	0	0	1	0	0	0	1	0	1	0	0	0	0	0	0	0	0	1
Pgr15l	1	0	0	0	1	0	0	0	0	0	0	0	0	0	0	0	1	0	1	0	0	1	0	0	0	0
Gm9060	0	0	0	0	0	0	1	0	2	0	0	1	0	0	0	0	0	1	1	0	0	0	1	0	1	0
Gm39527	0	0	0	0	0	0	0	0	0	0	0	0	0	0	0	0	0	0	0	0	0	0	0	0	0	0
Gm14803	0	0	0	0	0	0	0	0	0	0	0	0	0	0	0	0	0	0	0	0	0	0	0	0	0	0
Gpr165	0	0	0	0	0	0	0	0	0	0	0	0	0	0	0	0	0	0	0	0	0	0	0	0	0	0
Gm14935	0	0	0	0	0	0	0	0	0	0	0	0	0	0	0	0	0	0	0	0	0	0	0	0	0	1
Rpl17-ps8	31.7	34.15	41.95	46.26	34.07	32.31	43.96	61.01	77.22	48.61	48.89	48.84	52.9	58.97	61.66	55.79	57.9	55.64	85.24	76.75	72.03	64.11	82.31	45.94	64.91	53.71
Heph	8	4	1	5	2	2	3	6	9	12	6	5	10	14	10	15	11	5	8	7	8	9	8	5	6	5
Gm14933	0	1	0	0	0	0	0	2	3	0	0	0	0	0	0	1	0	0	0	0	0	0	0	0	0	0
Gm18171	0	0	0	0	0	0	0	0	0	0	0	0	0	0	0	0	0	0	0	0	0	0	0	0	0	0
Hsf3	0	0	1	0	0	0	0	0	0	0	0	0	0	0	0	0	0	0	0	0	0	1	0	0	0	0
Vsig4	159	120	238	154	166	113	134	210	238	199	178	216	233	169	259	199	255	251	263	169	200	297	230	118	279	181
Mir223	0	0	0	0	0	0	0	0	0	0	0	0	0.5	0	0	0	0.5	0.5	0	1	0	0	0	1	0	0
F630028O10Rik	5	1	9	9	6	3	4	3	2	10	1	8	8.5	15	26	26	24.5	9.5	19	13	13	16	4	6	17	4
Gm9051	0	0	0	0	0	0	0	0	0	0	0	0	0	0	0	0	0	0	0	0	0	0	0	0	0	0
Gm14925	0	0	0	0	0	0	0	0	0	0	0	0	1	0	0	0	0	0	0	0	0	1	0	1	0	1
Gm24718	0	0	0	0	0	0	0	0	0	0	0	0	0	0	0	0	0	0	0	0	0	0	0	0	0	0
Psmb7-ps1	11	12	13	11	13.5	7.5	9	21	17	15.5	17.5	12	17	9	18.5	9.5	11.5	14	20	20.5	16	14.5	20	17.5	19	17
Gm30427	0	0	0	0	0	0	0	0	0	0	1	0	0	2	1	0	0	2	0	1	0	0	2	1	0	2
Msn	101	63	145	124	117	73	120	168	169	127	130	145	152	213	270	188	179	184	262	167	163	214	184	115	188	171
Gm19635	0	0	0	0	0	0	0	0	0	0	0	0	0.03	0	0	0	0	2	0	0	0	0	0	0	0	0
Gm41897	0	0	0	0	0	0	0	0	0	0	0	0	0	0	0	0	0	0	0	0	0	0	0.5	0	0	0
Las1l	135	97	149	146	115	99	138	163	186	131	127	134	184	118	160	136	150	147	203	140	138	146	170	132	177	122
Gm18239	0	0	1	1	0	0	0	0	0	0	0	0	0	0	0.5	0	0	0	0	0	0	1	0	0	0	0
1700010D01Rik	0	0	0	0	0	0	0	0	0	0	0	0	0	0	0	0	0	0	0	0	0	0	0	0	0	0
Zc3h12b	0	0	2	0	0	2	0	0	0	0	0	2	1	0	1	0	0	1	1	1	0	3	0	0	7	0
Gm29889	0	0	0	0	0	0	0	0	0	0	0	0	0	0	0	0	0	0	0	0	0	0	0	0	0	0
Gm18108	0	0	0	0	0	0	0	0	0	0	0	0	0	0	0	0	0	0	0	0	0	0	0	0	0	0
Zc4h2	3	3	4	11	4	5	11	2	9	6	10	7	5	6	9	3	12	5	8	19	6	8	8	3	17	4
Asb12	0	0	0	0	0	0	0	0	0	0	0	0	0	0	0	0	0	0	0	0	0	0	0	0	0	0
Gm18664	0	0	0	0	0	0	0	0	0	0	0	0	0	0	0	0	0	0	0	0	0	0	0	0	0	0
Amer1	26.03	20.05	30	24.03	22.03	12.03	23	25	38.03	41	25	42	39.03	31	57	40	40.03	42.03	49.03	27	23.03	27	16	14	30.03	20.03
Gm14806	0	0	0	0	0	0	0	0	0	0	0	0	0	0	0	0	0	0	0	0	0	0	0	0	0	0
Gm3712	0	0	0	0	0	0	0	0	0	0	0	0	0	0	0	0	0	0	0	0	0	0	0	0	0	0
Gm6092	0	0	0	0	0	0	0	0	0	0	0	0	0	0	0	0	0	0	0	0	0	0	0	0	0	0
Arhgef9	3	2	8	11	10	6	10	18	12	10	12.5	11	11	5	9	5	13	10	19	9	11	8	14	6	13	5
Spin4	0	0	1	0	5	1	0	1	3	2	1	11	4	3	5	2	2	0	2	2	3	6	1	1	5	6
Gm371	0	0	0	0	0	0	0	0	0	0	0	0	0	0	0	0	0	0	0	0	0	0	0	0	0	0
LOC118568447	0	0	0	1	0	0	1	0	0	0	1	0	0	0	0	0	0	0	0	0	0	0	0	0	0	0
Zxda	11.4	6.57	19.03	18.53	10.5	12.5	16	18.15	26	20.57	10	14.03	28.57	29.15	36.6	15.53	24.5	21.56	20.03	14.87	19.5	17.53	13	14.5	25.03	15.53
Rpl13-ps5	0	0	0	0	0	0	0	0	0	0	0	0	0	0	0	0	0	0	0	0	0	0	0	0	0	0
Gm14830	0	0.25	0	1	0.33	1.33	1.25	0.25	0.83	2.5	1	0.83	0.58	1.25	1.25	1.25	3.67	0	1.5	2.33	0.33	0	0	2	0	1
Gm7061	2	0	0	0	0	1	0	0	0	0	0	2	0	1	1	2	0	0	0	4	5	0	1	1	0	2
Gm39526	0	3	0	1	1	2	1	2	3	2	3	1	3	3	2	2	3	3	3	4	2	5	4	0	6	0
Zxdb	19.5	14.5	17	13.5	17.5	12.5	9	20.5	20	14.5	17.03	16	24.5	20	24.5	19.5	28.5	24.5	28	18.5	18.5	26.53	20	8.5	22	22.5
Gm5402	0	0	0	0	0	0	0	0	0	0	0	0	0	0	0	0	0	0	0	0	0	0	0	0	0	0
Gspt2	2	3	0	0	0	1	0	2	2	7	1	3	2	11	4	3	2	5	1	5	2	5	3	2	1	2
Gm9009	0	0	0	0	0	0	0	0	0	0	0	0.17	0	0	0	0	0	0	0.14	0	0.12	0	0	0	0	0
Gm5401	0	0	0	0	0	0	0	0	0	0	0	0	0	0	0.5	0	0	0	0	0	0	0	0	0	0	0
Gm18110	0	0	0	0	0	0	0	0	0	0	0	0	0	0	0	0	0	0	0	0	0	0	0	0	0	0
Gm9005	0	0	0	0	0	0	0	1	0	0	0	0	0	0	0	0.11	0	0	0	0	0	0	0	0	0	0
Maged1	281	230	284	313	314	212	302	493	606	429	383	354	418.5	440	555	342	385	428	696	595	467	549	553.5	349	613	402.5
Gm24595	0	0	0	0	0	0	0	0	0	0	0	0	0	0	0	0	0	0	0	0	0	0	0	0	0	0
Gm18919	0	0	0	0	0	0	0	0	0	0	0	0	0	0	0	0	0	0	0	0	0	0	0	0	0	0
Gm14827	0	0	0	0	0	0	0	0	0	0	0	0	1	0	0	0	0	0	1	0	1	1.5	4	0.5	1	0
Gm9003	0	0	1	0	0	0	0	0	0	0	0	0	0	1	0	0.33	1	0	0	0	0	0	0	1	0	0
Apoo	89	56	96	93	94.5	61	122	127.5	115.5	96.5	128.5	118	115	87	108.5	104	150	127	129	133	112.5	117	132.5	99.5	135.5	105
Fam90a1b	0	0	0	0	0	0	0	0	0.03	0	0	0	0	0	1	0	0	1	0	0	0	0	0	0	0	0
Gm14825	0	0	0	0	0	0	0	0	0	0	0	0	0	0	0	0	0	0	0	0	0	0	0	0	0	0
Gm14826	0	0	0	0	0	0	0	0	0	0	0	0	0	0	0	0	0	0	0	0	0	0	0	0	0	0
Gm5400	0	0	0	0	0	0	0	0	0	0	0	0	0	0	0	0	0	0	0	0	0	0	0	0	1	0
Mir7673	0	0	0	0	0	0	0	0	0	0	0	0	0	0	0	0	0	0	0	0	0	0	0	0	0	0
Klhl15	12	22	20	21	13	17	9	18	35	23	14	24	21	13	16.03	15	20.03	19.03	19	12	8	17	28	11	23	15
Eif2s3x	295.5	241	269	273	297	201.5	271.5	382.5	395.5	320.33	372	283	358	278.5	331.5	258	355	329.5	415.5	361.5	307	386.5	393	251	423.5	334.33
Gm46691	0	0	0	0	0	0	0	1	0	0	0	1	0.03	0	0	0	1	0.03	0	0	1	1	0	0	0.1	0
Zfx	39	50	58	58	47	38	46	63.5	77	65	49	55	62	77	101	95.5	88	68.5	83	83	47	50.5	83	32	94	76
Gm6987	0	0	0	0	0	0	0	0	0	0	0	0	0	0	0	0	0	0	1	0	2	1	0	0	0	0
Gm15165	0	0	0	0	0	0	0	0	0	0	0	0	0	0	0	0	0	0	0	0	0	0	0	0	0	0
Gm4990	0	0	0	0	0	0	0	0	0	0	0	0	0	0	0	0	0	1	0	0	0	0	0	0	0	0
AU015836	0	0	0	0	0	0	0	0	0	0	0	0	0	0	0	0	0	0	0	0	0	0	0	0	0	0
Gm15164	0	0	0	0	0	0	0	0	0	0	0	0	0.33	0	0	0	0	0	0	0	0	0	0	0	0	0
Supt20-ps	0	0	0	0	0	0	0	0	0	0	0	0	0	0	0	0	0	0	0	0	0	0	0	0	0	0
Pdk3	0	1	6	2	1	2	3	6	8	6	2	4	5	14	17	9	12	2	10	14	4	12	4	5	5	3
Gm35641	0	0	0	0	0	0.5	0	0	0	0	0	0	0	0	0	0	1	0	0	0	0	0	0	0	0	0
Pcyt1b	0	1	0	0	0	0	0	2	3	0	3	0.03	3	7	2	3	2	2	1	3	2	0	4	1	1	0
Gm6985	0	0	0	0	0	0	0	0	0	0	0	0	0	0	0	0	0	0	0	0	0	0	0	0	0	0
Gm23557	0	0	0	0	0	0	0	0	0	0	0	0	0	0	0	0	2	0	0	0	0	0	0	0	0	0
Gm14780	0	0	0	0	0	0	0	0	0	0	0	0	0	0	0	0	0	0	0	0	0	0	0	0	0	0
Gm35587	0	0	0	0	0	0	0	0	0	0	0	0	0	0	0	0	0	0	0	0	0	0	0	0	0	0
Pola1	12	19	13	18	24	8	16	14	29	19	24	26	31	54	29	25	34	23	27	34	15	17	23	23	28.5	20
Arx	0	0	0	0	0	0	0	0	0	1	0	2	1	0	0	0	1	0	0	0	0	0	0	0	0	0
Gm23454	0	0	0	0	0	0	0	0	0	0	0	0	0	0	0	0	0	0	0	0	0	0	0	0	0	0
BC061195	0	0	0	0	0	0	0	0	0	0	0	0	0	0	0	0	0	0	0	0	0	0	0	0	0	0
Gm24123	0	0	0	0	0	0	0.5	0	0	0	0	0	0	0	0	0	0	0	0	0	0	0	0	0	0	0
1700003E24Rik	0	0	0	0	0	0	0	0	0	0	0	0	0	0	0	0	0	0	0	0	0	0	0	0	0	0
Gm38657	0	0	0	0	0	0	0	0	0	0	0	0	0	0	0	0	0	0	0	0	0	0	0	0	0	0
Gm25332	0	0	0	0	0	0	0	0	0	0	0	0	0	0	0	0	0	0	0	0	0	0	0	0	0	0
LOC115489229	0	0	0	0	0	0	0	0	0	0	0	0	0	0	0	0	0	0	0	0	0	0	0	0	0	0
Gm6982	0	0	0	0	0	0	0	0	0	0	0	0	0	0	0	0	0	0	0	0	0	0	0	0	0	0
Gm5941	0	0	0	0	0	0	0	0	0	0	0	0	0	0	0	0	0	0	0	0	0	0	0	0	0	0
Mageb18	0	0	0	0	0	0	0	0	0	0	0	0	0	0	0	0	0	0	0	0	0	0	0	0	0	0
Gm4912	0	0	0	0	0	0	0	0	0	0	0	0	0	0	0	0	0	0	0	0	0	0	0	0	0	0
Gm4911	0	0	0	0	0	0	0	0	0	0	0	0	0	0	0	0	0	0	0	0	0	0	0	0	0	0
Mageb1	0	0	0	0	0	0	0	0	0	0	0	0	0	0	0	0	0	0	0	0	0	0	0	0	0	0
Gm14784	0	0	0	0	0	0	0	0	0	0	0	0	0	0	0	0	0	0	0	0	0	0	0	0	0	0
Gm5071	0	0	0	0	0	0	0	0	0	0	1	0	0	0	0	0	0	0	0	0	0	0	0	0	0	0
Gm16465	0	0	0	0	0	0	0	0	1	0	0	0	0	0	0	0	0	0	0	0	0	0	0	0	0	0
Gm7113	0	0	0	0	0	0	0	0	0	0	0	0	0	0	0	0	0	0	0	0	0	0	0	0	0	0
Gm46678	0	0	0	0	0	0	0	0	0	0	0	0	0	0	0	0	0	0	0	0	0	0	0	0	0	0
Mageb5	0	0	0	0	0	0	0	0	0	0	0	0	0	0	0	0	0	0	0	0	0	0	0	0	0	0
Mageb17-ps	0	0	0	0	0	0	0	0	0	0	0	0	0	0	0	0	0	0	0	0	0	0	0	0	0	0
Mageb5b	0	0	0	0	0	0	0	0	0	0	0	0	0	0	0	0	0	0	0	0	0	0	0	0	0	0
1700084M14Rik	0	0	0	0	0	0	0	0	0	0	0	0	0	0	0	0	0	0	0	0	0	0	0	0	0	0
Gm46677	0	0	0	0	0	0	0	0	0	0	0	0	0	0	0	0	0	0	0	0	0	0	0	0	0	0
Gm14785	0	0	0	0	0	0	0	0	0	0	0	0	0	0	1	0	0	0	0	0	0	0	0	0	0	0
Gm8916	0	0	0	0	0	0	0	0	0	0	0	0	0	0	0	0	0	0	0	0	0	0	0	0	0	0
Mageb6b2	0	0	0	0	0	0	0	0	0	0	0	0	0	0	0	0	0	0	0	0	0	0	0	0	0	0
Mageb6b1	0	0	0	0	0	0	0	0	0	0	0	0	0	0	0	0	0	0	0	0	0	0	0	0	0	0
Gm14783	0	0	0	0	0	0	0	0	0	0	1	0	0	0	0	0	0	0	0	0	0	0	0	0	0	0
Mageb2	0	0	0	0	0	0	0	0	0	0	0	0	0	0	0	0	0	0	0	0	0	0	0	0	0	0
Gm8908	0	0	0	0	0	0	0	0	0	0	0	0	0	0	0	0	0	0	0	0	0	0	0	0	0	0
Gm14786	0	0	0	0	0	0	0	0	0	0	0	0	0	0	0	0	0	0	0	0	0	0	0	0	0	0
Gm46676	0	0	0	0	0	0	0	0	0	0	0	0	0	0	0	0	0	0	0	0	0	0	0	0	0	0
Gm14773	0	0	0	0	0	0	0	0	0	0	0	0	0	0	0	0	0	0	0	0	0	0	0	0	0	0
Gm18175	0	0	0	0	0	0	0	0	0	0	0	0	0	0	1	0	0	0	0	0	0	0	0	0	0	0
Mageb11	0	0	0	1	0	0	0	0	0	0	0	0	0	0	0	0	0	0	0	0	2	0	0	0	0	0
Bmp4-ps	0	0	0	0	0	0	0	0	0	0	0	0	0	0	0	0	0	0	0	0	0	0	0	0	0	0
Gm17962	0	0	0	0	0	0	0	0	0	0	0	0	0	0	0	0	0	0	0	0	0	0	0	0	0	0
Fth1-ps	13	14	16	13.5	7.5	10.5	12	14	33	20	23.5	20.5	11	12	10.5	8	18.5	16.5	22.5	19.5	20	22.5	35	13.5	21	17
Gm4746	0	0	0	0	0	0	0	0	0	0	0	0	0	0	0	0	0	0	0	0	0	0	0	0	0	0
Gm18297	0	0	0	0	0	0	0	0	0	0	0	0	0	0	0	0	0	0	0	0	0	0	0	0	0	0
Gm21008	0	0	0	0	0	0	0	0	0	0	0	0	0	0	0	0	0	0	0	0	0	0	0	0	0	0
Gm6027	0	0	0	2	0.07	1	0	0	0	0	0	0	0	0	0	0	0	0	0	0.05	0	0.05	0	0	0	0.08
4930415L06Rik	0	0	0	0	0	0	0	0	0	0	0	0	0	0	0	0	0	0	0	0	0	0	0	0	0	0
Nanog-ps1	0	0	0	0	0	0	0	0	0	0	0	0	0	0	0	0	0	0	0	0	0	0	0	0	0	0
Gm7108	0	0	0.5	1.5	0.5	0	0	0	0.28	0.5	3.53	1	0.5	0.6	0	0	0	1.03	0	1	0	0	0.03	0.53	0.03	1.03
4932429P05Rik	0	0	0	0	0	0	0	0	0	0	0	0	0	0	0	0	0	0	0	0	0	0	0	0	0	0
Gm6973	0	0	0	0	0	0	0	0	0	0	0	0	0	0	0	0	0	0	0	0	0	0	0	0	0	0
Gm14804	0	0	0	0	0	0	0	0	0	0	0	0	0	0	0	0	0	0	0	0	0	0	0	0	0	0
Dcaf8l	0	0	0	0	0	0	0	0	0	0	0	0	0	0	0	0	0	0	2	0	0	0	0	0	0	1
Gm18439	0	0	0	0	0	0	0	0	0	0	0	0	0	0	0	0	0	0	0	0	0	0	0	0	0	0
Gm649	0	0	0	0	0	0	0	0	0	0	0	0	0	0	0	0	0	0	0	0	0	0	0	0	0	0
Gm14797	0	0	0	0	0	0	0	0	0	0	0	0	0	0	0	0	0	0	0	0	0	0	0	0	0	0
Gm16412	1.2	2.43	0.9	2.2	1.67	0.65	2.7	3.05	4.65	2.95	3.28	2.3	1.8	2.52	6.25	2.97	5.23	2.65	3.6	3.7	2.9	3.37	4.2	2.6	2.98	4.08
Gm52479	0	0	0	0	0	0	0	0	0	0	0	0	0	0	0	0	0	0	0	0	0	0	0	0	0	0
Gm8880	0.05	0	0	0	1	0	0	0	0	0.03	0.06	0	0	0	0	0	0	0	0	0	0.07	0	0.05	0	0.18	0
Mir1906-2	0	0	0	0.5	0	0	0	0	0	0	0	0	0	0	0	0	0	0	0	0	0	0	0	0	0	0
Gm8876	0	0	0	0	0	0	0	0	0	0	0	0	0	0	0	0	0	0	0	0	0	0	0	0	0	0
Ppp4r3c-ps	0	0	0	0	0	0	0	0	0	0	0	0	0	0	0	0	0	0	0	0	0	0	0	0	0	1
Gm14795	0	0	0	0	0	0	0	0	0	0	0	0	0	0	0	0	0	0	0	0	0	0	0	0	0	0
Gm8864	0	0	0	0	0	0	0	0	0	0.03	0	0	0	0	1	0	1	0	0	1	0.07	0	0	0	0	0
Gm25006	0	0	0	0	0	0	0	0	0	0	0	0	0	0	0	0	0	0	0	0	0	0	0	0	0	0
Gm14774	0	0	0	0	0	0	0	0	0	0	0	0	0	0	0	0	0	0	0	0	0	0	0	0	0	0
Gm14776	2	1	1	0	7	1.03	1	4	2.14	1	1.03	0	3.14	2	1.12	2	1	1.2	1.03	0	0.03	0.07	1.07	0	0.1	0
Gm8855	0	0	0	0	0	0	0	1	0	0	0	0	0	0	0	0	1	0	0	0	0	0	0	0	0	0
Gm18794	0	0	0	0	0	0	0	0	0	0	0	0	0	0	0	0	0	0	0	0	0	0	0	0	0	0
Gm18920	0	0	0	0	0	0	0	0	0	0	0	0	0	0	0	0	0	0	0	0	0	0	0	0	0	0
Il1rapl1	0	0	1	0.06	0	0	0	2	3	0	1	0.06	1	0	0.25	3.06	1.35	0	1.1	1	0	0	1	0	1	0
Gm39524	0	0	0	0	0	0	0	1	0	0	0	0	0	0	0	0	0	0	0	0	0	0	0	0	0	0
Mageb7-ps	0	0	0	0	0	0	0	0	0	0	0	0	0	0	0	0	0	0	0	0	0	0	0	0	0	0
Gm18438	0	0	0	0	0	0	0	0	0	0	0	0	0	0	0	0	0	0	0	0	0	0	0	0	0	0
Mageb6-ps	0	0	0	0	0	0	0	0	0	0	0	0	0	0	0	0	0	0	0	0	0	0	0	0	0	0
Gm41	0	0	0	0	0	0	0	0	0	0	0	0	0	0	0	0	0	0	0	0	0	0	0	0	0	0
Mageb8-ps	0	0	0	0	0	0	0	0	0	0	0	0	0	0	0	0	0	0	0	0	0	0	0	0	0	0
Gm8844	0	0	0	0	3	1	0	0	0	0	0	1	0	0	0	0	0	0	1	0	0	1	0	0	0	0
Gm19044	0	0	0	0	0	0	0	0	0	0	0	0	0	0	0	0	0	0	0	0	0	0	0	0	0	0
Mageb10-ps	0	0	0.14	0	0	0	0	0	0	0	0	0	0	0	0	0	0	0	0	0	0	0	0	0	0	0
Gm8839	0	0	0	0	1	0	0	0	0	0	0	0	0	0	0	0	0	0	0	0	0	0	0	0	0	0
Gm19043	0	0	0	0	0	0	0	0	0	0	0	0	0	0	0	0	0	0	0	0	0	0	0	0	0	0
Mageb4	0	0	0	0	0	0	0	0	0	0	0	0	0	0	0	0	0	0	0	0	0	0	0	0	0	0
Nr0b1	0	0	0	0	1	0	0	0	0	0	0	0	0	0	0	0	0	0	0	0	0	0	0	0	0	0
Samt3	0	0	0	0	1	0	0	0	0	0	0	0	0	1	0	0	0	0	0	0	0	0	0	0	0	0
LOC118568421	0	0	0	0	0	0	0	0	0	0	0	0	0	0	0	0	0	0	0	0	0	0	0	0	0	0
Gm14762	0	0	0	0	0	0	0	1	0	0	0	0	0	0	0	0	0	0	0	0	1	0	0	0	0	0
Gm6964	0	0	0	0	0	0.12	0	0	0	0	0	0	0	0	0	0	0	0.12	0	0	0	0	0	0	0	0
Gm14766	0	4	2	6	0.5	0.5	0	2	5	2	2	1	1	5	4	4.5	8	2	1	7.5	3	5	1	1	1	3
Tasl	1	1	5	0	6.5	3.5	2	10	5	3	0	0	4	10	3	11.5	8	5	11	7.5	10	4	4	6	6	5
Gk	323	292	349.5	391	417	260	205	368	351	266	348	315	505	378	394	339	496	298	288	283	314	292	378	195	331	322
Gm39523	0	0	0	0	0	0	0	0	0	0	0	0	0	0	0	0	0	0	0	0	0	0	0	0	0	0
Tab3	19	22	11	12	23	9	19	28	25	20	28	29	29	23	32	21	29	20	38	16	18	17	28	24	37	35
Fthl17a	0	0	0	0	0	0	0	0	0	0	0	0	0	0	0	0	0	0	3	0	0	0	0	0	0	0
Gm16463	0	0	0.05	0	0	0	0	0	0	0	0	0	0	0	0	0	0	0	0.12	0	0	0	0	0	0	0
Gm14769	0	0	0	0	0	0	0	0	0	0	0	0	0	0	0	0	0	0	1	0	0	0	0	0	0	0
Gm19042	0	0	0	0	0	0	0	0	0	0	0	0	0	0	0	0	0	0	0	0	0	0	0	0	0	0
LOC118568420	0	0	0	0	0	0	0	0	0	0	0	0	0	0	0	0	0	0	0	0	0	0	0	0	0	0
Gm18847	0	0	0	0	0	0	0	0	0	0	0	0	0	0	0	0	0	0	0	0	0	0	0	0	0	0
Gm22580	0.21	0.2	0.13	0.17	0.17	0.03	0.17	0.17	0.3	0.2	0.3	0.23	0.33	0.33	1.43	0.23	0.5	0.13	0.23	1.42	2.2	0.3	0.62	0.13	0.24	0.33
Tsga8	0	0	0	0	0	0	0	0	0	0	0	0	0	0	0	0	0	0	0	0	0	0	0	0	0	1
LOC118568419	0	0	0	0	0	0	0	0	0	0	0	0	0	0	0	0	0	0	1	0	0	0	0	0	0	0
Dmd	72	80	102	119.03	125	106	138	179	149	143	186	134.03	131	170	144	140	160	164	213	187	167	129	190	115	180	163
Gm14741	0	0	0	0	0	0	0	0	0	0	0	0	0	0	0	0	0	0	0	0	0	0	0	0	0	0
Gm24470	0	0	0	0	0	0	0	0	0	0	0	0	0	0	0	0	0	0	0	0	0	0	0	0	0	0
Gm14739	0	0	0	0	0	0	0	0	0	0	0	0	0	0	0	0	0	0	0	0	0	0	0	0	0	0
Gm24706	0	0	0	0	0	0	0	0	0	0	0	0	0	0	0	0	0	0	0	0	0	0	0	0	0	0
Rpl10-ps4	0	0	0	0	0	0	0	0	0	0	0	0	0	0	0	0	0	0	0	0	0	0	0	0	0	0
Gm18386	0	0	0	0	0	0	0	0	0	0	0	0	0	0	0	0	0	0	0	0	0	0	0	0	0	0
Gm22686	0	0	0	0	0	0	0	0	0	0	0	0	0	0	0	0	0	0	0	0	0	0	0	0	0	0
Actr3-ps	16	8.5	20	7	12.5	10.5	16.5	16	17.33	12.5	16	15.5	16	19.5	31	23.33	28.5	23.25	34.5	19	18	18.33	20.5	9	18.5	14.5
4930595M18Rik	0	0	0	0	0	0	0	0	0	0	0	0	0	0	0	0	0	0	0	0	0	0	0	0	0	0
Gm52423	0	0	0	0	0	0	0	0	0	0	0	0	0	0	0	0	0	0	0	0	0	0	0	0	0	0
Gm18497	0	0	0	0	0	0	0	0	0	0	0	0	0	0	0	0	0	0	0	0	0	0	0	0	0	0
Tmem47	13	14	29	26	35	17	32	27	21	23	47	19	38	25	34	41	38	43	31	30	32	25	41	19	41	36
Gm6954	3.5	2.5	1.5	3.83	1.5	2.5	4.33	5.33	2.5	4.83	2	3	4	4	3.5	0.5	3.67	5	5.08	4.33	5	5.33	3	2.25	5.75	2
Gm8806	42.83	32.83	58.67	62.5	60.5	36.17	45	69.67	75.83	63.33	52.5	59.5	71.17	84.33	86.67	65.17	74	61.5	74.17	68.83	66	67.83	66.33	53	73.83	53.33
Gm5940	84.53	63.58	79.38	78.59	86.13	57.37	60.53	82.91	95.37	76.83	86.66	84.78	106.66	131.26	151.83	76.1	115.49	88.9	105.81	102.2	71.2	104.05	101.79	77.95	113.84	103.97
Gm14768	0	0	0	0	0	0	0	0	0	0	0	0	0	0	0	0	0	0	0	0	0	0	0	0	0	0
Gm6952	0	0	0	2	0	0	1	0	1	0	1	0	1	0	0	0	0	0	0	0	0	0	0	0	0	0
Gm14760	55.56	54.48	74.83	69.68	65.62	43.08	63.22	94.2	90.57	80.6	96.3	78.72	84.47	96.68	117.55	97.86	113.94	87.5	114.42	127.72	107.35	101.38	119.55	76.19	107.36	95.6
Gm18107	0	0	0	0	0	0	0	0	0	0	0	0	0	1	0	0	0	0	0	0	0	0	0	0	0	0
Gm4773	0	0	0	0	0	0	0	0	0	1	0	0	0	0	0	0	0	0	0	0	0	0	0	0	0	0
Gm4772	0	0	0	0	0	0	0	0	0	0	0	0	0	0	0	0	0	0	0	0	0	0	0	0	0	0
Gm8792	0	0	1	0	0	0	0	0	0	0	0	0	0	1	0	0	0	0	0	1	0	0	0	0	0	0
Mageb16	1	0	0	0	0	0	0.5	0	0	0	3	0.5	0	1	0	0	0	0	0	2.5	0	0	0	0	0	0
Gm17817	0	0	0	0	0	0	0	0	0	0	0	0	0	1	0	0.5	0	0	0	0	1	0	0	0.5	0.5	0
Cfap47	2	0	0	0	0	1	0	3	1	0	1	1	0	4	2	4	1	0	1	3	2	1	1	4	2	6
Rps24-ps3	3.95	2.16	3.39	5.17	1.74	2.79	5.67	5.97	3.8	4	3.25	4.28	5.48	7.35	7.93	4.64	3.62	3.46	6.47	3.84	7.37	5.81	3.85	9.49	7.03	6.59
Gm17902	0	0	0	1	2	1	0	0	0	0	0	0	0	2	0	0	0	1	0	0	1	1	0	0	0	0
Cypt13-ps	0	0	0	0	0	0	0	0	0	0	0	0	0	0	0	0	0	0	0	0	0	0	0	0	0	0
Gm5939	0	1	0	1	1	0	0	0	1	0	0	2	3	0	0	1	0.5	0	1	0.5	0	0	1	0	1	2
Gm8770	0	0	0	0	0	0	0	0	0	0	0	0	0	0	0.25	0	0	0.25	0	0	0	0	0	0.33	0	0
Fam47c	0	0	0	0	0	0	0	0	0	1	0	0	0	0	0	0	0	0	0	0	0	0	0	0	0	0
Gm14747	0	0	0	0	0	0	0	0	0	0	0	0	0	0	0	0	0	0	0	0	0	0	0	0	0	0
Gm8761	0	0	0	0	0	0	0	0	0	0	0	0	0	0	0	0	0	0	0	0	0	0	0	0	0	0
Gm8757	0.05	0	0	0.05	0	0	0	0	0	0	0	0.07	0.05	0	0.07	0.13	0	0	0	0	0	0	0	0.05	0	0
Prrg1	4	7	4	12	15	10	4	6	11	9	8	8	9	12	13	11	13	7	11	6	9	11	7	5	6	5
Gm14745	0	0	0	0	0	0	0	0	0	0	0	0	0	0	0	0.5	0	0	0	0	0	0	0	0	0	0
Gm14752	0	0	0	0	0	0	0	0	0	0	0	0	0	0	0	0	0	0	0	0	0	0	0	0	0	0
Gm8754	0	0	0	0	0	0	0	0	0	0	0	0	0	0	0	0	0	0	0	0	0	0	0	0	0	0
4930480E11Rik	0	0	0	0	0	0	0	0	0	0	0	0	0	0	0	0	0	0	0	0	0	0	0	0	0	0
Gm8749	0	0	0	0	0	0	0	0	0	0	0	0	0	0	0	0	0	0	0	0	0	0	0	0	0	0
Gm14743	0	0	0	0	0	0	0	0	0	0	0	0	0	0	0	0	0	0	0	0	0	0	0	0	0	0
Obp1b	0	0	0	0	0	0	0	0	0	0	0	0	0	0	0	0	0	0	0	0	0	0	0	0	0	0
Gm5938	0	0	0	0	0	0	0	0	0	0	0	0	0	0	0	0	0	0	0	0	0	0	0	0	0	0
Obp1a	0	0	0	0	0	0	0	0	0	0	0	0	0	0	0	0	0	0	0	0	0	0	0	0	0	0
Gm16458	0	0	0.5	0	0	0	0	0	0	0	0	0	0	0	0	0	0	0	1	0.25	0	0	0	0	0	0
Gm14750	0	0	0	0	0	0	0	0	0	0	0	0	0	0	0	0	0	0	0	0	0	0	0	0	0	0
5430402E10Rik	0	0	0	0	0	0	0	0	0	0	0	0	0	0	0	0	0	0	0	0	0	0	0	0	0	0
Gm14744	0	0	0	0	0	0	0	0	0	0	0	0	0	0	0	0	0	0	0	0	0	0	0	0	0	0
Pbsn	0	0	0	1	0	0	0	0	0	0	0	0	0	0	0	0	0	0	0	0	0	0	0	0	0	0
Prkx	22	13	27.03	28.03	22	17	29.03	59	49.03	63.03	48	45	64	72	67	63	70.03	67.03	80.03	64	51	55.03	59	47	50	68
Gm8722	0	0	1	1	0	0	1	0	2	0	1	0	0	0	1	1	0	0	2	0	0	0	0	0	0	0
Gm14746	0	0	0	0	0.12	0	0	0	0	0	0	0	0	0	0	0	0	0	0	0	0	0	0.08	0.12	0	0
Cldn34-ps	0	0	0	0	0	0	0	0	0	0	0	0	0	0	0	0	0	0	0	0	0	0	0	0	0	0
Gm52447	0	0	0	0	0	0	0	0	0	0	0	0	0	0	0	0	0	0	0	0	0	0	0	0	0	0
Tbl1x	96	103	113	121	151	122	111	138	186	143	138	167	199	246	310	210	216	137	180	176	196	157	176	100	203	173
Gm5937	0.69	2.17	1.49	3.37	2.75	1.68	1.14	1.54	0.99	1.21	2.01	2.26	1.33	3.05	2.85	1.81	1.59	2.25	2.6	2.8	1.2	2.35	3.09	0.96	1.39	1.42
Gm5757	0	0	0	0	0	0	0	0	0	0	0	0	0	0	0	0	0	0	0	0	0	0	0	0	0	0
Gm5398	0	1	0	3	0	0	0	0	1.03	0	1	2	0	0	0	0	1	0	1	0	0	0	1	0	0	0
Gm14706	0	1	4	1	0	0	1	0	0	2	1	0	0.5	2	0	1	2	3	2.5	1	1	0	1	1	0	0
Gm23280	0	0	0	0	0	0	0	0	0	0	0	0	0	0	0	0	0	0	0	0	0	0	0	0	0	0
LOC118568418	0	0	0	0	0	0	0	0	0.07	0	0	0	0	0	0	0	0	0	0.03	0	0	0	0	0	0	0
Gm14716	0	0	0	0	0	0	0	0	0	0	0	0	0	0	0	0	0	0	0	0	0	0	0	0	0	0
Cldn34d	0	0	0	0	0	0	0	0	0	0	0	0	0	0	0	0	0	0	0	0	0	0	0	0	0	0
Gm5793	0	0	0	1	0	0	0	0	0	0	1	0	0	0	0	1	0	1	0	0	1	1	1	0	0	1
Cldn34b4	0	0	0	0	0	0	0	0	0	0	0	0	0	0	0	0	0	0	0	0	0	0	0	0	0	0
Magea7-ps	0	0	0	0	0	0	0	0	0	0	0	0	0	0	0	0	0	0	0	0	0	0	0	0	0	0
Gm14712	0	0	0	1	0	0	0	0	0	0	0	0	0	0	0	0	0	0	0	0	0	0	0	0	0	0
LOC118568417	0.17	0.15	0.07	0.12	0.24	0.21	0.39	0.52	0.53	0.45	0.07	0.35	0.48	0.11	0.3	0.07	0.38	0.92	0.28	0.21	0.57	0.25	0.27	0.18	0.06	0.26
Gm41896	0	0	0	0	0	0	0	0	0	0	0	0	0	0	0	0	0	0	0	0	0	0	0	0	0	0
Cldn34b3	0	0	0	0	0	0	0	0	0	0	0	0	0	0	0	0	0	0	0	0	0	0	0	0	0	0
Gm14707	0	0	0	0	0	0	0	0	0	0	0	0	0	0	0	0	0	0	0	0	0	0	0	0	0	0
Gm5397	0	0	0	0	0	0	0	0	0	0	0	0	0	0	0	0	0	0	0	0	0	0	0	0	0.07	0
Gm14710	0	0	0	0	0	0	0	0	0	0	0	0	0	0	0	0	0	0	0	0	0	0	0	0	0	0
Gm8692	0	1	0	0	0	0	0	0	0	0	0	0	0	0	0	0	0	0	0	1	1	0	0.5	2	0	0
Gm7155	0	0	0	0	0	0	0	0	0	0	0	0	0	0	0	0	0	0	0	0	0	0	0	0	0	0
Gm21025	0	0	0	0	0	0	0	0	0	0	0	0	0	0	0	0	0	0	0	0	0	0	0	0	0	0
Oat-rs1	0	0	0	0	0	0	0	0	0	0	0.5	0	0	0	0	0	1	0	0	0	0	0	0	0	0	0
Gm23320	0	0	0	0	0	0	0	0	0	0	0	0	0	0	0	0	0	0	0	0	0	0	0	0	0	0
Pls3	161	141	186.5	184	209	179.5	115	146.5	192.5	132.5	177	138.5	233.5	187	175	191	246.5	158	205.5	164	164.5	169.5	150.5	109	176.5	152
4933407K13Rik	3.5	5	2.5	3	3.5	2.5	2	2.5	6	3	5	6.5	6	3.5	0.5	0	6	2.5	3.5	8.5	4	2.5	2.5	3.5	7	5
Gm7153	0	0	0	0	0	0	0	0	0	0	1	0	0	1	0	0	0	0.33	0	0	0	0	0	0	0	0
Gm15065	0	0	0	0	0	1	0	0	0	0	0	0	0	0	0	0	0	0	0	0	0	0	0	0	0	0
Gm25421	0	0	0	0	0	0	0	0	0	0	0	0	0	0	0	0	0	0	0	0	0	0	0	0	0	0
Rab39b	0	0	0	0	0	0	0	0	1	0	0	0	1	0	1	0	0	1	0	0	0	0	0	0	0	0
Gm15384	0	0	1	0	0	0	1	0	1	1	0	0	0	0	0	0	1	0	1	0	0	0	2	1	0	0
Vbp1	46	41	51	52	43	43	51	68	62	60	65	48	80	136	117	78	104	64	89	108	77	72	89	58	103	75
LOC115489221	0	0	0	0	0	0	0	0	0	0	0	0	0	0	0	0	0	0	0	0	0	0	0	0	0	0
Gm8666	1	0	0	0	0	0	0	0	1	1	1	0	0	0	0	0	0	0.25	0	0	0	0	0	0	1.33	2
Gm15379	0	2	1	0	0	1	0	2	4	1	0	2	1	0	0	0	0	1	2	0	2	1	0	0	1	0
Brcc3	97	66	98	120	100	81	91	118	108	90	132	87	113.33	122	113	120	152	106	129	137	116	126	112	98	127	88
Mtcp1	4.5	2.5	2.5	4	8.5	4	0.5	4.5	2.5	6.5	5	3.5	5	1	3.5	8	4	0.5	8	10	3.5	5	5.5	3.5	7	3
Cmc4	15.5	16.5	21.5	14	20.5	20	23.5	23.5	30.5	26.5	21	15.5	38	21	42.5	21	30	24.5	35	23	24.5	23	24.5	24.5	44	27
Fundc2	40	43	66	61	43	44	42	83	104	80	69	81	95	122	111.03	110	115.37	84	132.03	126.03	103	82	108	70.07	129.03	82
Gm8522	1	1	2	0	5	0	5	3	6	1	2	1	6	3	0	1	4	2.5	4	1	6	5	4	4	3	0
Gm6039	6.63	5.67	11.05	6.58	8.03	7.2	8.17	9.67	10.05	6.03	8.77	10.85	12.73	12.43	9.68	9.1	15.32	9.27	11.35	12.28	8.68	10.88	9.9	6.88	8.13	7.63
F8	115	98.5	175	179	144.03	132	104	134	119	149.5	156	189	127	132	108	154	136	134	165	113	137	141	144	70	211	139
Gm8503	0	0	0	0	0	0	0	1	0	0	1	0	0	2	4	0	0	2	0	0	0	0	0	0	0	0
Smim9	1	0.5	0	0	0	0	0	0	0	0	0	0	0	0	0	0	0	1	0	2	1	1	1	1	0	2
Fam220-ps	0	0	0	0	0	0	0.5	0	0	0	0	0	0	0	0	0	0	0	0	0	0	0	0	0	0	0
Mpp1	71	60	72	99	90	51	74	143	133	125	122	130	159	296	395	219	244	114	143	157	131	120	152	99	147	110
Gm25520	0	0	0	0	0	0	0	0	0	0	0	0	0	0	0	0	0	0	0	0	0	0	0	0	0	0
Dkc1	102	85	96.57	124.5	102.5	72.5	70	92.17	130.33	118	138.5	107.2	140.57	100.5	93	134.5	141.07	96.5	140.03	121.5	99.53	123.5	145.53	107.83	133.53	98.5
Gm15367	0	0	0	0	0	0	0	0	0	1	0	0	0	0	0	0	1	1	0	0	0	0	0	0	0	0
Gm25629	0	0	0	0	0	0	0	0	0	0	0	0	0	0	0	0	0	0	0	0	0	0	0	0	0	0
Gab3	2.04	1	4	4	4	1.03	3	4	3	6	5.03	9	4	14	13	9	13	7.03	7	7.03	5	7	8	5	6	6
Gm38425	0	0	0	0	0	0	0	0	0	0	1	0	1	0	0	0	0.33	0	1	0	0	0	0	0	0	0
Gm15363	0	0	0	0	0	0	0	0	0	0	0	0	0	0	0	0	0	0	0	0	0	0	0	0	0	0
Xlr4e-ps	0.1	0	0.1	0	0	1.14	0	0	0.59	1.14	0.2	0.4	0.9	0	0	1.1	0.59	1.14	0.1	0.14	0.27	0.1	0.14	0.34	0.2	0.6
Xlr3e-ps	2.47	0	1.43	0.33	0.67	0.68	2.33	0.53	3.29	1.14	1.07	4.47	3.56	0	2.33	2.5	7.59	1.81	4.1	6.31	7.6	3.27	12.04	4.54	3.1	2.33
Spin2-ps4	0	0	0	0	0	0	0	0	0	0	0	0	0	0	0	0	0	0	0	0	0	0	0	0	0	0
LOC118568416	0.22	0.11	0.03	0.03	0.11	0.22	0.19	0.18	0.03	0.21	0.29	0.22	0.5	0.03	0.49	0.1	0.57	0.18	0.59	0	0.14	0.3	0.87	0.11	0.52	0.25
Gm39521	0	0	0	0	0	0	0	0	0	0	0	0	0	0	0	0	0	0	0	0	0	0	0	0	0	0
Gm5936	0	0.33	0.83	0.6	0.83	0.4	0.53	0	0.6	2.07	0.53	1.67	0	0.53	0.87	1.77	2.67	0.87	2.57	1.27	1.03	2.27	1.25	0.73	1.13	0.33
Xlr5e-ps	0	0	0	0.03	0	0	0	0	0	0	0	0.5	0	0.25	1	0	0	0	3	0.83	0	0	0.29	0	0	0
Spin2-ps3	0	0	0	0	0	0	0	0	0	0	0	0	0	0	0	0	0	0	0	0	0	0	0	0	0	0
Gm8617	0	0.33	0.33	1	0.33	0	0.53	0	0	0.67	0.33	0.67	0	0.87	0.67	0.87	1.67	0.87	0.67	0.67	0.53	0.87	0	1.53	0.53	0.83
Gm14695	0	0	0	0	0	0	0	0	0	0	1	0	0	0	0	0	0	0	0	0	0	0	0	0	0	0
Gm14758	0	0	0	0	0	0	0	0	0	0	0	0	0	0	0	0	0.33	0	0	0	0	0	0	0	0	0
Olfr1327-ps1	0	0	0	0	0	0	0	0	0	0	0	0	0	0	0	0	0	0	0	0	0	0	0	0	0	0
Ctag2l2	0	0	0	0	0	0	0	0	0	0	0	0	0	0	0	0	0	0	0	0	0	0	0	0	0	0
Xlr4d-ps	0	0	0	0	0	0	0	0	0.5	0	0	1	0	1.5	0	0	0.67	0	0.33	0	1.17	0	0	0	0.67	0
Gm38474	0	0	0.5	0	0	0	0	0	0	0	0	0	0.5	0	0	0	0	2	0	0	0.5	0	0	0	0	0
LOC115489187	0.03	0.03	0.07	0.1	0.1	0.07	0.1	0.03	0.03	0.07	0.07	0	0.1	0.13	0.23	0.13	0.17	0.07	0.17	0.07	0.17	0.1	0.1	0.07	0.13	0.1
Xlr3d-ps	0.3	0	0.1	0	0	0.34	0	0.2	1.79	0.14	0.4	0.8	1.73	0	0.33	0.5	1.59	0.14	0.1	0.14	0.27	0.1	0.34	0.54	0.4	0.3
Spin2-ps2	0	0	0	0	0	0	0	0	0	0	1	0	0	0	0	0	0	0	0	1	0	0	0	0	0	0
Xlr5d-ps	0	0	0	0	0	0	0	0	0	0	0	0.5	0	0.28	1	0	0	0	1	1.83	0	0	0.29	0	0	0
Gm5640	0	0.33	0.83	0.6	0.83	0.4	0.53	0	0.6	1.07	0.53	1.67	0	0.87	0.87	1.77	4.67	0.87	2.57	1.27	0.53	2.27	1	1.73	1.13	0.83
Gm26417	0	0	0	0	0	0	0	0	0	0	0	0	0	0	0	0	0	0	0	0	0	0	0	0	0	0
Olfr1325	0	0	0	0	0	0	0	0	0	0	0	0	0	0	0	0	0	0	0	0	0	0	0	0	0	0
Olfr1326-ps1	0	0	0	0	0	0	0	0	0	0	0	0	0	0	0	0	0	0	0	0	0	0	0	0	0	0
Gm4989	0	0	0	0	0	0	0	0	0	0	0	0	0	0	0	0	0	0	0	0	0	0	0	0	0	0
Gm26125	0	0	0	0	0	0	0	0	0	0	0	0	0	0	0	0	0	0	0	0.08	0	0	0	0	0	0
Gm15364	0	0	2	0	0	0	0	0	0	1	0	0	0	0	0	0	0	0	1	0	0	1	0	0	0	0
Gm15362	0	0	0	0	0	0	0	0	0	0	0	0	0	0	0	0	0	0	0	0	0	0	0	0	0	0
Gm15361	11.75	9.17	12.5	11.67	11.33	10.83	10.03	9	16.5	11.83	20.87	13.83	11.9	14.5	26.33	17.37	23.7	12.77	19.83	16	13.5	13.03	13.87	8.53	21.5	14.9
Gm6881	0	0	0	0	0	0	0	0	0	0	0	0	0	0	0	0	0	0	0	0	0	0	0	0	0	0
Ctag2l1	0	0	0	0	0	0	0	0	0	0	0	0	0	0	0	0	0	0	0	0	0	0	0	0	0	0
LOC118568415	3	1	0	3	0	0	1	5	4	1	1	1	0	7	1	0	0	0	1	1	0	6	2	0	6	2
G6pdx	18	15	37	19	24	13	35	43	38	17	43	54	30	41	49	57	43	40	58	35	23	49	49	15	42	20
Ikbkg	99	79	128	99	105	73	143	192	202	175	186	171.03	146	171	238	134	215	224	252	225	263	291	290	185	254	251
Fam3a	45	25	36	47	50	29	48	67	78	45	65	45	48	67	83	69	71	66	68	60	59	74	78	42	76	76
Slc10a3	20.5	18.5	28	26.5	19.5	19	17.5	31	30.5	23.5	21.5	27.17	30	25.5	34.5	29	23	39.5	28.5	26	19.5	38	33	12.5	23	32
Gm44504	40	32	51	57	55	34.5	49	81.5	82	84.5	94	73.5	63.5	99.5	115.5	59	62	85.5	122.5	104	87	82	111.5	75	85	73.5
Ubl4a	71.5	69.5	100	108.5	84.5	61.5	84.5	144.5	144.5	130	149.5	114.5	126.5	155	164	124	118	123	186	173	137.5	127	165.5	103.5	131	123.5
Lage3	86	83	90	94	88	61	98	129.5	157.5	125	135	134	131	112.5	135.5	107.5	141	131.5	187	158.5	163	148.5	185	120.5	158.5	125
Plxna3	2	1	2	1	1	3	2	4	6.5	2	5	4	6	11	36	20	10	2	9	12	4	4	10	9	10	10
Gm39520	0	0	0	0	0	0	0	0	0	0	0	0	0	0	0	0	0	0	0	0	0	0	0	0	0	0
Mir7092	0.25	0	0	0	0	0	0	0	0	0	0	0	0	0	0	0	0	0	0	0	0	0	0	0	0	0
Fam50a	82.75	62	85	79	73	72	88	127	131.5	108	109	97	109	108	157	99	111	113	156	118	120	132	129	75	149	98
Gdi1	143.5	90	111	115	139.5	61.5	107.5	151	163.5	125	140	110.5	205	178	156	120	158.5	162.5	173	178	147.5	182	154	104.5	189.5	123
Atp6ap1	53	31	55	60	40	39	53	85	83	67	67	56	62	78	109	53	82	90	102	88	68	81	82	54	93	70
Taz	98	78	112	157	116	86	86.1	126	134	107	131	124	138	88.07	109.03	120.03	126	140	191	143	133	162.03	142	95	166	116
Gm14846	0	0	0	0	0	0	0	0	0	0	0	0	0	0	0	0	0	0	0	0	0	0	0	0	0	0
Mir7091	0	0	0	0	0	0	0	0	0	0	0	0	0	0	0	0.5	0.5	0	0	0.5	0	0	0	0	0	0
Dnase1l1	18	17	36	20	20	15	18	31	30	23	25	25	36	38	47	50	48.5	29	48	42.5	30	36	40	24	25	34
Snora70	2	2	6	2	1	0.5	3.5	2	1.5	4	0.5	2	2	5	1	4	2	2	4.5	6.5	5	6	1.5	1.5	1	1.5
Rpl10	2733.12	2521.56	2869.82	2975.58	2933.43	2345.97	2689.13	3738.47	4559.64	3701.67	3367.43	3154.98	3840.43	3361.8	4581.38	3261.55	3589.09	3766.06	5024.38	4275.09	3465.75	4047.78	3860.32	2841.27	4420.29	3399.1
Gm14686	34.35	37.44	41.19	49.81	42.35	36.51	36.86	46.23	40.1	50.35	48.55	43.42	51.34	33.76	45.49	41	52.49	48.45	52.41	50.15	46.22	39.58	46.36	35.24	51.26	43.39
Emd	90.35	69.44	107.19	109.81	101.35	79.51	89.86	107.23	100.1	124.35	111.55	95.42	98.54	105.76	100.49	104	109.49	111.45	160.41	96.15	103.22	113.58	104.36	74.24	128.26	100.39
Flna	44	38	67	43	50	25	57	91	113	92	91	73	100	198	209	102	138	111	194	116	103	150	109	87	194	160
Tktl1	0	0	0	0	0	0	0	0	0	0	0.5	1.5	0	0	0	0	1	1	3	0	0	1	0	0	0	0
Rpl3-ps2	2.7	2.22	2.15	2.8	4.67	2.5	3.52	3.62	6.87	3.35	4.98	2.78	3.45	5.77	6.63	4.62	4.07	6.87	8.18	4.77	2.77	3.87	3.03	3.19	4.7	3.48
Tex28	0	0	0	0	0	0	0	0	0	0	0	0	0	0	0	0	0	0	0	0	0	0	0	0	0	0
Opn1mw	0	0	0	0	0	0	0	0	0	0	0	0	0	0	0	0	0	0	0	0	0	0	0	0	0	0
Mecp2	62	57	70	97	72	62	53	119	82	74.09	115	86	88	100	114	74	102	67	125	90	113	94	93	73	110	74
Mir718	0	0	0	0	0	0	0	0	0	0	0	0	0	0	0	0	0	0	0	0	0	0	0	0	0	0
Mir5132	0	0	0	0	0	0	0	0	0	0	0	0	0	0	0	0	0	0	0	0	0	0	0	0	0	0
Irak1	264.42	188.67	263.41	254.4	290.07	151.57	262.6	308.35	361.61	336.33	335.57	294.36	322.37	262.43	350.33	288.48	310.68	323.1	412.07	398.03	328.4	370.41	362.41	224.12	428.96	318.33
Gm8545	1	0	1	2	1	0	3.5	1.5	0	3	1.5	1.5	1.5	2	2	1	1.5	0.5	1	1.5	1	3	0.5	2.5	2	0.5
Hcfc1	92	60	83	69	80	59	55	89	126	72	79	88	111	131	101	91	94	90	139	111.5	81	86	94	56	116	81
Renbp	10	12	23	18	20	11	25	64	105	87	32	64	30	48	35	28	31	65	142	110.5	82	88	94	78	114	74
Naa10	130	127.5	152	178	172	126	151	173.5	247	164	203	158	199	183	167.5	183.5	221	195	236	241	161	207	228	186	216	147
Arhgap4	10	7	8	23	14	15	13	23	28	18	14	14	15	17	24	15	20	35	42	13	22	36	24	11	18	30
Avpr2	0	0	0	0	0	0	0	0	0	0	0	0	0	0	0	0	0	0	0	0	0	0	0	0	0	0
L1cam	1	0	0	0	0	2	0	0	0	0	2	0	1	1	2	0	1	1	1	1	3	1	1	0	2	0
Gm23615	0	0	0	0	0	0	0	0	0	0	0	0	0	0	0	0	0	0	0	0	0	0	0	0	0	0
Pdzd4	0	2	1	2	1	0	0	1	1	0	0	1	4	3	1	1	4	4	0	0	0	2	1	1	0	2
Ssr4	743	577	595	673	795	463	606	914	1119	896	735	674	893	1110	1374	769	1043	937.5	1176	1086.5	799	943	924	706	1033	864
Idh3g	202	198	247	250	240	173	237	287	319	251	271	276	303	225	281	275	301	274	334	351	284	283	344	211	332	244
Srpk3	0	2	0	0	0	0	0	2	0	1	0	1	2	0	0	0	3	0.5	3	2	0	1	1	0	3	0
Plxnb3	0	3	2	1	0	0	0	1	1	2	1	1	1	1	4	4	0	1	0	0	2	2	0	1	3	0
Gm25226	0	0	0	0	0	0	0	0	0	0	0	0	0	0	0	0	0	0	0	0	0	0	0	0	0	0
Abcd1	73	49	69	64	75	57	63	85	109	66	139	119	89	60	69	83	103	105	124	111.5	122	122	146	61	134	83
Bcap31	528	468	611	643	597	433.5	562.33	737.67	770.83	642.33	676	728.83	794.33	719.67	912	678	886.67	799	874	809	791.33	746.67	855	558.33	919.67	658.33
Slc6a8	7	5	8	14	7	11	16	31	22	31	10	24	21	52	62	44	63	27	45	44	30	29	45	32	42	39
Gm32261	0	0	0	1	1	0	0	0	3.03	2.03	0.03	1	0	1	2.03	6	1	7	4	1	0	4	4	2	7	3
Pnck	2	0	0	0	1	2	0	0	0	1	0	1	0	0	0	3	1	1	2	1	1	1	2	2	2	1
Gm52444	0	0	0	0	0	0	0	0	0	0	0	0	0	0	0	0	0	2	0	0	0	0	0	0	0	0
Dusp9	0	0	0	1	2	0	0	0	2	3	4	6	0	9	2	3	3	0	0	4	0	0	2	2	1	2
Gm46680	0	0	0	0	0	0	0	0	0	0	0	0	0	0	0	0	0	0	0	0	0	0	0	0	0	0
Gm9730	0	0	0	1	0	0	0	0.03	0	0	0	0	0	0	0	0	0	2	1	0	0	0	0	0	0	0
Atp2b3	0	0	0	0	0.5	0	0	0	0	0	0	0	0	0	0	1	0	0	0	0	0	0	0	0	0	0
Bgn	250	181	348	347	262	235	349	458	466.83	425	410	470	665	1008	1176.5	984	1034	728	832	677	662	647	663	444	722	602
Haus7	11	14	23	29	16	21	19	41	24	22	27	25	23	27	24	19	35	16	46	28	27	25	30	16	36	26
Trex2	0	0	0	0	0	0	0	0	0	0	0	0	0	0	0	0	0	0	0	0	0	0	0	0	0	0
Zfp92	0	0	0	0	0	0	0	0	0.17	0.03	0	0	1.03	1	0	0	0	0	0	0.03	0	0	0	0	0	0
Gm18336	0	0	0	0	0	0	0	0	0	0	0	0	0	0	0	0	0	0	0	0	0	0	0	0	0	0
Zfp275	28	22	26	30	25	9	19	35	37	19	13	21	42	19	29	38	34	30	24	23	28	35	26	21	31	22
Gm7028	0	0	0	0	0	0	0	0	0	0	0	0	0	0	0	0	0	0	0	0	0	0	0	0	0	0
Gm32150	0.74	0.13	0.23	0.3	0.33	0.24	0.74	0.77	1.32	1.39	0.78	1	0.87	0.88	1.37	0.3	0.37	1.37	1.1	1.63	0.8	1.13	1.3	0.68	1.79	1.2
Gm8501	0	0	0	0	0	0	0	0	0	0	0	0	0	1	0	0	0	0	0	0	0	0	0	0	0	0
Pwwp4-ps	0	0.67	0	0.6	0	0.4	1	0	1.27	0.4	0.53	0.33	0.67	1.33	0.53	0.73	1.67	0.33	0.4	2.27	0	0.73	0.58	1.2	0.6	0
Xlr5c	0	0	0	0	0	0	0	0	0	0	0	0	0	0	0	0	0	0	0	0	0	0	0	0	0	0
Xlr3c	2.97	0.33	0.6	2.17	0	0.68	0	1.2	3.95	0.14	2.82	3.22	3.48	1.33	2.33	3.75	7.75	0.14	4.35	3.39	3.77	1.1	7.43	4.38	3.57	3.75
Xlr4c	0.6	0	0.1	0	0	1.5	0	1	1.63	1	2.62	4.07	4.5	1.33	3.17	5.43	7.13	2	3.68	2.33	2.1	0.1	2.25	3.03	2.03	1.43
F8a	48	37	48	42	38	36	37	52	54	41	58	40	71	40	41	54	60	55	72	39	58	62	81	45	63	50
Xlr4b	2.1	1	3.6	0	1	4.14	0	4	18.92	0.14	6.37	3.82	19.65	3.83	7.17	13.68	17.92	2.14	10.43	2.23	14.27	1.1	17.64	11.68	12.03	7.38
Xlr3b	7.63	0.83	2.93	1.5	1.67	4.51	2.33	3.03	17.95	1.64	9.23	13.88	11.65	5.83	8.17	17.75	29.25	2.31	18.6	21.06	22.27	10.27	39.84	19.88	21.73	10.58
Spin2d	0	0	0	0	0	0	0	0	0	0	0	0	0	0	0	0	0	0	0	0	0	0	0	0	0	0
Xlr5b	0	0	0	0	0	0	0	0	0	0	0	0	0	0	0	0	0	0	0	0	0	0	0.25	0	0	0
DXBay18	0	0.67	0	0.6	0	0.4	1.2	0.5	1.27	0.4	0.53	0.33	0.67	1.87	1.03	0.93	3	0.53	0.4	3.77	0.7	1.93	0.58	1.4	0.8	0.5
Gm14685	0	0.67	0	0.6	0	0.4	1.2	0.5	1.27	0.4	0.53	0.33	0.67	1.53	1.03	0.93	3	0.53	0.4	2.77	1.2	1.93	0.58	1.4	0.8	0.5
Xlr5a	0	0	0	0	0	0	0	0	0	0	0	0	0	0	0	0	0	0	0	3.33	0	0	0.25	0	0	0
Xlr3a	44.13	4.83	5.43	23	15.67	9.37	11.33	31.53	35.17	9.5	42.98	46.63	36.28	16.83	33.67	63	91.97	6.17	43.85	47.67	55.1	20.27	86.45	67.23	49.73	29.13
Xlr4a	18.6	0	3.1	0	0	13.14	0	5.5	4.92	2.14	8.12	22.32	17.15	10.33	3.17	24.18	21.25	4.14	43.35	9.73	5.43	5.1	19.39	20.18	34.87	8.38
Pnma3	0	0	0	0	0	0	0	0	0	0	0	0	0	0	0	0	0	0	0	0	0	0	0	0	0	0
Gm6858	0	0	0	0	0	0	0	0	0	0	0	0	0	0	0	0	0	0	0	0	0	0	0	0	0	0
Gm52421	0	0	1	0	0	0	1	0	0	0	0	0	0	3	1	1	0	1	0	0	0	1	1	0	0	0
Pnma5	0	0	0	0	0	0	0	0	0	0	0	0	0	0	0	0	0	0	0	0	0	0	0	0	0	0
Mir2137	0	0	0	0	0	0	0	0	0	0	0	0	0	0	0	0	0	0	0	0	0	0	0	0	0	0
Zfp185	0	1	2	0	2	0	0	0	5	1	0	1	4	3	2	4	3	3	1	4	1	2	0	0	6	1
Nsdhl	371	236	290	371	455	173	302	298	337	232	415	307	480	87	161	369	631	328	377	365	251	414	411	273	430	266
Cetn2	96	62	81	117	122	55	66	109	121	100	116	81	150	114	135	135	154	96	143	154	107	119	136	110	119	104
Magea9-ps	0	0	0	0	0	0	0	0	0	0	0	0	0	0	0	0	0	0	0	0	0	0	0	0	0	0
Gabrq	0	0	0	0	0	0	0	1	2	1	2	1	1	0	6	0	0	0	2	3	1	0	2	0	1	1
LOC115489224	0	0	0	0	0	0	0	0	0	0	0	0	0	0	0	0	0	0	0	0	0	0	0	0	0	0
Gm23461	0	0	0	0	0	0	0	0	0	0	0	0	0	0	0	0	0	0	0	0	0	0	0	0	0	0
Mir105	0	0	0	0	0	0	0	0	0	0	0	0	0	0	0	0	0	0	0	0	0	0	0	0	0	0
Mir767	0	0	0	0	0	0	0	0	0	0	0	0	0	0	0	0	0	0	0	0	0	0	0	0	0	0
Gm14735	0	0	0	0	0	0	0	0	0	0	0	0	0	0	0	0	0	0	0	0	0	0	0	0	0	0
Gabra3	4	1	2	5.07	2	5	2	5	7	2	4	4	5	11	5	8	11	7	7	10	8.03	9	8	12	7	7
Magea10	0	0	0	0	0	0	0	0	0	0	0	0	0	0	0	0	0	0	0	0	0	0	0	0	0	0
Mir452	0	0	0	0	0	0	0	0	0	0	0	0	0	0	0	0	0	0	1	0	0	0	0	0	0	0
Mir224	0	0	0	0	0	0	0	0	0	0	0	0	0	0	0	0	0	0	0	0	0	0	0	0	0	0
Gabre	0	1	0	0	0	0	0	0	0	0	0	1	0	0	0	0	0	0	0	0	0	2	0	0	0	0
Magea4	0	0	0	0	0	0	0	0	0	0	0	0	0	0	0	0	0	0	0	0	0	0	0	0	0	0
Gm39519	0	0	0	0	0	0	0	0	0	0	0	0	0	0	0	0	0	0	0	0	0	0	0	0	0	0
Cnga2	0	0	0	0	0	0	0	0	0	0	0	0	0	0	0	0	0	0	0.5	0	0	0	0	0	0	0
Fate1	0	0	0	0	0	0	0	0	0	0	0	1	0	0	0	0	0	0	0	0	0	0	0	0	0	0
Prrg3	2	2	3	10	7	4	2	3	8	4	3	9	7	9	12	3	9	6	6	2	6	4	7	2	9	3
Gm1141	0	0	0	0	0	0	0	0	0	0	0	0	0	0	0	0	0	0	0	0	0	0	0	0	0	0
Vma21	107	82.83	134	103.5	113.5	77.5	97.83	160.17	158.5	128	163.5	134	143.67	144.67	160.67	159.83	173.33	133.83	206.33	140.33	148.5	160	166.33	102	190.5	135
Rpl30-ps10	3.92	2.16	2.06	1.44	2.1	1.86	5.13	6.03	7.75	2.75	6.96	4.53	3.96	4.73	3.55	4.6	2.52	5.88	8.21	1.78	5.07	6.12	4.4	2.79	7.15	1.4
Gpr50	0	0	0	0	0	0	0	0	0	0	0	0	0	0	0	0	0	0	0	0	0	0	0	0	0	0
Hmgb3	46.5	42	29.7	50	43	43	36.5	64	67	39.5	48.5	52.5	62	99	100.64	70	69.5	69.5	71.5	62	52.17	77.5	80	43	70	49
Gm8421	0	0	0	0	0	0	0	0	0	0	0	0	0	0	0	0	0	0	0	0	0	0	0	0	0	0
Cd99l2	98	85	103	129	111	66	78	114	126	112	124	109	115	123	177	109	146	114	134	136	133	116	107	90	129	95
Mtmr1	88	76	86	88	106	70	89	117	113	105	103	90	119	77	86	71	102	99	104	114	87	90	129	71	129	82
Mtm1	30	43	27	42	42	15	28	38	40	45	39	39	33	44	40	47	59	36	43	34	24	31	47	21	49	57
Gm14730	0.29	2.09	0.09	0.15	0.1	0.12	0.17	0.08	0.19	0.17	0.36	0.08	0.66	0.16	0.67	0.25	0.19	0.11	0.09	0.42	0.16	0.36	0.52	0.31	0.28	0.37
Mamld1	2	7	3	2	6	6	4	4	9	8	1	5	4	5	15	12	4	11	10	9	10	3	10	7	10	8
Gm38595	0	0	0	0	0	0	0	0	0	0	0	0	0	0	0	0	0	0	0	0	0	0	0	0	0	0
Gm6062	0.17	0.13	0.15	0.07	0.23	0.2	0.27	0.2	0.33	0.17	0.17	0.13	0.44	0.47	0.27	0.23	1.3	0.3	0.5	0.4	0.23	0.4	0.13	0.17	0.27	0.3
Gm8410	0	0	0	0	0	0	0	0	0	0	0	0	0	0	0	0	0	0	0	0	0	0	0	0	0	0
Gm22785	0	0	0	0	0	0	0	0	0	0	0	0	0	0	0	0	0	0	0	0	0	0	0	0	0	0
Rplp1-ps1	0	0.06	0.33	0.12	1	0	0.4	0.06	0	0	1.25	0	0	1.19	0.33	0.06	0.12	0	0	0.06	0.12	0.67	1.5	0.06	0.12	0.06
LOC118568414	0	0	0	0	0	0	0	0	0	0	0	0	0	0	0	0	0	0	0	0	0	0	0	0	0	0
Gm46679	0	0	0	0	0	0	0	0	0	0	0	0	0	0	0	0	0	0	0	0	0	0	0	0	0	0
Gm14728	0	0	0	0	0	0	0	0	0	0	0	0	1	0	0	0	0	1	0	0	0	0	0	0	0	0
Gm14725	0	0	0	0	0	0	0	0	0	0	0	0	0	0	0	0	0	0	0	0	0	0	0	0	0	0
Gm14726	0	0	0	0	0	0	0	0	0	0	0	0	0	0	0	0	0	0	0	0	0	0	0	0	0	0
Gm8401	0	0	0	1	0	0	0	0	0	0	0.5	0	0.83	2	0	0	1	0	2	1	0	0.5	0	0	0	0
Gm6038	0.03	0	0	0	0	0	0	0	0	0	0	0	0	0	0.03	0	0	0	0	0	0	0	0	0	0	0
Gm14729	0	0	0	0	0	0	0	0	0	0	0	0	0	0	0	0	0	0	0	0	0	0	0	0	0	0
Gm14727	0	0	0	0	0	0	0	0	0	0	0	0	0	0	0	0	0	0	0	0	0	0	0	0	0	0
Tmem185a	52	58	101	59	60	55	44	90	84	75	87	86	79	90	99	64	108	92	112	61	101	89	79	80	85	82
Gm14721	0	0	0	0	0	0	0	0	0	0	0	0	0	0	0	0	0	0	0	0	0	0	0	0	0	0
Gm14722	0	0	0	0	0	0	0	0	0	0	0	0	0	0	0	0	0	0	0	0	0	0	0	0	0	0
Gm16441	0	0	0	0	0	0	0	0	0	0	0	0	0	0	0	0	0	0	0	0	0	0	0	0	0	0
Gm6823	0	0	1	1	0	0	0	0	0	0	0.5	0	0.83	1	0	0	0	2	0	0	0	0.5	0	0	0	0
Gm14704	0	0	0	0	0	0	0	0	0	0	0	0	0	0	0	0	0	0	0	0	0	0	0	0	0	0
Gm16407	7	3.5	3	4.67	2.5	3.67	6.83	5.67	10	10	9.83	9.5	7	4.5	9.5	5.5	11.17	8.17	8	8	5.5	5.83	7.33	6.5	7.5	6
4930567H17Rik	0	0	0	0	0	0	0	0	0	0	0	0	0	0	0	0	0	0	0	0	0	0	0	0	0	0
Eola1	60	59.5	76	67	60	52	69	57	110.5	61.5	71.5	71.5	77	47	74	82.5	79	77	111	94.5	87	71	86.5	52	93	71
Ids	24	22.5	35	37	35	19	20	23.5	43.5	17.03	25.53	30	35	42	45.5	55	36	30	53.5	42.5	18	39.5	31	22	50	25.5
1700020N15Rik	0	0	0	0	0	0	0	0	0	0	0	0	0	0	0	0	0	0	0	0	0	0	0	0	0	0
1700111N16Rik	0	0	0	0	0	0	0	0	0	0	0	0	0	0	0	0	0	1	0	0	0	0	0	0	0	0
Gm8172	91.85	80.96	106.83	122.91	95.55	75.37	94.68	131.99	159.15	124.22	133.52	119.3	147.35	142.22	186.53	143.82	150.47	130.85	206.84	179.62	140.4	124.44	157.42	113.32	171.67	116.83
Aff2	0	0	0	2	1	0	0	2	2	0	0	2	0	0	2	1	0	1	1	1	2	1	1	2	0	2
n-R5s7	0	0	0	0	0	0	0	0	0	0	0	0	0	0	0	0	0	0	0	0	0	0	0	0	0	0
Gm8344	0	0	0	0	0	0	0	0	0	0	0	0	0	0	0	0	0	0	0	0	1	0	0	0	0	0
Gm6812	0	0	0	0	0	0	0	0	0	0	0	0	0	0	0	0	0	0	0	0	0	0	0	0	0	0
Gm14698	11.17	11.33	12.83	14.33	12.5	11.17	13.17	12.83	13.17	9.67	20	14.67	23	15	21	17.83	21.5	18.67	17.33	19.5	12.83	19	23	15.33	24.17	22
Fmr1nb	1	0	2	0	6	8	0	0	6	7	0	0	0	10	0	10	5	1	2	5	5	4	6	0	24	4
Fmr1	70	56	87	78	85	54	73	88	116	72	86	81	110	115	153	115	114.03	87	111	104	92	88	96	85	124	103
Fmr1os	0	0	0	0	0	0	0	0	0	0	0	0	0	0	0	0	0	0	0	1	1	0	0	0	0	0
Gm5638	0	0	0	0	0	0	0	0	0	0	0	0	0	0	0	0	0	0	0	0	0	0	0	0	0	0
Gm18440	0	0	0	0	0	0	0	0	0	0	0	0	0	0	0	0	0	0	0	0	0	0	0	0	0	0
Gm22332	0	0	0	0	0	0	0	0	0	0	0	0	0	0	0	0	0	0	0	0	0	0	0	0	0	0
Gm6806	0	0	0	0	0	0	0	0	0	0	0	0	0	0	0	0	0	0	0	0	0	0	0	0	0	0
Gm5391	0	0	0.5	0	0	0.33	0	0.67	0.33	0	0.33	0	0	0.33	0.33	1	0.33	0.33	0	0	0	0	0	0.33	0	0
Gm4910	0	0.5	0	0	0	0	0	0	0	0	0	0	0	0	0	0	0	0	0	1	0	0	0.33	0	0	0
Mir509	0	0	0	0	0	0	0	0	0	0	0	0	0	0	0	0	1	0	0	0	0	0	0	0	0	0
Mir547	0	0	0	0	0	0	0	0	0	0	0	0	0	0	0	0	0	0	0	0	0	0	0	0	0	0
Mir201	0	0	0	0	0	0	0	0	0	0	0	0	0	0	0	0	0	0	0	0	0	0	0	0	0	0
4933436I01Rik	0	0	0	0	0	0	0	0	0	0	0	0	0	0	0	0	0	0	0	0	0	0	0	0	0	0
Rpl7a-ps13	0	0	0	0	0	0	0	0	0	0	0	0	0.08	0	0	0	0	0	0	0	0	0	0	0	0	0
Gm14692	0	0	0	0.5	0.5	0	0	0	0	0	0.5	0	0	0	0	0	0	0	0	0	0	0	0	0	0	0
Gm1140	0	0	0	0.5	0.5	0	0	0	0	0	0.5	0	0	0	0	0	0	0	0	0	0	0	0	0	0	0
Gm14687	0	0	0	0	0	0	0	0	0	0	0	0	0	0	0	0	0	0	0	0	0	0	0	0	0	0
Gm26276	0	0	0	0	0	0	0	0	0	0	0	0	0	0	0	0	0	0	0	0	0	0	0	0	0	0
Gm8312	0	0	0	0	0	0	0	0	0	0	0	0	0	0	0	0	0	0	0	0	0	0	0	0	0	0
Gm14682	0	0	0	0	0	0	0	0	0	0	0	0.14	0	0	0	0	0	0	0	0	0	0	0	0	0	0
Gm6783	0	0	0	0	0	0	0	0	0	0	0	0	0	0	0	0	0	0	0	0	0	0	0	0	0	0
Gm30993	0	0	0	0	0	0	0	0	0	0	0	0	0	0	0	0	0	0	0	0	0	0	0	0	0	0
Mir465	0	0	0	0	0	0	0	0	0	0	0	0	0	0	0	0	0	0	0	0	0	0	0	0	0	0
[truncated: 48,562 more rows]
