# Supplementary material for: Farnesoid x Receptor Deficiency Promotes Hepatocytic Injury in Cyp2c70‐Deficient Mice With a Human‐Like Bile Acid Composition
Source: Liver Int. 2026 Apr 9;46(5):e70632. doi: 10.1111/liv.70632 (PMC13064423; doi:10.1111/liv.70632)
Supplement: Supplementary file 3 — Data S3: RNAseqData_Males. [file LIV-46-0-s001.csv]

Sex	Male	Male	Male	Male	Male	Male	Male	Male	Male	Male	Male	Male	Male	Male	Male	Male	Male	Male	Male	Male	Male	Male	Male	Male	Male	Male	Male
GROUP	M_WT	M_WT	M_WT	M_WT	M_WT	M_WT	M_WT	M_Fxr_KO	M_Fxr_KO	M_Fxr_KO	M_Fxr_KO	M_Fxr_KO	M_Fxr_KO	M_Cyp2c70_KO	M_Cyp2c70_KO	M_Cyp2c70_KO	M_Cyp2c70_KO	M_Cyp2c70_KO	M_Cyp2c70_KO	M_Cyp2c70_KO	M_DKO	M_DKO	M_DKO	M_DKO	M_DKO	M_DKO	M_DKO
Mouse_ID	m01_M_WT	m02_M_WT	m03_M_WT	m04_M_WT	m05_M_WT	m06_M_WT	m07_M_WT	m08_M_Fxr_KO	m09_M_Fxr_KO	m10_M_Fxr_KO	m11_M_Fxr_KO	m12_M_Fxr_KO	m14_M_Fxr_KO	m15_M_Cyp2c70_KO	m16_M_Cyp2c70_KO	m17_M_Cyp2c70_KO	m18_M_Cyp2c70_KO	m19_M_Cyp2c70_KO	m20_M_Cyp2c70_KO	m21_M_Cyp2c70_KO	m22_M_DKO	m23_M_DKO	m24_M_DKO	m25_M_DKO	m26_M_DKO	m27_M_DKO	m28_M_DKO
TrnP	164	164	132	220	210	204	174	73	71	76	93	91	99	129	79	122	184	148	159	211	66	73	60	89	79	56	90
TrnT	86.08	57.75	67.25	64.25	85.5	65.25	62.25	46.75	55.5	44	55	58.5	55	60.08	40.25	81.5	76.25	79.5	56.25	63.5	50.75	50.25	38.75	55.5	49.75	35.83	47.75
CYTB	48996.75	32698.08	39393.75	38216.58	56470	39516.25	37022.42	31037.75	35231.08	26400.83	40231.25	42326	30607	35649.92	23028.25	37693.83	44508.58	37667.5	33163.25	46340.5	24080.75	23211.58	17311.25	28265.83	27408.75	19985.83	27119.75
TrnE	71.25	84	75.75	109	76.75	104	58.5	55	46.5	44.5	63	53.5	68	78.25	50.5	83.5	106.25	62.5	84.25	125	29.5	44.5	27.25	49	30.25	31	51.25
ND6	73.75	65	80.25	80	88.25	89.5	100	69.5	61	52.5	67	87	61.5	92.25	40	98.5	105.25	104.5	74.75	72.5	60	63	31.25	59.5	90.25	51	83.25
ND5	22541.33	14465.83	16325.5	17243	25024.17	17813.5	16380.33	15554.83	17689.83	14046.17	20468.67	21545.33	15125.33	15308.08	11264.17	18905.67	22149.17	18369.83	17326	18165.5	14333.5	12879	9779.83	14758.67	16829.83	11996.83	15188.17
TrnL2	37.67	53.5	47.17	44	49.83	58.5	62	30.5	28.83	31	28.5	24.83	29.67	38	17	55.33	55	47.5	48	23	36.33	40.5	22.5	33.5	36.5	19.83	36.5
TrnS2	23.67	24.08	26.42	43.5	26.33	36	22	22.83	19.83	26.25	15	11.33	21	23.5	15	31.5	35	31.67	29.58	22.25	23.33	24.83	11	17.42	16.5	13.83	31.5
TrnH	24.5	16.83	27.67	32.75	32.08	24	26	18.83	17	12.25	15.75	15.83	14.42	24	16	32.17	32.5	21.42	27.08	34.92	20.5	20.83	12.5	17.17	21.5	14	22
ND4	59919.25	41909.67	53290.58	50563.25	68869.08	52398	48169.92	45631	49180.33	42876.75	53209.58	56413.42	42966.58	45507.08	31414	46532.67	61658.17	53065.42	44563.17	57149.5	44758.75	41052.5	31878.67	48200.5	46591.75	39567.42	48186.5
ND4L	2070.92	1592.5	1598.58	1702.33	2368.25	1934.33	1700.42	1351.75	1444.75	1259.08	1605.75	1693.25	1322.25	1414.92	938.92	1867.17	2211.42	1765	1649.67	1705.5	1349.67	1182.92	857.83	1348.25	1650.75	1181.08	1341.75
TrnR	18.17	13.5	19.83	23.08	18.67	20.33	14.17	18.75	13.5	13.83	10.25	14.25	16.75	19.08	6.67	13.42	20.08	14.75	18.17	16.75	11.67	15.67	14.33	16	10	13.33	14.75
ND3	8832.08	6455.92	7583.75	7735.83	11297.42	7491.67	7263.33	6963.67	8533.25	6320.25	8225.5	10757.17	6769.67	6888.58	4739.17	7471	9077.08	7891	6948.75	10712.25	6177.83	6523	5197.67	7419.67	7202.08	5279.92	6940.58
TrnG	191.58	148.75	168.67	168.58	240.08	122.58	175.17	141.92	158.25	131.08	149.92	186.42	147.75	163.17	107.5	168.58	201.67	170.75	145.5	202.75	149.5	125.92	107.33	180.92	161.58	124.83	187.67
COX3	45893.25	32281.17	38468.58	39544.5	62269.42	37562.83	38551.75	36425.25	42065.83	33111.08	44605.33	54375.67	37696.42	38327.42	25028.75	36961.42	45714.08	43679.25	32704.75	51625.5	38494.92	35443.92	27096.33	44218.75	39876.42	30243.25	42745.33
ATP6	43255.17	30499.58	35397.83	37785.17	56050.83	35673.67	35801.83	31325.83	35448.67	29528.25	39128	45706.08	31450.25	33389.58	23120.75	35629.08	41625.17	39103.42	29721.83	46974.5	32586.92	28842.17	23240.08	38705.25	34914.92	26100.75	36926.92
ATP8	8716.92	6182.17	6003	6840.58	10601.83	7288.25	6629.08	4491.25	5441.25	4336.42	6158.92	6188.33	4327.83	5634.08	3773.5	7569.75	8559.75	7583.33	5960.83	7627.5	4966.58	4502.92	3193	4795.25	5807.25	3957	5850.75
TrnK	73.92	49.17	59.92	54.5	80.75	52.17	55.42	53.42	57.75	47.58	55.67	71.08	48.25	53.42	31.5	50.42	63.67	62	47.25	78.75	48.92	47.17	35.58	57.83	58.33	48.58	63.58
COX2	35388.06	25209.82	29970.98	31292.32	44344.06	28634.82	28564.32	28371.99	31259.9	25662.24	33809.9	40275.48	27134.49	26401.4	17922.99	28329.73	35730.56	31654.48	25595.49	39948.9	28562.57	27753.4	21315.66	31839.74	30812.65	24070.15	33753.48
TrnD	8.08	6.17	3.67	6.75	10.58	9.83	10.42	15.58	10.75	19.67	10.67	6.83	7.5	7	3.67	6	7.5	8.33	7.08	7.67	20.67	32.58	17.42	17.17	12.25	8.92	20
TrnS1	76.67	71.67	86.33	95.33	73.67	85.5	60.33	48	31	29.67	42.67	35.67	48.33	87.33	35.67	68.67	89	59	72.83	90	34	29.67	23.67	47.67	24	25.33	39
COX1	10495.03	7935.67	8354.17	9927.28	13486.42	9875.91	9869.28	12837.5	12527.91	12007.06	12303.83	11719.08	9556.66	7409.75	5230.87	8510	11606.7	10823.83	7999.83	11066.58	18385.66	14477.83	10079.25	14015.5	12433.41	9241.66	13542.15
TrnY	12.5	6.5	9.5	8.83	11	6	5.5	6	4.5	4.5	9	8.5	9.5	7.5	7.5	12	12	6.5	5.5	5	3.5	3	2.5	7	4	2.5	8.5
TrnC	23	24.25	20	22	17.5	21.5	16	15.33	14.5	9.5	15	6.5	14	24.5	19	27.5	21	14.5	21.75	11.5	9	8.5	5.5	16.5	9	10	13
TrnN	18.83	23.08	25.67	28.17	23.17	27.83	16.33	14.75	15.5	8	15.67	9.33	16.67	21	10.17	23.67	23.33	13.83	22.08	32.83	13.67	11	11	11.17	10.5	8.33	15
TrnA	126.67	122.25	139.92	193.92	148	192.33	99.17	100.25	98	72.58	132.67	91.33	128.5	156.33	89.08	116.5	204.5	102.17	150.5	198.17	44.58	71.33	45.5	79.5	71.83	73.17	91.08
TrnW	69.5	48.33	52.5	60.17	69.25	67.67	52.25	56.67	57.67	65	53.58	67.25	55.67	56.42	33	53	63.42	62.83	49.17	83	70	63.75	53.58	66.25	77.83	59.33	70.92
ND2	51759.17	37039.33	42081	46408	66417.75	45214.17	40830.58	39358.33	46794.67	42149.83	51383.83	54000.08	40077.92	40270.92	27004	45618.33	55684.58	50037	39143.83	54655.08	53134.67	45570.42	35783.25	50800.42	53153.67	41897.83	59121.08
TrnM	111.5	88	117.5	116	131	121	81	222	230	261	181.5	135	137.5	99.33	68	156.83	194	121.5	150.5	112	469	427	309.5	282	230.25	202.5	262
TrnQ	71	62	63	80	57	88	51	35	44	32.5	32.5	31	39	81.5	35	70	78	47	60	70	14	26	11.5	21	23	12	34
TrnI	103.5	69	109	104	135.5	94.5	83.17	146.33	114.67	111.83	108.5	121.67	97	90.43	69.5	104	129	108.33	101	117.5	162.17	168.33	107.83	163.17	137.67	144	173.5
ND1	39830.5	25146.67	31704	33782.17	52384.17	30003.33	31801.83	37167.33	41773.58	43208.5	49327.83	52633.33	36893.83	28954.77	23327.33	33251.33	41718.67	42913.83	29544.83	49854.33	62024.5	50862	40468.83	58612.17	53601.17	43657.33	64872
TrnL1	332.5	264.17	290.5	332.33	343.17	274.83	246	241.67	227.92	229.67	217.58	315.67	237.17	268.83	172.83	317.83	340.17	258.33	272.08	544.17	178.33	217.67	139	208.17	189.5	155	250.17
mt-Rnr2	257850.67	210772.83	207274.67	241705.67	332348.33	250085.33	209880	176483.83	189339.08	157061.33	190720.5	245453.83	196634.5	197959.5	130356.17	248168	251112.67	236730	196441.08	263055.75	161891.17	148140.5	99737	194010.83	211840.83	146544.17	187774.83
TrnV	106.83	90	73.67	103.5	97.17	93.83	77.67	68.67	64.17	78.83	75.33	64.67	61	88.83	48	83.83	114.33	80.33	109.17	64.5	74.5	102.83	61.67	81.67	86	76.5	102.83
mt-Rnr1	165183.33	128804	136623	152167	216733.67	151090.33	135239	116922	125212.67	103468.33	133035.33	163805	132762.5	124931.5	89906	156491.33	162433.33	152583.67	126751.67	170220	117375	106119.67	75643.17	141048.17	146675	101666	134551.33
TrnF	41.5	25	21.33	26.5	25.5	30	18	14.33	10	15.5	19.5	15.33	15.5	22.33	14.5	22.5	24	19.5	13.5	15.5	11.5	9.5	10.5	13	18.5	9.5	21
LOC118568479	288.7	67.33	132.85	82	56.12	123.53	99.84	48.53	56.83	68.4	52.82	55.67	40.67	87.5	71.93	248.72	233.63	131.75	123.78	82.4	152.99	110.47	47.5	120.01	89.13	67.85	119.27
Pisd-ps3	270.83	245.5	307	319.5	412	293.33	259	367.53	292	377	430.75	313	223.75	338.06	262.5	416	317	324.59	297	351.5	662.5	420.06	390	787.25	607.06	506	642.83
LOC100861738	18.5	5.33	9.58	12.83	6.83	5.92	11.58	2.67	2.75	5.17	6.58	6.58	4.25	10.33	5	15.25	16.33	11.83	6.17	2.33	29.75	7.17	4.33	7.83	12.25	8	10.75
LOC118568478	14.03	3.5	5.53	2	5.5	4	5	2.5	8	8.57	3	1	5	12	6.5	7.03	8	4.03	1.5	3.5	3.5	12.03	4.5	11	7	2.5	6.7
LOC100861749	10.5	5.5	5.5	1.5	5.5	8.5	5	8	4.5	9	10.5	6	8.5	11	4.5	6	7.5	10.5	6.5	5	22	12	9	24	11.5	10.5	14
LOC118568476	0	0	0	0	0	0	0	0	0	0	0	0	0	0	0	0	0	0	0	0.5	0	0	0	0	0	0	0
LOC434608	0	0	0	0	0	0	0	0	0	0	0	0	0	0	0	0	0	0	0	0	0	0	0	0	0	0	0
LOC673652	4.72	2.5	4.2	5.73	7.77	1.95	3.1	2.2	4.4	3.15	4.15	2.65	5.1	4.15	2	4.53	4.47	4.05	2.65	1.7	7.98	4.47	4.35	6.95	7	3.7	8.7
LOC102639428	0	0	0	0	0	0	0	0	0	0	0.03	0	0	0	0	0	0.03	0.03	0	0.03	0	0	0	0	0	0	0.03
LOC100040974	0	1	0	0	0.5	0.5	0	0.5	0	0.5	0	0	0	0	0	0	0	0.5	0	0	0	1.5	0.5	1.5	0.5	0.5	1.5
LOC115489316	0	0	0	0	0	0	0	0	0	0	0	0	0	0.5	0	0	0	0	0	0	0	0	0.5	0	0.5	0	0
LOC674011	0	0	0	1	0	0	1	0	0	0	0	0.5	0	0	0	0	0.5	0	0	0	0	0	0	0	0	0	0
LOC100043931	0	0	0	0	0	0	0	0	0	0	0	0	0	0	0	0	0	0	0	0	0	0	0	0	0	0	0
LOC100042019	77.17	48.27	61.64	59.78	86.39	66.49	57.36	53.45	56.2	69.34	61.8	68.08	47.19	79.44	49.95	98.2	75.99	67.17	58.05	79.42	89.13	83.14	65.19	116.5	104.42	81.24	98.87
LOC630077	0.33	0.03	0.17	0.17	1.25	0	0	0	0.25	0	0	0.17	0	0.25	0	0.17	0	0	0	0.03	0.25	0.5	0.67	0.08	0.17	0.37	0.83
LOC115489317	0.33	0	0	0.17	1.25	0	0	0	0.25	0	0	0.17	0	0.25	0	0.17	0	0	0	0	0.25	0.5	0.67	0.08	0.17	0.33	0.83
LOC100861691	0.07	0.03	0.03	0.1	0.07	0.07	0.1	0.07	0.03	0.17	0.1	0.2	0.21	0.03	0.13	0.13	0.47	0.07	0.03	0.07	0.75	0.37	0.63	0.49	0.35	0.23	0.5
LOC108168645	0	0	0.5	0.5	0	0	0	0.33	1	1	0.33	0.5	4.33	0.5	1	0.2	0	1	0.83	0	0	0.5	1	2.33	0.5	1.33	0
Gm33272	1	1	0	2	1	1	0	0	0	0	0	0	1.5	2	2	3	1	0	1	1	0	0	1	3.5	0	1	0
Erdr1	91	70.25	166.83	250	56.17	108.67	103	17.5	46.5	114.33	131.83	59	142.5	63.83	146.83	227.17	13.5	26	94.5	132.83	45.33	17.5	128.17	214.17	18.5	100.5	58.5
Mid1-ps1	1.5	0	0.5	0.5	2.5	0	1	2	2	1.5	1	2	0.5	0.5	0.5	2	1.5	1.5	0.5	0	1.5	0	2	4	1.5	0.5	2.33
G530011O06Rik	0	2	2.5	4.5	1	0	1	1.67	2	4	3.92	1.5	5.67	2.5	3	2.25	0	3	2.17	2	0	0.5	3	9.67	1.5	6.67	0.03
Gm52481	0	1	0	0	0.5	0	0	0	1	0.5	1	0	0	0	2	0	0	0	1	0	0	0	0	1	0	1	0
Gm20837	0	0	0	0	0	0	0	0	0	0	0	0	0	0	0	0	0	0	0	0	0	0	0	0	0	0	0
Gm20879	0	0	0	0	0	0	0	0	0	0	0	0	0	0	0	0	0	0	0	0	0	0	0	0	0	0	0
Gm21996	0.28	0	0.03	1.5	0.15	0	2	0	0	2	1.03	0	0.25	2.3	0	0	0.03	0	0.03	0.07	0	0	0	0	0.05	0	0.12
Gm21838	0	0	0	0	0	0	0	0	0	0	0	0	0	0	0	0	0	0	0	0	0	0	0	0	0	0	0
Gm21287	0	0	0	0	0	0.03	0	0	0	0	0	0	0	0	0	0	0	0	0	0	0	0	0	0	0	0	0
Gm20819	0.07	0.03	0.03	0.1	0.03	0.03	0.07	0.07	0.11	0.15	0.1	0.1	0.07	0	0	0.27	0.07	0.03	0	0.07	0.24	0.23	0.23	2.27	0.17	0.32	0.33
Gm20906	0.07	0.07	0.03	0.17	0.11	0.07	0.1	0	0.07	0.24	0.1	0.2	0.14	0.03	0.07	0.24	0.14	0.17	0.1	0.03	0.94	0.52	0.73	4.2	0.56	0.38	0.5
Gm21813	0	0	0	0	0	1	0	0	0	0	0	0	0	0	0	0	0	0	0	0	0	0	0	0	0	0	0
Gm21477	0.1	0	0.07	0.03	0.11	0.03	0.18	0.03	0.15	0.47	0.1	0.2	0.19	0.03	1.03	0.31	0.2	0.2	0.13	0.03	0.81	0.77	0.54	1.54	1.88	0.85	1.28
Gm21470	0	0	0	0	0	0	0	0	0	0	0	0	0	0	0	0	0	0	0	0	0	0	0	0	0	0	0
Gm21462	0	0	0	0	0	0.03	0	0	0	0	0	0	0	0	0	0	0	0	0	0	0	0	0	0	0	0	0
Gm20860	0	0	0	0	0	0	0	0	0	0	0	0	0	0	0	0	0	0	0	0	0	0	0	0	0	0	0
Vmn2r-ps156	0	0	0	0	0	0	0	0	0	0	0	0	0	0	0	0	0	0	0	0	0	0	0	0	0	0	0
Vmn2r-ps157	0	0	0	0	0	0	0	0	0	0	0	0	0	0	0	0	0	0	0	0	0	0	0	0	0	0	0
Gm20861	0	0	0	0	0	0	0	0	0	0	0	0	0	0	0	0	0	0	0	0	0	0	0	0	0	0	0
Gm21435	0	0	0	0	0	0	0	0	0	0	0	0	0	0	0	0	0	0	0	0	0	0	0	0	0	0	0
Gm20854	0	0	0	0	0	0.03	0	0	0	0	0	0	0	0	0	0	0	0	0	0	0	0	0	0	0	0	0
Gm20856	0	0	0	0	0	0	0	0	0	0	0	0	0	0	0	0	0	0	0	0	0	0	0	0	0	0	0
Vmn2r-ps152	0	0	0	0	0	0	0	0	0	0	0	0	0	0	0	0	0	0	0	0	0	0	0	0	0	0	0
Vmn2r-ps153	0	0	0	0	0	0	0	0	0	0	0	0	0	0	0	0	0	0	0	0	0	0	0	0	0	0	0
Vmn2r-ps154	0	0	0	0	0	0	0	0	0	0	0	0	0	0	0	0	0	0	0	0	0	0	0	0	0	0	0
Vmn2r-ps155	0	0	0	0	0	0	0	0	0	0	0	0	0	0	0	0	0	0	0	0	0	0	0	0	0	0	0
Gm21409	0.13	0.07	1.03	0.13	0.11	0.07	0.1	0.1	0.03	0.16	0.13	0.23	0.07	0.03	0.13	0.31	1.2	0.17	0.1	0.14	0.54	0.59	0.48	0.72	0.39	0.27	0.45
Gm21394	0	0	0	0	0	0	0	0	0	0	0	0	0	0	0	0	0	0	0	0	0	0	0	0	0	0	0
Gm21380	0	0	0	0	0	0	0	0	0	0	0	0	0	0	0	0	0	0	0	0	0	0	0	0	0	0	0
Gm20863	0	0	0	0	0	0	0	0	0	0	0	0	0	0	0	0	0	0	0	0	0	0	0	0	0	0	0
Gm20862	0	0	0	0	0	0	0	0	0	0	0	0	0	0	0	0	0	0	0	0	0	0	0	0	0	0	0
LOC118568457	0	0	0	0	0	0	0	0	0	0	0	0	0	0	0	0	0	0	0	0	0	0	0	0	0	0	0
Gm21344	0	0	0	0	0	0	0	0	0	0	0	0	0	0	0	0	0	0	0	0	0	0	0	0	0	0	0
Gm21333	0	0	0	0	0	0	0	0	0	0	0	0	0	0	0	0	0	0	0	0	0	0	0	0	0	0	0
Gm21317	0.18	0.03	0	0.2	0.14	0.1	0.1	0.07	0.15	0.27	0.1	0.13	0.07	0	0.17	0.45	0.2	0.17	0.07	0.03	1.12	0.42	0.83	1.17	0.54	0.43	0.54
Gm20801	0	0	0	0	0	0	0	0	0	0	0	0	0	0	0	0	0	0	0	0	0	0	0	0	0	0	0
Gm20912	0	0	0	0	0	0	0	0	0	0	0	0	0	0	0	0	0	0	0	0	0	0	0	0	0	0	0
Gm20911	0.1	0	0.03	0.13	0.14	0.03	0.18	0.07	0.08	0.62	0.07	0	0.12	0.03	0.37	0.14	0.14	0.07	0.03	0.08	1.74	0.5	0.63	1.62	1.84	0.82	1.08
Gm21282	0	0	0	0	0	0	0	0	0	0	0	0	0	0	0	0	0	0	0	0	0	0	0	0	0	0	0
Gm20841	0	0	0	0	0	0	0	0	0	0	0	0	0	0	0	0	0	0	0	0	0	0	0	0	0	0	0
Gm20791	0	0	0	0	0	0	0	0	0	0	0	0	0	0	0	0	0	0	0	0	0	0	0	0	0	0	0
Gm21257	0	0	0	0	0	0	0	0	0	0	0	0	0	0	0	0	0	0	0	0	0	0	0	0	0	0	0
LOC118568456	0	0	0	0	0	0	0	0	0	0	0	0	0	0	0	0	0	0	0	0	0	0	0.07	0	0	0	0
Gm21248	0	0	0	0	0	0	0	0	0	0	0	0	0	0	0	0	0	0	0	0	0	0	0	0	0	0	0
Gm21242	0	0	0	0	0	0	0	0	0	0	0	0	0	0	0	0	0	0	0	0	0	0	0	0	0	0	0
Gm20916	0.22	0.03	0.03	0.13	0.17	0.07	0.07	0.07	0.11	0.27	0.07	0.07	0.07	0	0.03	0.48	0.14	0.13	0.07	0	1.12	0.42	0.76	1.07	0.61	0.47	0.64
Gm20917	0	0	0	0	0	0	0	0	0	0	0	0	0	0	0	0	0	0	0	0	0	0	0	0	0	0	0
Gm20919	0	0	0	0	0	0.03	0	0	0	0	0	0	0	0	0	0	0	0	0	0	0	0	0	0	0	0	0
Gm20806	0	0	0	0	0	0	0	0	0	0	0	0	0	0	0	0	0	0	0	0	0	0	0	0	0	0	0
Gm20808	0	0	0	0	0	0	0	0	0	0	0	0	0	0	0	0	0	0	0	0	0	0	0	0	0	0	0
LOC118568458	0	0	0	0	0	0	0	0	0	0	0	0	0	0	0	0	0	0	0	0	0	0	0	0	0	0	0
Orly	0.03	0	0	0	0	0	0	0.03	0	0	0	0	0.08	0	0	0	0.03	0.03	0	0	0.08	0	0.07	0	0	0	0
Gm21198	0	0	0	0	0	0	0	0	0	0	0	0	0	0	0	0	0	0	0	0	0	0	0.07	0	0	0	0
Gm20867	0	0	0	0	0	0	0	0	0	0	0	1	0	0	0	0	0	0	0	0	0	0	0	0	0	0	0
Gm21650	0.07	0.03	0	0.07	0.07	0.07	0.1	0.07	0.07	0.07	0.07	0.13	0.07	0	0.03	0.2	0.13	0.03	0.03	0	0.23	0.23	0.1	0.17	0.13	0.1	0.28
Gm21638	0	0	0	0	0	0	0.1	0	0.07	0.15	0.03	0.07	0.07	0	0.03	0.2	0.17	0.1	0.03	0.03	0.13	0.3	0.1	0.17	0.13	0.13	0.21
Gm20859	0	0	0	0	0	0	0	0	0	0	0	0	0	0	0	0	0	0	0	0	0	0	0	0	0	0	0
Gm21180	0	0	0	0	0	0.03	0	0	0	0	0	0	0	0	0	0	0	0	0	0	0	0	0	0	0	0	0
Gm46713	0	0	0	0	0	0	0	0	0	0	0.03	0	0	0.07	0	0.03	0.03	0	0	0	0	0.07	0	0.03	0	0.03	0.07
Gm21163	0	0	0	0	0	0	0	0	0	0	0	0	0	0	0	0	0	0	0	0	0	0	0	0	0	0	0
Gm21155	0	0	0	0	0	0	0	0	0	0	0	0	0	0	0	0	0	0	0	0	0	0	0	0	0	0	0
Gm20850	0.23	0.07	0.03	0.13	0.11	0.13	0.07	0.07	0.03	0.31	0.1	0.23	0.1	0.03	0.1	0.24	0.24	0.2	0.1	0.08	1.04	0.52	1.08	1.14	0.64	0.32	0.5
Gm21111	0	0	0	0	0	0	0	0	0	0	0	0	0	0	0	0	0	0	0	0	0	0	0	0	0	0	0
Gm20814	0.13	0.07	0	0.07	0.17	0.03	0.03	0.03	0.03	0.1	0.03	0.07	0.1	0	0.07	0.2	0.1	1.17	0.1	0.03	0.23	0.23	0.2	0.22	0.28	0.23	0.27
Gm20813	0	0	0	0	0	0	0	0	0	0	0	0	0	0	0	0	0	0	0	0	0	0	0	0	0	0	0
Vmn2r-ps142	0	0	0	0	0	0	0	0	0	0	0	0	0	0	0	0	0	0	0	0	0	0	0	0	0	0	0
Vmn2r-ps141	0	0	0	0	0	0	0	0	0	0	0	0	0	0	0	0	0	0	0	0	0	0	0	0	0	0	0
Gm21076	0	0	0	0	0	0	0	0	0	0	0	0	0	0	0	0	0	0	0	0	0	0	0	0	0	0	0
Gm29109	0	0	0	0	0	0	0	0	0	0	0	0	0	0	0	0	0	0	0	0	0	0	0.07	0	0	0	0
Gm20805	0	0	0	0	0	0	0	0	0	0	0	0	0	0	0	0	0	0	0	0	0	0	0	0	0	0	0
Gm21715	0	0	0	0	0	0	0	0	0	0	0	0	0	0	0	0	0	0	0	0	0	0	0	0	0	0	0
Gm20903	0.18	0.03	0.03	0.17	0.17	0.1	0.1	0.1	0.11	0.34	0.07	0.23	0.14	0	0.1	0.38	0.17	0.13	0.1	0.07	1.19	0.55	0.73	1.17	0.58	0.4	0.54
Gm20902	0	0	0	0	0	0	0	0	0	0	0	0	0	0	0	0	0	0	0	0	0	0	0	0	0	0	0
Gm21683	0	0	0	0	0	0	0	0	0	0	0	0	0	0	0	0	0	0	0	0	0	0	0	0	0	0	0
Gm20800	0	0	0	0	0	0	0	0	0	0	0	0	0	0	0	0	0	0	0	0	0	0	0	0	0	0	0
Gm20848	0	0	0	0	0	0	0	0	0	0	0	0	0	0	0	0	0	0	0	0	0	0	0	0	0	0	0
Gm20847	0	0	0	0	0	0	0	0	0	0	0	0	0	0	0	0	0	0	0	0	0	0	0	0	0	0	0
Gm20846	0	0	0	0	0	0	0	0	0	0	0	0	0	0	0	0	0	0	0	0	0	0	0	0	0	0	0
Gm20844	0	0	0	0	0	0	0	0	0	0	0	0	0	0	0	0	0	0	0	0	0	0	0	0	0	0	0
Gm20843	0	0.03	0	0.03	0.03	0	0.1	0	0.03	0.1	0.03	0.07	0.03	0	0.03	0.17	0.23	0.1	0.07	0	0.35	0.27	0.1	0.3	0.13	0.2	0.31
Gm20842	0	0	0	0	0	0	0	0	0	0	0	0	0	0	0	0	0	0	0	0	0	0	0	0	0	0	0
Gm46712	0	0	0	0	0	0	0	0	0	0	0	0	0	0	0	0.03	0	0	0	0	0	0	0	0.03	0.03	0.03	0.03
1700040F15Rik	0.22	0.03	0	0.07	0.11	0.03	0.1	0.03	0.11	0.26	0.03	0.1	0.07	0	0.4	0.21	0.14	0.17	0.07	0.13	0.39	0.49	0.24	0.59	0.23	0.35	0.35
Gm20868	0	0	0	0	0	0	0	0	0	0	0	0	0	0	0	0	0	0	0	0	0	0	0	0	0	0	0
Gm20866	0	0	0	0	0	0	0	0	0	0	0	0	0	0	0	0	0	0	0	0	0	0	0	0	0	0	0
Gm28840	0	0	0	0	0.03	0	0	0	0	0	0	0.07	0	0	0	0.03	0	0	0	0	0.33	0	0.07	1.25	0	0	0
Gm20886	0	0	0	0	0	0	0	0	0	0	0	0	0	0	0	0	0	0	0	0	0	0	0	0	0	0	0
Gm20888	0	0	0	0	0	0	0.07	0.03	0	0	0	0	0	0	0	0.1	0.13	0.03	0	0	0.03	0.03	0	0	1	0	0.14
4932431L22Rik	0	0	0	0	0	0	0	0	0	0	0	0	0	0	0	0	0	0	0	0	0	0	0	0	0	0	0
Gm21118	0	0	0	0	0	0	0	0	0	0	0	0	0	0	0	0	0	0	0	0	0	0	0	0	0	0	0
Gm21672	0	0	0	0	0	0.03	0	0	0	0	0	0	0	0	0	0	0	0	0	0	0	0	0	0	0	0	0
Gm21524	0	0	0	0	0	0	0	0	0	0	0	0	0	0	0	0	0	0	0	0	0	0	0	0	0	0	0
Gm20932	0	0	0	0	0	0.03	0	0	0	0	0	0	0	0	0	0	0	0	0	0	0	0	0	0	0	0	0
Gm21160	0	0	0	0	0	0	0	0	0	0	0	0	0	0	0	0	0	0	0	0	0	0	0	0	0	0	0
Gm21151	0	0	0	0	0	0	0	0	0	0	0	0	0	0	0	0	0	0	0	0	0	0	0	0	0	0	0
Gm20818	0	0	0	0	0	0	0	0	0	0	0	0	0	0	0	0	0	0	0	0	0	0	0	0	0	0	0
Gm29452	0	0	0	0	0	0	0	0	0	0	0	0	0	0	0	0	0	0	0	0	0	0	0	0	0	0	0
Gm20816	0	0	0	0	0	0	0	0	0	0	0	0	0	0	0	0	0	0	0	0	0	0	0	0	0	0	0
Gm21127	0	0	0	0	0	0	0	0	0	0	0	0	0	0	0	0	0	0	0	0	0	0	0	0	0	0	0
Gm20937	0.03	0.03	0	0.07	0.07	0.03	0.1	0.03	0.03	0.13	0.07	0.13	0.03	0	0.03	0.2	0.2	0.07	0	0	0.25	0.33	0.1	0.3	0.1	0.1	0.21
Gm20935	0	0	0	0	0	0	0	0	0	0	0	0	0	0	0	0	0	0	0	0	0	0	0	0	0	0	0
Gm21806	0	0	0	0	0	0	0	0	0	0	0	0	0	0	0	0	0	0	0	0	0	0	0	0	0	0	0
Gm20874	0	0	0	0.03	0	0.03	0.1	0.07	0	1.1	0.07	0.03	0.03	0	0.33	0.17	0.2	0.1	0	0.03	0.31	0.3	0.07	0.27	0.17	0.13	0.24
Gm21794	0	0	0	0	0	0	0	0	0	0	0	0	0	0	0	0	0	0	0	0	0	0	0.07	0	0	0	0
Gm21114	0	0	0	0	0	0	0	0	0	0	0	0	0	0	0	0	0	0	0	0	0	0	0	0	0	0	0
Gm28646	0	0	0	0	0	0	0	0	0	0	0	0	0	0	0	0	0	0	0	0	0	0	0	0	0	0	0
Ssty2	0	0	0	0	0	0	0	0	0	0	0	0	0	0	0	0	0	0	0	0	0	0	0	0	0	0	0
Gm20852	0	0	0	0	0	0	0	0	0	0	0	0	0	0	0	0	0	0	0	0	0	0	0	0	0	0	0
Gm20933	0	0	0	0	0	0.03	0	0	0	0	0	0	0	0	0	0	0	0	0	0	0	0	0	0	0	0	0
Gm20934	0	0	0	0	0	0	0	0	0	0	0	0	0	0	0	0	0	0	0	0	0	0	0	0	0	0	0
Gm20936	0	0	0	0	0	0.03	0	0	0	0	0	0	0	0	0	0	0	0	0	0	0	0	0	0	0	0	0
Gm20736	0.17	0	0.03	0.13	0.07	0	0.07	0.03	0	0.31	0.13	0.07	0.07	0.17	0.03	0.14	0.25	0.18	0	0.08	1.06	0.42	0.8	1.37	0.43	0.35	0.5
Gm20924	0	0	0	0	0	0	0	0	0	0	0	0	0	0	0	0	0	0	0	0	0	0	0	0	0	0	0
Gm21171	0.03	0.03	0	0.03	0.07	0.03	0.14	0.03	0.03	0.1	0.1	0.1	0.03	0	0.03	0.14	0.2	0.03	0.03	0.03	0.35	0.27	0.13	0.3	0.1	0.13	0.31
Gm20921	0	0	0	0	0	0	0	0	0	0	0	0	0	0	0	0	0	0	0	0	0	0	0	0	0	0	0
Gm46711	0	0.03	0	0	0	0	0	0	0	0	0.03	0	0	0	0	0.03	0	0	0	0	0	0	0	0.03	0	0	0.03
Gm20908	0.03	0.03	0.03	0.2	0.1	0.07	0.03	0.03	0.03	0.18	0.1	0.13	0.14	0.03	0.07	0.27	0.5	0.13	0.07	0.07	0.74	0.62	0.63	0.67	0.29	0.17	0.33
Gm20907	0	0	0	0	0	0	0	0	0	0	0	0	0	0	0	0	0	0	0	0	0	0	0	0	0	0	0
Gm20882	0	0	0	0	0	0	0	0	0	0	0	0	0	0	0	0	0	0	0	0	0	0	0	0	0	0	0
Gm21654	0	0	0	0	0	0	0	0	0	0	0	0	0	0	0	0	0	0	0	0	0	0	0	0	0	0	0
Gm20885	0.07	0.03	0	0	0.07	0.07	0.07	0.03	0.03	0.03	0.03	0.13	0.03	0	0.03	0.2	0.17	0.1	0.03	0.03	0.2	0.17	0.07	0.13	0.13	0.13	0.24
Gm21634	0	0	0	0	0	0	0	0	0	0	0	0	0	0	0	0	0	0	0	0	0	0	0	0	0	0	0
Gm46710	0.03	0	0	0	0	0	0	0	0.03	0	0.03	0	0	0.07	0	0.03	0	0	0	0	0	0.07	0	0	0.03	0	0
Gm21627	0.18	0	0.03	0.1	0.17	0.03	0.1	0.07	0.08	0.29	0	0.07	0.1	0.03	0.47	0.35	0.14	0.17	0.1	0.13	0.32	0.45	0.31	0.59	0.16	0.42	0.38
Gm21617	0	0	0	0	0	0	0	0	0	0	0	0	0	0	0	0	0	0	0	0	0	0	0	0	0	0	0
Gm21530	0	0	0	0	0	0	0	0	0	0	0	0	0	0	0	0	0	0	0	0	0	0	0	0	0	0	0
Gm20823	0	0	0	0	0	0	0	0	0	0	0	0	0	0	0.33	0	0	0	0	0	0	0	0	0	0	0	0
Gm21518	0	0.03	0	0.03	0.03	0	0.1	0.03	0.03	0.1	0.07	0.13	0.03	0	0.07	0.27	0.13	0.03	0.07	0	0.2	0.27	0.07	0.13	0.07	0.1	0.21
Gm20804	0	0	0	0	0	0	0	0	0	0	0	0	0	0	0	0	0	0	0	0	0	0	0	0	0	0	0
Gm20803	0	0	0	0	0	0.03	0	0	0	0	0	0	0	0	0	0	0	0	0	0	0	0	0	0	0	0	0
Gm46709	0	0.03	0	0	0	0	0	0	0	0	0	0	0	0.03	0	0	0.03	0	0	0	0	0	0	0	0.03	0	0
Gm21573	0	0	0	0	0	0	0	0	0	0	0	0	0	0	0	0	0	0	0	0	0	0	0	0	0	0	0
LOC108168536	0	0	0	0	0	0	0	0	0	0	0	0	0	0	0	0	0	0	0	0	0	0	0	0	0	0	0
Gm21918	0	0	0	0	0	0	0	0	0	0	0	0	0	0	0	0	0	0	0	0	0	0	0	0	0	0	0
Gm28891	0	0	0	0	0	0	0	0	0	0	0	0	0	0	0	0	0	0	0	0	0	0	0	0	0	0	0
Gm21843	0	0	0	0	0	0	0	0	0	0	0	0	0	0	0	0	0	0	0	0	0	0	0	0	0	0	0
Gm20871	0.03	0	0.08	0.03	0	0	0	0	0	0.03	0.03	0	0.03	0	0.03	0.16	0.17	0.08	0.03	0.03	0	0.17	0.04	0.07	0.03	0.21	0.16
Gm21758	0	0	0	0	0	0	0	0	0	0	0	0	0	0	0	0	0	0	0	0	0	0	0	0	0	0	0
Gm21861	0	0	0	0	0	0	0	0	0	0	0	0	0	0	0	0	0	0	0	0	0	0	0	0	0	0	0
Gm28326	0	0	0	0	0	0	0	0	0	0	0	0	0	0	0	0	0	0	0	0	0	0	0	0	0	0	0
Gm21724	0	0	0	0	0	0	0	0	0	0	0	0	0	0	0	0	0	0	0	0	0	0	0	0	0	0	0
Gm21943	0	0	0	0	0	0	0	0	0	0	0	0	0	0	0	0	0	0	0	0	0	0	0	0	0	0	0
Sly	0.27	0.03	0.03	0.1	0.1	0.03	0.1	0.07	0.1	0.12	0.03	0.07	0.1	0	0.43	0.27	0.13	1.24	0.13	0.03	0.17	0.27	0.33	0.57	0.32	0.27	0.3
Gm20913	0	0	0	0	0	0	0	0	0	0	0	0	0	0	0	0	0	0	0	0	0	0	0	0	0	0	0
LOC118568459	0	0	0	0	0	0	0	0	0	0	0	0	0	0	0	0	0	0	0	0	0	0	0	0	0	0	0
Gm21340	0	0	0	0	0	0	0	0	0	0	0	0	0	0	0	0	0	0	0	0	0	0	0	0	0	0	0
Gm21330	0	0	0	0	0	0	0	0	0	0	0	0	0	0	0	0	0	0	0	0	0	0	0	0	0	0	0
Gm20931	0.23	0.07	0.07	0.07	0.07	0	0.13	0.13	0.03	0.17	0.07	0.03	0.1	0	0.37	0.2	0.1	1.1	0.07	0.1	0.27	0.27	0.27	0.57	0.32	0.23	0.3
Gm20930	0	0	0	0	0	0	0	0	0	0	0	0	0	0	0	0	0	0	0	0	0	0	0	0	0	0	0
Gm20927	0	0	0	0	0	0	0	0	0	0	0	0	0	0	0	0	0	0	0	0	0	0	0	0	0	0	0
Gm21302	0	0	0	0	0	0	0	0	0	0	0	0	0	0	0	0	0	0	0	0	0	0	0	0	0	0	0
Vmn2r-ps151	0	0	0	0	0	0	0	0	0	0	0	0	0	0	0	0	0	0	0	0	0	0	0	0	0	0	0
Vmn2r-ps150	0	0	0	0	0	0	0	0	0	0	0	0	0	0	0	0	0	0	0	0	0	0	0	0	0	0	0
Gm20929	0.12	0.07	0.03	0.17	0.14	0.07	0.1	0.03	0.15	0.37	0.1	0.2	0.1	0	0.1	0.35	0.14	0.23	0.07	0.07	1.22	0.62	0.83	1.2	0.43	0.5	0.5
Gm20747	0	0	0	0	0	0	0	0	0	0	0	0	0	0	0	0	0	0	0	0	0	0	0	0	0	0	0
Gm21285	0	0	0	0	0	0	0	0	0	0	0	0	0	0	0	0	0	0	0	0	0	0	0	0	0	0	0
Gm21275	0	0	0	0	0	0	0	0	0	0	0	0	0	0	0	0	0	0	0	0	0	0	0	0	0	0	0
Gm21268	0	0	0	0	0	0	0	0	0	0	0	0	0	0	0	0	0	0	0	0	0	0	0	0	0	0	0
Gm21258	0.2	0	0	0.07	0.07	0	0.1	0.03	0	0.24	0.1	0.1	0.07	0.13	0.1	0.07	0.28	0.12	0.03	0.08	1.06	0.49	0.86	1.27	0.53	0.28	0.43
Gm21249	0	0	0	0	0	0	0	0	0	0	0	0	0	0	0	0	0	0	0	0	0	0	0	0	0	0	0
Gm20923	0	0.03	0	0.03	0.03	0.07	0.14	0	0.03	0.17	0.03	0.1	0.07	0	0.03	0.24	0.27	0.07	0	0	0.31	0.2	0.1	0.3	0.1	0.07	0.21
Gm21245	0	0	0	0	0	0	0	0	0	0	0	0	0	0	0	0	0	0	0	0	0	0	0	0	0	0	0
Gm46708	0.03	0	0	0	0	0	0	0	0	0	0	0	0	0	0	0.03	0	0	0	0	0	0	0	0.03	0	0.03	0
Gm20920	0.1	0.07	0.03	0.1	0.1	0.03	0.1	0	0.03	0.12	0.1	0.17	0.17	0.03	0.03	0.2	0.5	0.1	0.07	0.07	0.7	0.52	0.67	0.67	0.23	0.17	0.37
Gm21396	0	0	0	0	0	0	0	0	0	0	0	0	0	0	0	0	0	0	0	0	0	0	0	0	0	0	0
Gm21387	0	0	0	0	0	0	0	0	0	0	0	0	0	0	0	0	0	0	0	0	0	0	0	0	0	0	0
Gm20884	0	0	0	0	0	0.03	0	0	0	0	0	0	0	0	0	0	0	0	0	0	0	0	0	0	0	0	0
Gm21117	0.03	0.03	0	0.03	0.03	0.03	0.07	0.03	0.03	0.1	0.03	0.13	0	0	0.03	0.27	0.17	0.03	0.03	0	0.3	0.2	0.13	0.03	0.1	0.07	0.24
Gm20887	0	0	0	0	0	0	0	0	0	0	0	0	0	0	0	0	0	0	0	0	0	0	0	0	0	0	0
Gm20889	0	0	0	0	0	0.03	0	0	0	0	0	0	0	0	0	0	0	0	0	0	0	0	0	0	0	0	0
Gm46707	0	0.07	0	0	0	0	0	0	0.03	0.03	0	0	0	0.07	0	0.1	0	0	0	0	0	0.07	0	0	0	0	0
Gm20883	0.15	0	0	0.07	0.17	0.07	0.1	0.07	0.11	0.32	0.03	0.07	0.1	0	0.5	0.41	0.1	0.17	0.1	0.03	0.32	0.45	0.17	0.55	0.29	0.42	0.35
Gm20881	0	0	0	0	0	0	0	0	0	0	0	0	0	0	0	0	0	0	0	0	0	0	0	0	0	0	0
Gm20880	0	0	0	0	0	0	0	0	0	0	0	0	0	0	0	0	0	0	0	0	0	0	0	0	0	0	0
Gm21316	0	0	0	0	0	0	0	0	0	0	0	0	0	0	0	0	0	0	0	0	0	0	0	0	0	0	0
Gm21209	0	0.03	0	0.03	0.07	0.03	0.07	0.03	0.03	0.1	0.07	0.03	0.07	0	0.03	0.17	0.2	0.03	0.03	0	0.23	0.17	0.1	0.13	0.07	0.13	0.24
LOC118567358	0	0	0	0	0	0	0	0	0	0	0	0	0	0	0	0	0	0	0	0	0	0	0	0	0	0	0
Gm21308	0	0	0	0	0	0.03	0	0	0	0	0	0	0	0	0	0	0	0	0	0	0	0	0	0	0	0	0
Gm46706	0.03	0.03	0	0	0	0	0	0	0	0	0	0	0	0	0	0.03	0.03	0	0	0	0	0	0	0	0	0.03	0
Gm28553	0.07	0.03	0	0.1	0.07	0.03	0.07	0.03	0.07	0.31	0.03	0.2	0.1	0.03	0.07	0.27	0.14	0.32	0.07	0.07	1.08	0.45	0.83	1.17	0.53	0.28	0.33
Gm21281	0	0	0	0	0	0	0	0	0	0	0	0	0	0	0	0	0	0	0	0	0	0	0	0	0	0	0
Gm21191	0.03	0	0.08	0.03	0.03	0	0	0	0	0	0	0.03	0.03	0	0.03	0.12	0.13	0.08	0.07	0.1	0.15	0.07	0.1	0.03	0.03	0.18	0.32
Gm20792	0	0	0	0	0	0	0	0	0	0	0	0	0	0	0	0	0	0	0	0	0	0	0	0	0	0	0
Gm21751	0	0	0	0	0	0	0	0	0	0	0	0	0	0	0	0	0	0	0	0	0	0	0	0	0	0	0
Gm21170	0	0	0.08	0.03	0	0	0	0	0	0	0.03	0	0.03	0	0.03	0.12	0.13	0.08	0.03	0.13	0.15	0.07	0.1	0.07	0.07	0.11	0.35
Gm21256	0	0	0	0	0	0	0	0	0	0	0	0	0	0	0	0	0	0	0	0	0	0	0	0	0	0	0
LOC118568467	0	0	0	0	0	0	0	0	0	0	0	0	0	0	0	0	0	0	0	0	0	0	0	0	0	0	0
Gm21247	0	0	0	0	0	0	0	0	0	0	0	0	0	0	0	0	0	0	0	0	0	0	0	0	0	0	0
Gm29647	0	0	0	0	0	0	0	0	0	0	0	0	0	0	0	0	0	0	0	0	0	0	0	0	0	0	0
LOC118567357	0	0	0	0	0	0	0	0	0	0	0	0	0	0	0	0	0	0	0	0	0	0	0	0	0	0	0
Gm28459	0	0	0	0	0	0	0	0	0	0	0	0	0	0	0	0	0	0	0	0	0	0	0	0	0	0	0
LOC118568466	0	0	0	0	0	0	0	0	0	0	0	0	0	0	0	0	0	0	0	0	0	0	0	0	0	0	0
Gm21783	0	0	0	0	0	0	0	0	0	0	0	0	0	0	0	0	0	0	0	0	0	0	0	0	0	0	0
LOC118568465	0	0	0	0	0	0	0	0	0	0	0	0	0	0	0	0	0	0	0	0	0	0	0	0	0	0	0
Gm21739	0	0	0	0	0	0	0	0	0	0	0	0	0	0	0	0	0	0	0	0	0	0	0	0	0	0	0
Gm21241	0	0	0.03	0.03	0.03	0	0	0.03	0.03	0	0	0.03	0	0	0	0.12	0.17	0.05	0.03	0.03	0.1	0.03	0.1	0	0.03	0.07	0.23
LOC118568464	0	0	0	0	0	0	0	0	0	0	0	0	0	0	0	0	0	0	0	0	0	0	0	0	0	0	0
Gm28504	0	0	0	0	0	0	0	0	0	0	0	0	0	0	0	0	0	0	0	0	0	0	0	0	0	0	0
Gm21805	0	0	0	0	0	0	0	0	0	0	0	0	0	0	0	0	0	0	0	0	0	0	0	0	0	0	0
Gm29276	0	0	0	0	0	0	0	0	0	0	0	0	0	0	0	0	0	0	0	0	0	0	0	0	0	0	0
LOC118568463	0	0	0	0	0	0	0	0	0	0	0	0	0	0	0	0	0	0	0	0	0	0	0	0	0	0	0
Gm20827	0	0	0	0	0	0	0	0	0	0	0	0	0	0	0	0	0	0	0	0	0	0	0	0	0	0	0
Gm28597	0	0	0	0	0	0	0	0	0	0	0	0	0	0	0	0	0	0	0	0	0	0	0	0	0	0	0
Gm46705	0	0	0	0	0	0	0	0	0	0	0	0	0	0	0	0	0	0	0	0	0	0	0	0	0	0	0
Gm46704	0	0	0	0	0	0	0	0	0	0	0	0	0	0	0	0	0	0	0	0	0	0	0	0	0	0	0
Gm20832	0	0	0	0	0	0	0	0	0	0	0	0.33	0	0	0	0.6	0.33	0.67	0	0	0.03	0	0.2	1.09	0.07	0	0.03
Gm20795	0	0	0	0	0	0	0	0	0	0	0	0	0	0	0	0	0	0	0	0	0	0	0	0	0	0	0
Gm20793	0	0	0	0	0	0	0	0	0	0	0	0	0	0	0	0	0	0	0	0	0	0	0	0	0	0	0
Gm21865	0.03	0	0.08	0.03	0.07	0.03	1	0	0.07	0.03	0.07	0.07	0.03	0	0.03	0.09	0.1	0.07	0.03	0.17	0.08	0.07	0.14	0.07	0	0.18	0.35
Gm28371	0	0	0	0	0	0	0	0	0	0	0	0	0	0	0	0	0	0	0	0	0	0	0	0	0	0	0
Gm20901	0.07	0	0.08	0.07	0.03	0	0	0.03	0	0.03	0.1	0.07	0.03	0	0.03	0.16	0.2	0.08	0	0.2	0.15	0.1	0.14	0.07	0.13	0.18	0.36
Gapdh-ps15	132.07	97.22	109.73	124.54	165.68	95.89	112.15	111.38	115.15	129.34	137.62	129.15	114.43	103.2	88.47	117.84	124	130.93	100.62	133.39	184.33	165.03	128.83	190.57	162.11	129.54	189.28
Gm20897	0.17	0.03	0	0.17	0.17	0.07	0.07	0.1	0	0.22	0.1	0.2	0.25	0	0.07	0.41	0.24	0.1	0.07	0.03	1.19	0.44	0.86	0.93	0.55	0.35	0.57
Gm20738	0	0	0	0	0	0	0	0	0	0	0	0	0	0	0	0	0	0	0	0	0	0	0	0	0	0	0
Gm20905	0.17	0.5	0	0.1	0.07	0	0.03	0	0	0.07	0.03	0.1	0	0.17	0.1	0.11	0.21	0.12	0	0.12	0.26	0.07	0.21	0.11	0.07	0.1	0.34
Gm20835	0.2	0.5	0	0.1	0.07	0.03	0.03	0	0	0.11	0.03	0.1	0.03	0.13	0.03	0.11	0.21	0.18	0.03	0.12	0.19	0.07	0.21	0.15	0.1	0.07	0.31
Gm46703	0.03	0	0	0	0	0	0	0	0	0	0	0	0	0	0	0	0.03	0	0	0	0	0.03	0	0	0	0	0.03
Gm20898	0	0	0	0	0	0	0	0	0	0	0	0	0	0	0	0	0	0	0	0	0	0	0	0	0	0	0
Gm46702	0	0	0	0	0	0	0	0	0	0.07	0	0	0	0	0	0	0	0.03	0	0	0	0	0	0	0	0	0.03
Gm20896	0.32	0.07	0.03	0.1	0.21	0.1	0.18	0.07	0.2	0.57	0.1	0.17	0.33	0.03	0.22	0.45	0.14	0.03	0.1	0.07	1.07	0.62	0.68	1.06	1.82	1	1.25
Gm20798	0	0	0	0	0	0.03	0	0	0	0	0	0	0	0	0	0	0	0	0	0	0	0	0	0	0	0	0
Vmn2r-ps143	0	0	0	0	0	0	0	0	0	0	0	0	0	0	0	0	0	0	0	0	0	0	0	0	0	0	0
Vmn2r-ps144	0	0	0	0	0	0	0	0	0	0	0	0	0	0	0	0	0	0	0	0	0	0	0	0	0	0	0
Gm20799	0	0	0	0	0	0	0	0	0	0	0	0	0	0	0	0	0	0	0	0	0	0	0	0	0	0	0
Gm20855	0.27	0.03	0	0.07	0.17	0.03	0.18	0	0.12	0.47	0.1	0.17	0.33	0.03	0.1	0.91	0.14	0.13	0.1	0.03	1.02	0.62	0.88	1.63	1.72	1.02	1.12
Gm20853	0	0	0	0	0	0	0	0	0	0	0	0	0	0	0	0	0	0	0	0	0	0	0	0	0	0	0
Gm21201	0	0	0	0	0	0	0	0	0	0	0	0	0	0	0	0	0	0	0	0	0	0	0	0	0	0	0
Gm21184	0	0	0	0	0	0	0	0	0	0	0	0	0	0	0	0	0	0	0	0	0	0	0	0	0	0	0
Gm21647	0	0	0.08	0.03	0.03	0	0	0	0.03	0.03	0.03	0.03	0.03	0	0.03	0.16	0.17	0.12	0.03	0.1	0.03	0	0.07	0.03	0.07	0.18	0.25
Gm21745	0	0	0	0	0	0	0	0	0	0	0	0	0	0	0	0	0	0	0	0	0	0	0	0	0	0	0
Gm20838	0	0	0	0	0	0	0	0	0	0	0	0	0	0	0	0	0	0	0	0	0	0	0	0	0	0	0
Gm21756	0.03	0	0.08	0.03	0.03	0	0	0.03	0.07	0	0.03	0.07	0.03	0	0.03	0.12	0.1	0.12	0.07	0.2	0	0	0.07	0.03	0.03	0.15	0.22
Gm21810	0	0	0	0	0	0	0	0	0	0	0	0	0	0	0	0	0	0	0	0	0	0	0	0	0	0	0
Gm21094	0	0	0	0	0	0	0	0	0	0	0	0	0	0	0	0	0	0	0	0	0	0	0	0	0	0	0
Gm21753	0	0	0	0	0	0	0	0	0	0	0	0	0	0	0	0	0	0	0	0	0	0	0	0	0	0	0
LOC102639191	0	0	0	0	0	0	0	0	0	0	0	0	0	0	0	0	0	0	0	0	0	0	0	0	0	0	0
Gm21737	0.03	0	0.08	0.03	0.03	0.03	0.03	0.03	0.03	0	0	0.03	0.03	0	0.03	0.12	0.17	0.12	0.03	0.13	0	0.07	0.07	0.03	0.07	0.18	0.22
Gm21908	0	0	0	0	0	0	0	0	0	0	0	0	0	0	0	0	0	0	0	0	0	0	0	0	0	0	0
Gm29582	0	0	0	0	0	0	0	0	0	0	0	0	0	0	0	0	0	0	0	0	0	0	0	0	0	0	0
Gm28091	0	0	0	0	0	0	0	0	0	0	0	0	0	0	0	0	0	0	0	0	0	0	0	0	0	0	0
Gm28093	0	0	0	0	0	0	0	0	0	0	0	0	0	0	0	0	0	0	0	0	0	0	0	0	0	0	0
Gm29317	0	0	0	0	0	0	0	0	0	0	0	0	0	0	0	0	0	0	0	0	0	0	0	0	0	0	0
Gm21679	0.11	0	0	0	0.15	0	0	0	0.12	0	0.16	0.06	0	0.05	0.06	0.06	0.1	0	0	0.03	0.06	0	0	0	0.05	0	0.08
Gm20810	0	0	0	0	0	0	0	0	0	0	0	0	0	0	0	0	0	0	0	0	0	0	0	0	0	0	0
Gm21642	0	0	0	0	0	0	0	0	0	0	0	0	0	0	0	0	0	0	0	0	0	0	0	0	0	0	0
Gm20894	0.33	0.03	0.03	0.17	0.14	0.03	0.1	0	0.14	0.24	0.1	0.1	0.18	0	0.18	0.21	0.2	0.5	0.03	0.23	0.4	0.37	0.28	0.51	0.22	0.27	0.48
Gm20893	0	0	0	0	0	0	0	0	0	0	0	0	0	0	0	0	0	0	0	0	0	0	0	0	0	0	0
Gm20891	0	0	0	0	0	0	0	0	0	0	0	0	0	0	0	0	0	0	0	0	0	0	0	0	0	0	0
Gm21506	0	0	0	0	0	0	0	0	0	0	0	0	0	0	0	0	0	0	0	0	0	0	0	0	0	0	0
LOC118568462	0	0	0	0	0	0	0	0	0	0	0	0	0	0	0	0	0	0	0	0	0	0	0	0	0	0	0
Gm21488	0.3	0	0	0.13	0.11	0.03	0.07	0	0.07	0.17	0.07	0.07	0.18	0	0.12	0.17	0.17	0.53	0	0.2	0.56	0.37	0.35	0.38	0.22	0.17	0.48
Gm21476	0	0	0	0	0	0	0	0	0	0	0	0	0	0	0	0	0	0	0	0	0	0	0	0	0	0	0
Gm20892	0	0	0	0	0	0	0	0	0	0	0	0	0	0	0	0	0	0	0	0	0	0	0	0	0	0	0
LOC118568461	0	0	0	0	0	0	0	0	0	0	0	0	0	0	0	0	0	0	0	0	0	0	0	0	0	0	0
Gm20890	0.27	0	0.03	0.17	0.11	0.03	0.07	0.03	0.07	0.24	0.1	0.17	0.21	0	0.15	0.31	0.1	0.5	0.07	0.27	0.53	0.27	0.31	0.35	0.32	0.13	0.51
Gm20895	0	0	0	0	0	0	0	0	0	0	0	0	0	0	0	0	0	0	0	0	0	0	0	0	0	0	0
Gm21443	0	0	0	0	0	0.03	0	0	0	0	0	0	0	0	0	0	0	0	0	0	0	0	0	0	0	0	0
Gm20858	0.32	0	0.03	0.1	0.13	0.07	0.03	0.1	0.11	0.13	0.13	0.07	0.07	0.17	0.12	0.24	0.25	0.25	0.1	0.08	0.77	0.47	0.4	0.3	0.82	0.55	0.4
Gm21427	0	0	0	0	0	0	0	0	0	0	0	0	0	0	0	0	0	0	0	0	0	0	0	0	0	0	0
Gm20857	0.28	0.03	0.03	0.07	0.17	0.03	0.03	0.1	0.11	0.29	0.13	0.1	0.21	0.17	0.15	0.38	0.28	0.18	0.1	0.08	1.41	0.4	0.83	1.12	1.09	0.57	0.77
Gm21412	0	0	0	0	0	0	0	0	0	0	0	0	0	0	0	0	0	0	0	0	0	0	0	0	0	0	0
Gm20809	0	0	0	0	0	0.03	0	0	0	0	0	0	0	0	0	0	0	0	0	0	0	0	0	0	0	0	0
Gm20840	0	0	0	0	0	0	0	0	0	0	0	0	0	0	0	0	0	0	0	0	0	0	0	0	0	0	0
Gm29740	0	0	0	0.07	0.03	0	0	0	0.03	0	0	0	1	0	0.03	0	0	0.07	0	0	0	0	0.03	0	0	0	0
Gm20926	0	0	0	0	0	0	0	0	0	0	0	0	0	0	0	0	0	0	0	0	0	0	0	0	0	0	0
Gm20925	0	0	0	0	0	0	0	0	0	0	0	0	0	0	0	0	0	0	0	0	0	0	0	0	0	0	0
Gm21661	0	0	0	0	0	0	0	0	0	0	0	0	0	0	0	0	0	0	0	0	0	0	0	0	0	0	0
Gm21469	0	0	0	0	0	0	0	0	0	0	0	0	0	0	0	0	0	0	0	0	0	0	0	0	0	0	0
Gm21366	0.25	0.07	0	0.1	0.24	0.1	0.13	0.07	0.15	0.26	0.1	0.2	0.15	0	0.18	0.51	0.17	0.17	0.13	0.1	1.13	0.44	0.9	0.9	0.55	0.37	0.67
Gm21065	0	0	0	0	0	0	0	0	0	0	0	0	0	0	0	0	0	0	0	0	0	0	0	0	0	0	0
Gm20865	0	0	0	0	0	0.03	0	0	0	0	0	0	0	0	0	0	0	0	0	0	0	0	0	0	0	0	0
Gm20909	0	0	0	0	0	0	0	0	0	0	0	0	0	0	0	0	0	0	0	0	0	0	0	0	0	0	0
Gm20910	0	0	0	0	0	0	0	0	0	0	0	0	0	0	0	0	0	0	0	0	0	0	0	0	0	0	0
Gm36891	0	0	0	0	0	0	0	0	0	0	0	0	0	0	0	0	0	0	0	0	0	0	0	0	0	0	0
Gm35843	0	0	0	0	0	0	0	0	0	0	0	0	0	0	0	0	0	0	0	0	0	0	0	0	0	0	0
Gm21763	0	0	0	0	0	0	0	0	0	0	0	0	0	0	0	0	0	0	0	0	0	0	0	0	0	0	0
Gm35134	0.03	0	0.08	0.03	0.07	0	0.03	0	0.07	0	0.03	0.03	0.03	0	0.03	0.16	0.1	0.04	0.07	0.17	0	0.03	0.03	0	0	0.15	0.18
Gm21678	0	0	0	0	0	0	0	0	0	0	0	0	0	0	0	0	0	0	0	0	0	0	0	0	0	0	0
Gm21660	0	0	0	0	0	0	0	0	0	0	0	0	0	0	0	0	0	0	0	0	0	0	0	0	0	0	0
Gm20851	0	0	0	0	0	0	0	0	0	0	0	0	0	0	0	0	0	0	0	0	0	0	0	0	0	0	0
Ssty1	0	0	0	0	0	0	0	0	0	0	0	0	0	0	0	0	0	0	0	0	0	0	0	0	0	0	0
Gm20831	0	0	0	0	0	0	0	0	0	0	0	0	0	0	0	0	0	0	0	0	0	0	0	0	0	0	0
Srsy	0	0	0	0	0	0	0	0	0	0	0	0	0	0	0	0	0	0	0	0	0	0	0	0	0	0	0
Gm20772	0	0	0	0	0	0	0	0	0	0	0	0	0	0	0	0	0	0	0	0	0	0	0	0	0	0	0
Gm20833	0	0	0	0	0	0	0	0	0	0	0	0	0	0	0	0	0	0	0	0	0.5	0	0	0	0	0	0
Gm20739	0.5	0	0	0	0	0	0	0	0	0	0	0	0	0	0	0	0.5	1.5	0	0.5	0.5	0	0	0	0	0	0
Gm20780	0	0	0	0	0	0	0	0	0	0	0	0	0	0	0	0	0	0	0.03	1	0	0	0	0	0.5	0	0
Rbm31y	0	0	0	0	0	0	0	0	0	0	0	0	0	0	0	0	0	0	0	0	0	0	0	0	0	0	0
Gm20781	0	0	0	0	0	0	0	0	0	0	0	0	0	0	0	0	0	0	0	0	0	0	0	0	0	0	0
Gm20877	0	0	0	0	0	0	0	0	0	0	0	0	0	0	0	0	0	0	0	0	0	0	0	0	0	0	0
Gm20770	0	0	0	0	0	0	0	0	0	0	0	0	0	0	0	0	0	0	0	0	0	0	0	0	0	0	0
Gm46701	0	0	0	0	0	0	0	0	0	0	0	0	0	0	0	0	0	0	0	0	0	0	0	0	0	0	0
Gm20822	0	0	0	0	0	0	0	0	0	0	0	0	0	0	0	0	0	0	0	0	0	0	0	0	0	0	0
Vmn2r-ps146	0	0	0	0	0	0	0	0	0	0	0	0	0	0	0	0	0	0	0	0	0	0	0	0	0	0	0
Gm38185	0	0	0	0	0	0	0	0	0	0	0	0	0	0	0	0	0	0	0	0	0	0	0	0	0	0	0
Gm31511	0	0	0	0	0	0	0	0	0	0	0	0	0	0	0	0	0	0	0	0	0	0	0	0	0	0	0
Gm31186	0	0	0	0	0	0	0	0	0	0	0	0	0	0	0	0	0	0	0	0	0	0	0	0	0	0	0
Gm30737	0.07	0	0.08	0.03	0.03	0.03	0	0	0.03	0.07	0.03	0.03	0.03	0	0.03	0.09	0.17	0.07	0.07	0.1	0.03	0.03	0.03	0.03	0.03	0.11	0.22
Gm20928	0	0	0	0	0	0	0	0	0	0	0	0	0	0	0	0	0	0	0	0	0	0	0	0	0	0	0
Gm20836	0	0	0	0	0	0	0	0	0	0	0	0	0	0	0	0	0	0	0	0	0	0	0	0	0	0	0
Gm20773	0	0	0	0	0	0	0	0	0	0	0	0	0	0	0	0	0	0	0	0	0	0	0	0	0	0	0
Gm21454	0	0	0	0	0	0	0	0	0	0	0	0	0	0	0	0	0	0	0	0	0	0	0	0	0	0	0
Gm21440	0	0	0	0	0	0	0	0	0	0	0	0	0	0	0	0	0	0	0	0	0	0	0	0	0	0	0
Gm21828	0	0	0	0	0	0	0	0	0	0	0	0	0	0	0	0	0	0	0	0	0	0	0	0	0	0	0
Gm21425	0	0	0	0	0	0	0	0	0	0	0	0	0	0	0	0	0	0	0	0	0	0	0	0	0	0	0
Gm20807	0	0	0	0	0	0	0	0	0	0	0	0	0	0	0	0	0	0	0	0	0.5	0	0	0	0	0	0
Gm21393	0.5	0	0	0	0	0	0	0	0	0	0	0	0	0	0	0	0.5	1.5	0	0.5	0.5	0	0	0	0	0	0
Gm21513	0	0	0	0	0	0	0	0	0	0	0	0	0	0	0	0	0	0	0	1	0	0	0	0	0.5	0	0
Gm21379	0	0	0	0	0	0	0	0	0	0	0	0	0	0	0	0	0	0	0	0	0	0	0	0	0	0	0
Gm20812	0	0	0	0	0	0	0	0	0	0	0	0	0	0	0	0	0	0	0	0	0	0	0	0	0	0	0
Gm46700	0	0	0	0	0	0	0	0	0	0	0	0	0	0	0	0	0	0	0	0	0	0	0	0	0	0	0
Gm20828	0	0	0	0	0	0	0	0	0	0	0	0	0	0	0	0	0	0	0	0	0	0	0	0	0	0	0
Vmn2r-ps147	0	0	0	0	0	0	0	0	0	0	0	0	0	0	0	0	0	0	0	0	0	0	0	0	0	0	0
Gm20776	0	0	0	0	0	0	0	0	0	0	0	0	0	0	0	0	0	0	0	0	0	0	0	0	0	0	0
Gm20777	0	0	0	0	0	0	0	0	0	0	0	0	0	0	0	0	0	0	0	0	0	0	0	0	0	0	0
Gm20775	15	5.5	11	10	22.5	10.5	11	13	7	9	7.5	10.5	9	11	5	16	10	7.5	7.5	14	15.5	12	7	10.5	12	12	14.5
Gm20737	0	0	0	0	0	0	0	0	0	0	0	0	0	0	0	0	0	0	0	0	0	0	0	0	0	0	0
Gm20834	0	0	0	0	0	0	0	0	0	0	0	0	0	0	0	0	0	0	0	0	0	0	0	0	0	0	0
Gm21310	0	0	0	0	0	0	0	0	0	0	0	0	0	0	0	0	0	0	0	0	0	0	0	0	0	0	0
Gm21301	0	0	0	0	0	0	0	0	0	0	0	0	0	0	0	0	0	0	0	0	0	0	0	0	0	0	0
Gm21292	0	0	1	0	0	0	0	0	0	0	0	0	0	0	0	0	0	0	0	0	0	0	0	0	0	0	0
Gm20815	0	0	0	0	0	0	0	0	0	0	0	0	0	0	0	0	0	0	0	0	0	0	0	0	0	0	0
Gm20824	0.1	0.07	0	0.03	0.1	0.28	0.03	0.03	0.03	1.03	0.07	0	0.03	2	0.35	0.13	0.07	0.07	0.07	0.08	0.2	0.07	0.22	0.1	0.25	0.03	0.13
Gm20825	0	0	0	0	0	0	0	0	0	0	0	0	0	0	0	0	0	0	0	0	0	0	0	0	0	0	0
Gm28576	0	0.03	0	0.07	0.03	0.03	0.07	0	0.07	0.08	0.03	0.07	0.03	0	0.03	0.27	0.13	0	0.07	0.07	0.4	0.27	0.23	0.13	0.2	0.17	0.44
Gm46699	0	0	0	0	0	0	0	0	0	0	0	0	0	0	0	0	0	0	0	0	0	0	0	0	0	0	0
Vmn2r-ps149	0	0	0	0	0	0	0	0	0	0	0	0	0	0	0	0	0	0	0	0	0	0	0	0	0	0	0
Gm20826	0	0	0	0	0	0	0	0	0	0	0	0	0	0	0	0	0	0	0	0	0	0	0	0	0	0	0
Gm28998	0	0	0	0.07	0.03	0	0.07	0.03	0.1	0.12	0.03	0.1	0.03	0	0	0.14	0.17	0.03	0.03	0.03	0.27	0.23	0.2	0.23	0.13	0.13	0.44
Gm46698	0	0	0	0	0	0	0	0	0	0	0	0	0	0	0	0	0	0	0	0	0	0	0	0	0	0	0
Gm21244	0	0	0	0	0	0	0	0	0	0	0	0	0	0	0	0	0	0	0	0	0	0	0	0	0	0	0
Gm28442	0	0	0	0	0	0	0	0	0	0	0	0	0	0	0	0	0	0	0	0	0	0	0	0	0.25	0	0
Gm20830	0	0	0	0	0	0	0	0	0	0	0	0	0	0	0	0	0	0	0	0	0	0	0	0	0	0	0
Gm20873	0	0	0	0	0	0	0	0	0	0	0	0	0	0	0	0	0	0	0	0	0	0	0	0	0	0	0
LOC118568460	0	0	0	0	0	0	0	0	0	0	0	0	0	0	0	0	0	0	0	0	0	0	0	0	0	0	0
Gm20914	0	0	0	0	0	0	0	0	0	0	0	0	0	0	0	0	0	0	0	0	0	0	0	0	0	0	0
Gm20918	0	0	0	0	0	0	0	0	0	0	0	0	0	0	0	0	0	0	0	0	0	0	0	0	0	0	0
Gm21064	1.58	0	0.67	0	0.33	0.58	0.33	1.33	0	0.33	0	0.33	1	0	0	0	0.33	0	0.33	0.33	0	0	0	0	0	0	0
Vmn2r-ps140	0	0	0	0	0	0	0	0	0	0	0	0	0	0	0	0	0	0	0	0	0	0	0	0	0	0	0
Vmn2r-ps139	0	0	0.03	0	0	0	0	0	0	0	0	0.03	0	0	0	0	0	0	0	0.03	0	0	0	0	0.03	0	0
Gm8525	0	0	0	0	0	0	0	0	0	0	0	0	0	0	0	0	0	0	0	0	0	0	0	0	0	0	0
Gm18177	0	0	0	0	0	0	0	0	0	0	0	0	0	0	0	0	0	0	0	0	0	0	0	0	0	0	0
Gm28649	0	0	0	0	0	0	0	1	0	0	0	0	0	0	0	0	0	0	0	0	0	0	0	0	0	0	0
Gm2325	0	0	0	0	0	0	0	0	0	0	0	0	0	0	0	0	0	0	0	0	0	0	0	0	0	0	0
Gm3376	0.11	0	0	0.2	0	0.2	0.1	0	0	0	0	0	0	0	0	0	0.2	0	0	0	0	0	0	0	1	0	0
Gm2316	0	0	0	0	0.09	0	0	0	0	0	0	0.03	0	0	0	0.2	0	0	0	0	0.25	0	0	0	0	0	0
Rhoay-ps2	0	0	0	0	0	0	0	0	0	0	0	0	0	0	0	0	0	0	0	0	0	0	0	0	0	0	0
Gm21156	0	0	0	0	0	0	0	0	0	0	0.25	0	0	0	0	0	0	0.11	0	0	0	0	0	0	0	0	0
Gm21708	0.24	0	0	0.2	0	0.2	0.1	0	0	0	0.38	0	0	0	0	0	0.31	0	0	0.11	0	0	0	0	0	0	0
Gm21147	0	0	0	0	0.09	0	0	0	0	0	0.25	0	0	0	0	0.2	0	0.11	0	0	0	0	0	0	0	0	0
Gm21704	0.24	0	0	0.2	0	0.2	0.1	0	0	0	0.38	0	0	0	0	0	0.31	0	0	0.11	0	0	0	0	0	0	0
Gm21139	0	0	0	0	0	0	0	0	0	0	0.25	0	0	0	0	0	0	0.11	0	0	0.03	0	0	0	0	0	0
Gm21693	0.24	0	0	0.2	0	0.2	0.1	0	0	0	0.38	0	0	0	0	0	0.31	0	0	0.11	0	0	0	0	0	0	0
Gm21133	0	0	0	0	0.09	0	0	0	0	0	0.25	0	0	0	0	0.2	0	0.11	0	0	0	0	0	0	0	0	0
Gm21677	0.24	0	0	0.2	0	0.2	0.1	0	0	0	0.38	0	0	0	0	0	0.31	0	0	0.11	0	0	0	0	0	0	0
Gm8510	0	0	0	0	0.09	0	0	0	0	0	0	0	0	0	0	0.2	0	0.11	0	0	0.25	0	0	0	0	0	0
Gm10352	0.24	0	0	0.2	0	0.2	0.1	0	0	0	0.38	0	0	0	0	0	0.31	0	0	0.11	0	0	0	0	0	0	0
Gm8506	0	0	0	0	1	0	0	0	0	0	0	0	0	0	0	0	0.75	0.11	0	0	0	0	0	0	0	0	0
Gm10256	0.24	0	0	0.2	0	0.2	0.1	0	0	0	0.38	0	0	0	0	0	0.31	0	0	0.11	0	0	0	0	0	0	0
Gm8502	0	0	0	0	0.09	0	0	0	0	0	0	0	0	0	0	0.2	0	0.11	0	0	0.25	0	0	0	0	0	0
Rbmy	0.24	0	0	0.2	0	0.2	0.1	0	0	0	0.38	0	0	0	0	0	0.31	0	0	0.11	0	0	0	0	0	0	0
Gm8498	0	0	0	0	0	0	0	0	0	0	0	0	0	0	0	0	2.75	0.11	0	0	0	0	0	0	0	0	0
Gm6137	0	0	0	0	0	0	0	0	0	0	0	0	0	0	0	0	0	0	0	0	0	0	0	0	0	0	0
Gm4064	0.24	0	0	0.2	0	0.2	0.1	0	0	0	0.38	0	0	0	0	0	0.31	0	0	0.11	0	0	0	0	0	0	0
H2al2b	0	0	0	0	0	0	0	0	0	0	0	0	0	0	0	0	0	0	0	0	0	0	0	0	0	0	0
Gm18798	0	0	0	0	0	0	0	0	0	0	0	0	0	0	0	0	0	0	0	0	0	0	0	1	0	0	0
Sry	0	0	0	0	0	0	0	0	0	0	0	0	0	0	0	0	0	0	0	0	0	0	0	0	0	0	0
Uba1y-ps1	6.67	2	3.67	3.44	9.33	3.77	1.33	1.67	1	5.7	3.87	7.37	3.08	1.03	1	6.33	4.47	3.67	2	7.33	2.83	3.78	1.07	4	3.33	1.83	2.25
H2al2c	0	0	0	0	0	0	0	0	0	0	0	0	0	0	0	0	0	0	0	0	0	0	0	0	0	0	0
Vmn2r-ps138	0	0	0	0	0	0	0	0	0	0	0	0	0	0	0	0	0	0	0	0	0	0	0	0	0	0	0
Vmn2r-ps137	0	0	0	0	0	0	0	0	0	0	0	0	0	0	0	0	0	0	0	0	0	0	0	0	0	0	0
Gm46697	0	0	0	0	0	0	0	0	0	0	0	0	0	0	0	0	0	0	0	0	0	0	0	0	0	0	0
Gm46718	0	0	0	0	0	0	0	0	0	0	0	0	0	0	0	0	0	0	0	0	0	0	0	0	0	0	0
Gm18178	0.07	0	0.03	0	0.03	0	0.08	0.03	0.03	0	0.03	0.03	0	0.13	0	0.13	0	0.03	0.03	0.07	0	0	0	0	0	0.03	0.03
Gm39555	0	0	0	0	0	0	0	0	0	0	0	0	0	0	0	0	0	0	0	0	0	0	0	0	0	0	0
Gm18796	0	0	0	0	0	0	0	2	0	0	0	0	0	0	0	0	0	0	0	0	0	0	0	0	0	0	0
Uba1y-ps2	0	0	0.03	0	0	0	0	0	0	0	0	0	0	0	0	0	1	0	0	0	0	0	0	0	0	4	0
Zfy2	1	0	0	0	0	0	1	0	0	0	0	0	0	0	0	0	0.5	1	0	0	0	1	0	0	0	0	0
Rhoay-ps1	0	0	0	0	0	0	0	0	0	0	0	0	0	0	0	0	0	0	0	0	0	0	0	0	0	0	0
Gm18797	0	0	0	0	0	0	0	0	0	0	0	0	0	0	0	0	0	0	0	0	0	0	0	0	0	0	0
Vmn2r-ps136	0	0	0	0	0	0	0	0	0	0	0	0	0	0	0	0	0	0	0	0	0	0	0	0	0	0	0
Gm8446	0	0	0	0	0	0	0	0	0	0	0	0	0	0	0	0	0	0	0	0	0	0	0	0	0	0	0
Gm17790	0	0	0	0	0.03	0	0	0	0	0.03	0	0	0	0	0	0	0	0.03	0	0	0	0	0	0	0	0	0
Gm25565	0	0	0	0	0	0	0	0	0	0	0	0	0	0	0	0	0	0	0	0	0	0	0	0	0	0	0
Usp9y	1	0	1	0	0	0	2	0	0	0	0	0	0	1	1	0	2	0	0	0	0	0	0	0	0	1	2
Gm5377	0	0	0	0	0	0	0	0	0	0	0	0	0	0	0	0	0	0	0	0	0	0	0	0	0	0	0
Gm18665	0	0	0	1	0	0	0	1	0	0	0	0	0	2	0	0	0	0	0	1	0	0	1	0	0	0	0
Gm4017	38.34	28.24	26.2	34.4	45.06	31.59	22.43	27.35	25.54	34.38	25.61	31.96	22.52	26.34	19.78	39.52	29.06	26.32	20.53	36.91	39.24	37.94	21.33	41.07	42.05	28.99	55.21
Ddx3y	363	226	273.33	312.07	383.03	339.5	298	189	227	265	286.5	305	284	323	176.2	304.5	386.17	332	283.33	398.03	343	333	266	427	339	285.25	455
Uty	69	41	53	62	80	69	52	47	45	56.17	50	69	48	67	43	73	61	78	53	62	97	63	39	94	82	60	82
Tspy-ps	0	0	0	0	0	0	0	0	0	0	0	0	0	0	0	0	0	0	0	0	0	0	0	0	0	0	0
Eif2s3y	237	135	197	198	320	210	197	161	199	159	195	225	150	222	145	253	225	235.03	201	261	266	247	210	257	209	188	299
LOC115489305	0	0	0	0	0.03	0.03	0	0	0	0	0	0	0	0	0	0	0.03	0	0	0.03	0	0	0.03	0	0	0	0
Kdm5d	42	35	31	52	49	32	36	36	18	35	27	52	28	20	25	39	49	24	29	40	53	32	27	60	38	53	56
Rhoay-ps3	0	0	0	0	0	0	0	0	0	0	0	0	0	0	0	0	0	0	0	0	0	0	0	0	0	0	0
Uba1y	0	0	0	0	0	0	0	0	0	0	0	0	0	0	0	0	0	0	0	0	0	0	0	0	1.5	0	0
Zfy1	0	0	0	0	1	0	0	1	0	0	0	0	0	0	0	0	0.5	0	0	0	0	0	0	0	0	0	0
Gm2098	1	0	0	0	0	0	0	0	0	0	0	0	0	0	0	0	0	0	0	0	0	0	0	0	0.5	0	0
Gm29089	0	0	0	0	0	0	0	0	0	0	0	0	0	0	0	0	0	0	0	0	0	0	0	0	0	0	0
1700020D14Rik	0	0	0	0	0	0	0	0	0	0	0	0	0	0	0	0	0	0	0	0	0	0	0	0	0	0	0
Zf12	0	1	3	1	4	1	1	1	0	9	4	2	2	3	0	2	3	4	2	4	3	2	3	4	4	1	0
LOC100862337	2	2	0	1	1	1	1	2	1	1	0	3	2	5	0	1	5	5	3	3	1	2	2	3	1	0	1
Tmlhe	44	21.03	28	44	44	26	26.33	32	32	48	27	37	33	26	24	40	50	28	30	31.03	43	39	24	44	57	43	51
Spry3	0	0	0	0	0	0	0	0	0	0	0	0	0	0	0	0	0	0	0	0	0	0	1	1	0	1	0
LOC115489310	0	0	0	0	0	0	0	0	0	0	0	0	0	0	0	0	0	0	0	0	0	0	0	0	0	0	0
Vamp7	136.5	120	128	105	180	129	131	94.5	103	104	110	133	87	105	110.5	133.5	135	149	103	168.5	140	111.5	107	165	145	109	151
LOC105243599	0	1	0	3	0	1	1	2	0	0	2	1	1	1	0	2	1	1	1	1	0.5	1	0.04	1	2	0	0
LOC118568469	0.97	0	0.2	0.65	1.35	0.2	0.6	0.2	0.4	0.4	0.4	0.4	0.6	0.4	0	1.28	0.97	0.8	0.4	0.2	0.73	0.97	1.6	1.2	1	1.53	1.7
Asmt	0	0	0	0	0	0	0	0	0	0	0	0	0	0	0	0	0	0	0	0	0	0	0	0	0	0	0
Akap17a	39	26	34	31	40	27	25	18	26	27	28	32	30	30	26	32	26	38	24	29	34	38	26	40	30	24	50
2510022D24Rik	118	88	134	113	188	119	104	123	132	116	149	132.5	118	100	71	149	121	139	91	124	141.83	142	97.5	202.5	143	92.5	163
Nlgn4l	0	0	0	0	2	1	0	0	0	0	0	1.5	0	0	0	2	0.25	0	0	0	2.5	0	1.5	0.5	1	1.5	2
Sts	54	21	36	41	49	63	34.5	28	29	51	48	43	29	33	29	40	35	43	38	46	69	54	31	52	59	50	64
LOC118568423	0	0	0	0	0	0	0	0	0	0	0	0	0	0	0	0	0	0	0	0	0	0	0	0	0	0	0
4933400A11Rik	0	0	0	0	0	0	0	0	0	0	0	0	0	0	0	0	0	0	0	0	0	0	0	0	0	0	0
Gm25651	0	0	0	0	0	0	0	0	0	0	0	0	0	0	0	0	0	0	0	0	0	0	0	0	0	0	0
Mid1	4.5	0	1.5	3.5	2.5	0	2	2	2.5	3.5	2	2	0.5	1.5	0.5	2	1.5	3.5	0.5	2	1.5	1	4	7	2.5	3.5	2.33
Gm15245	0	0	0	0	0	0	0	0	0	0	0	0	0	0	0	0	0	0	0	0	0	0	0	0	0	0	0
Gm15246	0	2	0	0	1	0	1	2	0	0	0	0.5	1	0	2	0	0	0	0	0	0	2	0	0	0	0	3
Hccs	73	41	45	57	84	49	62	80	44	60	45	58	45	67	30	52	73	64	44	74	56	68	47	69	59	60	79
Amelx	0	0	0	0	0	0	0	0	0	0	0	0	0	0	0	0	0	0	0	0	0	0	0	0	0	0	0
Arhgap6	34	36	35	37	41	28	44	29.03	31	32	31	41	26	26	7	48	17	50	24	23	18	21	18	39	26	17	28
Msl3	188	72	109	134	148	126	113	137	100	133	122	153	139	136	106	136	157	151	109	148	143	162	90	193	132	114	205
Gm39550	0	0	0	0	0	0	0	0	0	0	0	0	0	0	0	0	0	0	0	0	0	0	0	0	0	0	0
Gm7209	0	0	0	0	0	0	0	0	1	0	0	0	0	0	0	0	0	0	0	0	0	0	0	0	0	0	0
Gm15240	0	0	0	0	0	0	0	0	0	0	0	0	0	0	0	0	0	0	0	0	0	0	0	0	0	0	0
Gm15238	0	0	0	0	0	0	0	0	0	0	0	0	0	0	0	0	0	0	0	0	0	0	0	0	0	0	0
Frmpd4	0	0	0	0	0	0	1	0	0	0	0	1	0	0	0	0	0	0	0	0	0	0	0	0	1	0	0
Gm6744	0	0	0	0	0	0	0	0	0	0	0	0	0	0	0	0	0	0	0	0	0	0	0	0	0	0	0
Gm26368	0	0	0	0	0	0	0	0	0	0	0	0	0	0	0	0	0	0	0	0	0	0	0	0	0	0	0
Prps2	32.5	35	39	44	64	31.5	36	29	38	56.5	39	42.5	34	40	30.5	49	38.5	46	31	41.5	66	35.5	48	86.5	54.5	59	76
Tlr7	6	5	13	5	12	1	4	9	8	7	8	6	12	4	6	18	8.87	6	5	3	23	12.07	11	29	13	24	20
Tlr8	2	5	2	6	2	7	5	1	3	4	5	4	4	1	3	4	6	5	5	4	7	9	9	12	5	12	16
Tmsb4x	1265	994	1210	1501	1807	1185	1096	1534	1368	2205	1966	1599	1363	1557	1746	2732	1731	2082	1660	2045	3813	3390	2475	5568	3298	2853	4136
Gm39549	0	0	0	0	0	0	0	0	0	0	0	0	0	0	0	0	0	0	0	0	0	0	0	0	0	0	0
Gm15232	0	1.03	0	0	0	0	0	0	0	0	0	0	0	1	0	0	1	0	0	0	0	1	0	1	0	1	2
Gm8817	0	1	0	0	0	0	0	0	0	0	0	0	0	0	0	0	0	0	0	0	0	0	1	0	0	0	0
Gm8814	0.25	0	0	1	0	0	0	0	0	2.44	1	0	1	0	0	5.08	1	0	1	0	1	1	0	3.33	0	0	1
n-TSaga3	0	0	0	0	0	0	0	0	0	0	0	0	0	0	0	0	0	0	0	0	0	0	0	0	0	0	0
Gm30354	0	0	0	0	0	0	0	0	0	0	0	0	0	0	0	0	0	1	0	0	0	0	0	0	0	0	0
Gm15230	0	0	0	0	0	0	0	0	0	0	0	0	0	0	0	0	0	0	0	0	0	0	0	1	0	0	1
Rpl7a-ps11	5.25	4.7	4.82	3.87	9.16	4.2	0.2	6.3	5.12	3.9	7.1	10.28	1.82	9	5.83	6.7	1.73	5.5	2.22	3.87	5.46	6.2	0	4.82	6.48	3.83	6.93
Gm36918	0	0	0	0	0	0	0	0	0	0	0	0	0	0	0	0	0	0	0	0	0	0	0	0	0	0	0
Gm36867	0	0	0	0	0	0	0	0	0	0	0	0	0	0	0	0	0	0	0	0	0	0	0	0	0	0	0
Gm36547	0	0	1	0	1	0	1	0	0	0	1	0	0	0	0	0	0	1	0	0	0	0	0	0	0	0	0
Gm1720	0	0	0	0	0	0	0	0	0	0	0	0	0	0	0	0	0	0	0	0	0	0	1	0	0	0	0
Egfl6	0	2	0	0	2	0	1	0	1	0.03	0	0	0	0	1	1	1	2	0	1	0	0	0	1	1	0	2
Tceanc	8	7	9	9	9.03	11	9	9	11	18.05	17	18	9.03	14	8	10	10	18	11	16	13	10	15	18	18	17	8
Gm15223	0	0.33	0	0.25	0	0	0	0	0	0.33	0	0	0	0	0	0	0	0	0	0	0	0	0	0	0	0	0
Gm15229	0	0	0	0	0	0	0	0	0	0	0	0	0	0	0	0	0	0	0	0	0	0	0	0	0	0	0
Rab9	311	300	327	368	454	300	282	244	274	264	306	339	292	344	171	335.5	331	324.5	252	420	402	329	238	409	348	276	403
Trappc2	30	34	31.5	24.5	43	25	26.5	28	25	22	26.5	35	16	31.5	21	32	42	34	26.5	34	35	26	24.5	38.5	35.5	35	37.5
Ofd1	17	12	12	17	24	24	19	30	32	20	20	13	15	40	15	23	29	22.5	16	24	43	27	23	43	48	36	40
Gpm6b	2.5	3	2	6	8	6	3	1	9	7	13	5	3	4	3	11	10	11	5	6	28.03	5	15	26	13	12	14
Gemin8	7	3.5	4.5	9	6	4.5	3.53	4	7	9	14.03	5.5	7.5	9	5	15.5	7.5	16	5.5	12	9.5	14.5	5	13.5	11	18.5	17
Gm15225	0.13	0.2	0.03	0.07	0.4	0.13	0.07	0.13	0.07	0.1	0.11	0.03	0.3	0.07	0.07	0.07	0.22	0.43	0.23	0.6	0.13	0.18	0.13	0.13	0.28	0.13	0.14
Gm22062	0	0	0	0	0	0	0	0	0	0	0	0	0	0	0	0	0	0	0	0	0	0	0	0	0	0	0
Gm15236	0	0	0	0	0	0	0	0	0	0	0	0	0	0	0	0	0	0	0	0	0	0	0	0	0	0	0
Glra2	0	1	0	0	3	0	0	0	0	0	0	0	0	0	0	1	0	0	0	0	0	0	0	0	0	0	0
Gm6730	0	0	0	0	0	0	0	0	0	0	0	0	0	0	0	0	0	0	0	0	0	0	0	0	0	0	0
Gm51261	0	0	0	0	0	0	0	0	0	0	0	0	0	0	0	0	0	0	0	0	0	0	0	0	0	0	0
Fancb	0	1	6	1	3	1	2	3	2	3	0	6	2	0	3	4	4	4	4	0	6	8	7	11	6	0	6
Mospd2	97	70	91	111.5	152	75	114	60	73	69	105	81	79	78	57	100	118	118	97	115	104	99	62	117	104	88	141
Gm15216	0	0	0	0	0	0	0	0	0	0	0	0	0	0	0	0	0	0	0	0	0	0	0	0	0	0	0
Asb9	0	0	0	0	0	0	0	0	0	0	0	0	0	0	0	0	0	0	0	0	0	0	0	0	0	0	0
Gm15211	0	0	0	0	0	0	0	0	0	0	0	0	0	0	0	0	0	0	0	0	0	0	0	0.5	0	0	0
Asb11	0	0	0	0	0	0	0	0	0	0	0	1	0	1	0	0	0	0	0	0	2	2	1	4	0	1	0
Piga	18	16	7	17	16	11	9	12	15	18	13	17	7	7	18	22	12	14	15	13	12	23	13	27	17	23	15
Vegfd	4	14	8	12	10	5	14	8	6	11	11	9	12	5	11	5	6	9	10	12	20	19	3	19	13	4	16
Gm22023	0	0	0	0	0	0	0	0	0	0	0	0	0	0	0	0	0	0	0	0	0	0	0	0	0	0	0
LOC115489226	0	0	0	1	0	0	0	0	0	0	0	0	0	0	0	0	0	0	0	0	0	0	0	0	0	0	0
Gm46692	0	0	0	0	0	1	0	0	0	0	0	0	0	0	0	0	0	0	0	0	0	0	0	0	0	0	0
Pir	100	79	118	110	179	104	86	81	95	117	126	91	122	106	75	144	120	95	96	110	219	200	116.5	232	219	171	228
Gm19251	0	0	0	0	0	0	0	0	0	0	0	0	0	0	0	0	0	0	0	0	0	0	0	0	0	0	0
Bmx	2	2	0	1	2	2	0	1	5	1	0	3	3	0	0	1	1	2	1	1	2	2	2	5	4	2	2
Ace2	1	3	0	3	4	5	2	0	1	0	0	1	0	1	0	1	1	0	1	3	3	2	0	2	1	0	1
Cltrn	0	0	0	0	0	0	0	0	2	0	0	1	1	0	0	2	0	1	2	1	0	0	0	1	0	2	1
Siah1b	1	2	7	3	1	6	8	6	10	3	6	3	3	5	6	8	14	6	2	7	4	6	5	10	8	4	8
Car5b	12	17	12.03	17	23.16	14	16	13	17.03	13	12	17	14	10	10	12.03	10	15	12	21.03	17.03	15.04	13.08	16.05	20	12	15
Gm38561	57	37	47.5	59.03	70	63	63	37	50	56.03	50	43	57	48.03	47.06	77	71	56	52.25	71	46	39	46	68.14	49.09	43	54
Zrsr2	87.33	42	70	77	98	79	42	75.03	71	54	92	88	60	70	57	84	69	91	63	82	92	75	74	123.33	99	95	111.33
Ap1s2	9.78	6	12	7.5	12.75	8.03	5	8.7	13.03	20.03	20.5	9.5	10	12	22	29	11	12.5	12.57	18.48	18.5	19.5	15	43	22	22	25
Gm52456	1	1	1	0	1	0	0	3	0	0	0	0	0	2	0	0	0	0	0	0	0	3	2	2	2	1	1
Gm20188	0	0	0	0.03	0	0	0	0	0	0	0	0	0	0	0	0	0	0	0	0	0	0	0	0	0	0	0
Rnf138rt1	0	0	0	0	0	0	0	0	0	0	0	0	0	0	0	0	0	0	0	2	5	0	2	10	2	3	2
Grpr	0	0	0	0	0	0	0	0	0	0	0	0	0	0	0	0	0	0	0	0	0	0	0	0	0	0	0
Gm7199	0	0	0	0	0	0	0	0	0	0	0	1	0	0	0	0	0	0	0	0	0	0	0	0	0	0	0
Gm26007	0	0	0	0	0	0	0	0	0	0	0	0	0	0	0	0	0	0	0	0	0	0	0	0	0	0	0
Gm15212	0	0	0	0	0	0	0	0	0	0	0	0	0	0	0	0	0	0	0	0	0	0	0	0	0	0	0
Gm22746	0	0	0	0	0	0	0	0	0	0	0	0	0	0	0	0	0	0	0	0	0	0	0	0	0	0	0
S100g	0	0	0	1	0	0	1	3	2	10	4	0	1	10	10	2	5	14	5	14	20	13	16	21	23	16	21
Gm19107	0	0	0	0	0	0	0.03	0	0	0	0	0	0	0	0	0	0	0	0	0	0	0	0	0	0	0	0
Ctps2	41	30	64	39	76	32	48	66	49	94	88	68	75	40	41	94	45	81	47	78	168	107	107	222.03	136	114	154
Gm15209	0	0	0	0	0	0	0	0	0	0	0	0	0	0	0	0	0	0	0	0	0	0	0	0	0	0	0
Mir3473a	0	0	0	0	0	0	0	0	0	0	0	0	0	0	0	0	0	0	0	0	0	0	0	0	0	0	0
Syap1	250	173	199	252	315	242	213	239	237	268	307	329	218	220	146	250	254	224	187	256	353	315	265	360	407	300	417
Gm23901	0	0	0	0	0	0	0	0	0	0	0	0	0	0	0	0	0	0	0	0	0	0	0	0	0.03	0	0.03
Gm16459	0	0	0	0	0	0	0	0	0	0	0	0	0	0	0	0	0	0	0	0	0	0	0	0	0	0	0
Txlng	134	139	167.5	218.5	175	117.5	105.5	138	142.5	147	186	169.5	141.5	156	78	139	172	163.5	140.5	202.5	118	166	143.5	162	162	95	165.5
Rbbp7	331	257.5	284.5	287.5	416	277.5	289.5	271	292.5	324.5	354.5	350.5	268	264.5	212.5	356.5	324	330.5	279.5	364	414	360	271	550.5	473	335	494.5
Gm23786	0	0	0	0	0	0	0	0	0	0	0	0	0	0	0	0	0	0	0	0	0	0	0	0	0	0	0
Gm15201	0	0	0	0	0	0	0	0	0	0	0	0	0	0	0	0	0	0	0	1	0	0	0	0	0	0	0
Gm8737	0	0	0	0	0	0	0	0	0	0	0	0	0	0	0	0	0	0	0	0	0	0	0	0	0	0	0
Gm15206	0	0	0	1	0	1	1	0	0	0	1	1	2	2	0	0	0	0	0	0	0	0	0	1	0	0	2
Gm7331	207.37	143.6	168.28	194.18	249.38	154.56	146.85	151.71	176.35	177.6	176.78	182.23	141.2	157.88	117.68	199.9	183.11	170.38	142	195.31	229.9	200.46	151.95	280.44	205.38	167.36	263.41
Reps2	83	72	86	91	100.5	84	79	79	71	76	90	90	67	91	58	86	106	90	79	91	91	87	70	127	90	75	114
Gm15204	0	0	0.83	0.83	0	0	1.5	0	0.5	0.5	0	0	0	0	0.33	0	0.83	0	1.33	0	0.33	0.5	0.83	0.5	0	0.33	0.33
Gm23794	0	0	0	0	0	0	0	0	0	0	0	0	0	0	0	0	0.5	0	0	0	0	0	0	0	0	0.5	0
Gm26317	0.17	0.13	1.13	0.23	0.42	0.33	0.1	0.23	0.3	0.13	0.1	0.07	0.27	0.27	0.13	0.4	2.63	0.2	0.1	0.23	0.27	0.54	0.2	0.27	0.27	0.7	0.23
Nhs	1.25	0	0	1	1	1	0	2	1	3	0	0	1	0	0.05	2	1	2	0	0	2	0	0	3	4	1	2
Scml1	0	0	0	0	0	0	0	0	0	0	0	0	0	0	0	0	0	0	0	0	0	0	0	0	0	0	0
Rai2	19	16	24	15	31	20	11	6	15	14	7	8	10	17	11	20	21	12	8	11	16	22	9	23	8	24	12
Gm52425	0	0	0	0	0	0	0	0	0	0	0	0	0	0	0	0	0	0	1	0	0	0	0	0	0	0	0
Prkaca-ps1	0	0	2	0	0	0	0	0	0	0	0	0	0	0	0	0	0	0	0	0	0	0	0	0	0	0	0
Gm36049	0	0	0	0	0	0	0	0	0	0	0	0	0	0	0	0	0	0	0	0	0	0	0	0	0	0	0
Gm15262	0	0	0	0	0	0	0	0	0	0	0	0	0	0	0	0	0	0	0	0	0	0	0	0	0	0	0
Gm5419	0	0	0	0.25	0	0	1	0	0	1	0	0	2	0	0	0	0	0	0	0	1	0	1	1	1	0	2
n-TLtaa1	0	0	0	0	0	0	0	0	0	0	0	0	0	0	0	0	0	0	0	0	0	0	0	0	0	0	0
Scml2	1	0	0	0	0	0	0	0	0	0	0	0	0	0	0	2	2	0	0	0	0	0	1	3	1	1	0
Gja6	1	1	0	1	0	1	0	0	0	0	1	0	0	0	0	0	0	1	0	0	0	0	0	0	0	2	0
Cdkl5	6	4	1	5	8	7	7	2	3	5	5	2	1	2	2	4	4	7	2	3	6	6	1	1	3	1	4
n-TVtac3	1	1	2	2	3	1	0	1	0	2	1	1	0	4	2	2	1	2	0	0	0	2	0.33	2	2	1	2
Rs1	0	0	0	0	0	0	0	0	0	0	0	0	0	0	0	0	0	0	0	0	0	0	0	0	0.33	0	0
Ppef1	0	0	0	0	0	0	0	0	0	0	0	0	0	0	0	0	0	0	0	0	0	0	0	0	0	0	0
Phka2	110	71	89	76	134	78	87	84	96	86	74	87.2	83	103	59	77	100	105	86	90.5	100	88	94	153.03	134	98	137
Gm15241	0	0	0	0	0	0	0	0	0	0	0	0	0	0	0	0	0	0	0	0	0	0	0	1	0	0	0
Adgrg2	1	0.03	4	2	10	6	9	3	5	11	6	4	2	4	5	9	4	1	3	7	18	17	4	25	22	17	28
Gm15193	0	0	0	0	1	1	0	0	0	0	0	0	0	0	0	0	1	0	0	0	0	0	0	0	0	0	0
Gm39548	0	0	0	0	0	0	0	0	0	0	0	0	0	0	0	0	0	0	0	0	0	0	0	0	0	0	0
Gm15196	0	0	0	0	0	0	0	0	0	0	0	0	0	0	0	0	0	0	0	0	0	0	0	0	0	0	0
Gm15195	0	0	0	0	0	0	0	0	0	0	0	0	0	0	0	0	0	0	0	0	0	0	0	0	0	0	0
Gm39547	1	3	1	1	2	2	1	2	1	3	1	1	2	3	0	1	1	0	1	0	2	1	0	0	0	0	0
Pdha1	455.5	315	374.5	423	568	337.5	392	331.5	334	394.5	429	467	363.5	364.5	274	396	462.5	424.5	299	428	478	503	332.5	526.5	493.5	430.5	581
Gm8682	0	0	0	0	1	0	0	0	0	0	0	0	0	0	0	0	0	0	0	0	0	0	0	0	0	0	0
Map3k15	8	0	2	2	0	3	2	0	1	5	2	5	3	0	0	0	2	1	0	2	1	3	1	3	5	4	4
Sh3kbp1	9	8	4	4	14	10	3	10	14	17	15	4	8	6	13	14	7	13	5	5	19	17	14	25	23	15	42
Gm15186	2	1.5	7	2	2.5	2	1	4.5	4.5	2.5	4	6	0	5	2.5	6	4	2.5	4	4	3	5	1.5	6	1.5	2.5	4.5
Gm15190	1	0	0	0	0.5	0.25	0.25	0	0	0	0.5	2	1	0.25	0	0	0	0.5	0	0	2	0	0	2.5	0	0	0
Bclaf3	10	9	19	11	17	21	18	4	20	18	8	14	11	18	11	24	21	12	7	34	18	21	12	23	11	18	21
Gm39546	0	0	0	0	0	0	0	0	0	0	0	0	0	0	0	0	0	0	0	0	0	0	0	0	0	0	0
Map7d2	0	0	0	0	1	0	0	0	1	0	0	0	0	0	0	0	1	0	0	0	0	0	0	0	0	0	0
Gm15187	0	0	0	0	0	0	0	0	0	0	0	0	0	0	0	0	0	0	0	0	0	0	0	0	0	0	0
Eif1ax	217	137	175	189	237	190	151	175	191	171	175	160	140	162	143	230	200	219	159	252	276	234	177	349	251	197	297
Rps6ka3	36	24	32	40	36	45	44	33	34	37	50	43	27	41	27	53.03	59	52	50	49	62	56	36.03	95	61	48	81
Gm15189	0	0	0	0	0	0	0	0	0	0	0	0	0	0	0	0	0	0	0	0	0	0	0	0	0	0	0
Gm5764	0	0	0	0	0	0	0	1	0	0	0	0	0	0	0	0	0	0	0	0	0	0	0	0	0	0	0
Gm22522	0	0	0	0	0	0	0	0	0	0	0	0	0	0	0	0	0	0	0	0	0	0	0	0	0	0	0
Gm8662	0	0.25	0	2.42	0	0	0.75	1.25	0.39	0	0	0	0	0	2	0	0	0.25	0	0	0	0	0	0	0	0	0
Gm15170	0	0	0	0	0	0	0	0	0	0	0	0	0	0	0	0	0	0	0	0	0	0	0	0	0	0	0
Gm8659	0	0	0	0	0	0	0	0	0	0	1	0	0	0	0	0	0	0	0	0	0	1	0	0	0	0	0
Cnksr2	0	0	0	0	0	0	0	0	0	0	0	0	0	0	0	0	0	0	0	0	0	0	0	0	0	0	0
Klhl34	0	0	0	0	0	0	0	0	0	0	0	0	0	0	0	0	0	0	1	0	0	0	0	0	0	0	0
Gm15169	0	0	0	0	0	0	0	0	0	0	0	0	0	0	0	0	0	0	0	0	0	0	0	0	0	0	0
Smpx	0	0	0	0	0	0	0	0	2	1	4	4	1	0	0	2	0	0	1	0	0	0	0	1	1	0	0
Gm8644	0	0	0	0	0	0	0	0	0	0	0	0	0	0	0	0	0	0	0	2	0	0	1	0	0	0	0
Gm15173	0	0	0	1	0	0	0	0	0	0	0	0	0	0	0	0	0	0	2	0	0	0	0	0	0	0	0
Yy2	0	0	1	1	2	1	2	0	1	1	3	3	2	2	1	3	3	3	1	1	0	2	1	3	1	1	8
Mbtps2	26	20	19	18	25	25	19	18	19.03	30	32	23	19	21	16	35	21	25	24	28	19	29	25	45	33	31	39
Gm6568	0	0	0	0	0	0	0	0	0	0	0	0.5	0	0	0	0	0.5	0	0.5	0	0	0	0	0	0	0	0.5
Gm19373	4	0	0	0	3	1	1	0	0	2	0	0.33	2	0	0	0	4	0	0	0	0	3.33	3	0	1	0	1
Sms	25	15	19.33	23.5	37.5	30	15.5	25.5	34	26	34	27.5	23	25.5	23	28.5	21	29	20.5	31	57.5	57	47	59.83	63	29	50.5
Gm24281	0	0	0	0	0	0	0	0	0	0	0	0	0	0	0	0	0	0	0	0	0	0	0	0	0	0	0
Gm15172	0	0	0	0	0	0	0	0	0	0	0	0	0	0	0	0	0	0	0	0	0	0	0	0	0	0	0
Gm25795	0	0	0	0	0	0	0	0	0	0	0	0	0	0	0	0	0	0	0	0	0	0	0	0	0	0	0
Gm52451	0	0	0	0	0	0	0	0	0	0	0	0	0	0	0	0	0	0	0	0	0	0	0	0	0	0	0
LOC118568422	0	0	0	0	0	0	0	0	0	0	0	0	0	0	0	0	0	0	0	0	0	0	0	0	0	0	0
Phex	0	0	0	0	0	0	0	0	0	0	0	0	0	0	0	0	0	0	0	0	0	0	0	0	0	0	0
Gm15163	70	43.5	44.25	52	81.75	57.5	49.5	38	30	37	52.5	44	29.5	51.5	42	62	50.5	40.5	46.5	61.5	56.5	51	36.5	64.5	65	62.5	76
LOC115489265	0	0	0	0	0	0	0	0	0	0	0	0	0	0	0	0	0	0	0	0	0	0	0	0	0	0	0
4930503H13Rik	0	0	0	0	0	0	0	0	0	0	0	0	0	0	0	0	0	0	0	0	0	0	0	0	0	0	0
Gm23404	0	0	0	0	0	0	0	0	0	0	0	0	0	0	0	0	0	0	0	0	0	0	0	0	0	0	0
Gm15160	0	0	0	0	0	0	0	0	0	0	0	0	0	0	0	0	0	0	0	0	0	0	0	0	0	0	0
Gm15155	0	0	0	0	0	0	0	0	0	0	0	0	0	0	0	0	0	0	0	0	0	0	0	0	0	0	0
Ptchd1	0.08	0	0.37	0.03	1.03	0	0	0	1	1	0.03	1	0	0	0	1.03	0	0	0	1	1.03	3.03	0	2	1	4.5	2
Gm8606	0	1	0.17	0.67	0	0.37	0	0.25	0.2	0	0.58	0.62	0	0	0.7	0.5	0.67	0.5	0.17	0	0	1.33	0.17	0.33	1	0.67	0
Gm15158	0	0	0	0	0	0	0	0	0	0	0	0	0	0	0	0	0	0	0	0	0	0	0	0	0	0	0
LOC115489223	0	0	0	0	0	0	0	0	0	0	0	0	0	0	0	0	0	0	0	0	0	0	0	0	0	0	0
Gm39545	1	0	0	0	0	0	0	0	0	0	1	0	0	0	0	0	0	0	0	0	0	0	2	0	0	0	0
Prdx4	643	548	590	573	869	630	525	511	545	602	597	497	452	637	497	889.5	657	654	615	809.5	686.5	517.5	447	987.5	673	508	753.5
Acot9	17	15	13	27	44	19	13	24	18	34	30	28	36	29	45	50	40.5	33	34	36	63	50	33	62	49	53	70
Gm15159	0	0	0	0	0	0	0	0	0	0	0	0	0	0	0	0	0	0	0	0	0	0	0	0	0	0	0
Sat1	347	270.5	364.33	390.5	543.5	283.5	285	337	312.5	524.5	455	364.5	375.5	527.5	431.5	708.5	482	551.5	371.5	520.5	648.5	659	469.5	909.5	722	590	728.5
Gm8595	0	0	0	0	0	0	0	0	0	0	0	0	0	0	0	0	0	0	0	0	0	0	0	0	0	0	0
Amd-ps1	1.17	0.14	0.33	1	0.37	0.17	1.5	0	0.25	0	1	0	0	0	0.37	0	1.75	0	0.11	1.37	0	0.7	0.25	0	0	0	0.17
Gm4997	0	0	0	0	1	0.33	0	0	0	1	0	0	0	0	0	0	0	0	0	0	1	0	0	0	0	0.5	0.5
Gm25429	0	0	0	0	0	0	0	0	0	0	0	0	0	0	0	0	0	0	0	0	0	0	0	0	0	0	0
Cldn34b2	0	0	0	0	1	0	0	0	0	0	0	0	0	0	0	0	0	0	0	0	0	0	0	0	0	0	0
Magea1	0	0	0	0	0	0	0	0	0	0	0	0	0	0	0	0	0	0	0	0	0	0	0	0	0	0	0
Magea5	0	0	0	0	0	0	0	0	0	0	0	0	0	0	0	0	0	0	0	0	0	0	0	0	0	0	0
Gm24268	0	0	0	0	0	0	0	0	0	0	0	0	0.03	0	0	0	0	0	0	0	0	0	0	0	0	0	0
Magea2	0	0	0	0	0	0	0	0	0	0	0	0	0	0	0	0	0	0	0	0	0	0	0	0	0	0	0
Magea8	0	0	0	0	0	0	0	0	0	0	0	0	0	0	0	0	0	0	0	0	0	0	0	0	0	0	0
Gm25257	0	0	0	0	0	0	0	0	0	0	0	0	0	0	0	0	0	0	0	0	0	0	0	0	0	0	0
Gm6645	0	0	0	0	0	0	0	0	0	0	0	0	0	0	0	0	0	0	0	0	0	0	0	0	0	0	0
Magea3	0	0	0	0	0	0	0	0	0	0	0	0	0	0	0	0	0	0	0	0	0	0	0	0	0	0	0
Magea6	0	0	0	0	0	0	0	0	0	0	0	0	0	0	0	0	0	0	0	0	0	0	0	0	0	0	0
Cldn34b1	0	0	0	0	0	0	0	0	0	0	0	0	0	0	0	0	0	0	0	0	0	0	0	0	0	0	0
Gm8578	0.5	0.5	0	0	0	1	1	0	0	0.5	0.5	0	0	0	0	1	0	0	0	0	0	0	0	0	0	0	3.5
Gm35136	0	0	0	0	0	0	0	0	0	0	0	0	0	0	0	0	0	0	0	0	0	0	0	0	0	0	0
Gm39544	0	0	0	0	0	0	0	0	0	0	0	0	0	0	0	0	1	0	0	0	0	0	0	0	0	0	0
Gm22359	0	0	0	0	0	0	0	0	0	0	0	0	0	0	0	0	0	0	0	0	0	0	0	0	0	0	0
Gm15142	0	0	0	0	0	0	0	0	0	0	0	0	0	0	0	0	0	0	0	0	0	0	0	0	0	0	0
Samt2	0	0	0	0	0	0	0	0	0	0	0	0	0	0	0	0	0	0	0	0	0	0	0	0	0	0	0
Samt4	0	0	0	0	0	0	0	0	0	0	0	0	0	0	0	0	0	0	0	0	0	0	0	0	0	0	0
Gm8569	0	0	0	0	0	0	0	0	0	0	0	0	0	0	0	0	0	0	0	0	0	0	0	0	0	0	0
Gm5646	0	0	0	0	0	0	0	0	0	0	0	0	0	0	0	0	0	0	0	0	0	0	0	0	0	0	0
Samt2b	0	0	0	0	0	0	0	0	0	0	0	0	0	0	0	0	0	0	0	0	0	0	0	0	0	0	0
Gm15141	0	0	0	0	0	0	0	0	0	0	0	0	0	0	0	0	0	0	0	0	0	0	0	0	0	0	0
Gm5060	0	0	0	0	0	0	0	0	0	0	0	0	0	0	0	0	0	0	0	0	0	0	0	0	0	0	0
Gm6620	0	0	0	0	0	0	0	0	0	0	0	0	0	0	0	0	0	0	0	0	0	0	0	0	0	0	0
Gm16445	0	0	0	0	0	0	0	0	0	0	0	0	0	0	0	0	0	0	0	0	0	0	0	0	0	0	0
Gm5645	0	0	0	0	0	0	0	0	0	0	0	0	0	0	0	0	0	0	0	0	0	0	0	0	0	0	0
Samt1d	0	0	0	0	0	0	0	0	0	0	0	0	0	0	0	0	0	0	0	0	0	0	0	0	0	0	0
Gm5947	0	0	0	0	0	0	0	0	0	0	0	0	0	0	0	0	0	0	0	0	0	0	0	0	0	0	0
Gm15143	0	0	0	0	0	0	0	0	0	0	0	0	0	0	0	0	0	0	0	0	0	0	0	0	0	0	0
Samt1c	0	0	0	0	0	0	0	0	0	0	0	0	0	0	0	0	0	0	0	0	0	0	0	0	0	0	0
Samt1b	0	0	0	0	0	0	0	0	0	0	0	0	0	0	0	0	0	0	0	0	0	0	0	0	0	0	0
Samt1	0	0	0	0	0	0	0	0	0	0	0	0	0	0	0	0	0	0	0	0	0	0	0	0	0	0	0
Gm25895	0	0	0	0	0	0	0	0	0	0	0	0	0	0	0	0	0	0	0	0	0	0	0	0	0	0	0
Spin2c	2	0	3	1	0	1	2	0	0	0	0	1	1	0	1	3	0	1	0	1	2	2	0	2	0	1	2
Smt3h1-ps	0	1	0	1.5	0	0	2.5	1	1	0	0	0	1	0	0.5	0	0.5	1	0.5	0	0	1.5	0.5	0	1.5	0	0
Nbdy	8	8	12	8	18	11	7	14	13	28	18	18	20	14	21	29	12	23	7	17	34	43	24	62	54	39	52
LOC118568446	0	0	0	0	0	0	0	0	0	0	0	0	0	0	0	0	0	0	0	0	0	0	0	0	0	0	0
Kctd12b	4	4	1	5	9	1	0	2	4	4	9	2	3	1	1	7	3	4	3	4	3	4	4	9	8	3	6
Gm8534	0	0	0	0	0	0	0	0	0	0	0	0	0	0	0	0	0	0	0	0	0	0	0	0	0	0	0
Gm25793	0	0	0	0	0	0	0	0	0	0	0	0	0	0	0	0	0	0	0	0	0	0	0	0	0	0	0
Gm39543	0	0	0	0	0	0	0	0	0	0	0	0	0	0	0	0	0	0	0	0	0	0	0	0	0	0	0
Cypt3	0	0	0	0	0	0	0	0	0	0	0	0	0	0	0	0	0	0	0	0	0	0	0	0	0	0	0
Ubqln2	79	74.5	77.5	60	98.5	73	62	84	75	84	70	65	68	73	71	107	93	87	75	78	140	115	92	159	149	134	178
Gm7150	0	0	0	0	0	0	0	0	0.5	0	0.03	0	0	0	0	0	0	0	0	0	0	0	0	0	0.03	0	0
Klf8	0	1	0	0	0	0	0	0	0	0	1	0	0	0	0	0	0	0	0	0	0	0	1	0	0	0	0
Rragb	0	0	0	0	0	0	0	1	0	1	0	0	0	0	0	0	0	1	0	1	2	0	0	0	0	0	1
Foxr2	0	0	0	0	0	1	0	0	0	0	0	0	0	0	0	0	0	0	0	0	0	0	0	0	0	0	0
Gm5396	0.07	0	0.03	0	0.08	0.03	0.03	0.07	0.03	0.03	0	0	0.03	0	0	0.05	0	0	0	0.03	0.03	0.03	0	1	0	0	0
9530051G07Rik	0	0	0	0	0	0	0	1	0	0	0	0	0	0	0	0	0	0	1	0	1	0	0	3	0	0	1
Mageh1	13	8	10	10	14	10	5	15	12	15	8	18	8	4	7	19	20	13	8	20	17	22	10	30	17	19	14
Usp51	0	0	1	0	0	0	0	0	0	0	0	0	0	0	0	0	0	0	0	0	0	0	1	1	1	0	0
Rps7-ps3	79.82	53.74	60.09	65.45	78.14	69.35	62.77	73.47	75.26	74.99	62.66	80.85	55.01	61.08	51.94	83.55	68.4	65.83	50.17	77.55	104.53	93.23	74.18	133.93	97.31	82.62	114.9
Rpl7a-ps12	0	0	0	0	0	0.03	0	0	0	0.03	0	0	0	0.03	0	0	0	0	0.03	0	0	0	0	0	0	0	0
Gpr143	0	0	1	0	2	2	0	0	0	0	0	0	0	1	0	1	0	0	0	0	0	0	0	3	0	0	0
Gm18298	0	0	0	0	0	0	0	0	0	0	0	0	0	0	0	1	0	0	0	0	0	0	0	0	0	0	0
Shroom2	48	36	48	70	69	45	45	55	48	45	58	44	49	40	36	45.25	81	48	50	59	66	49	50	69	71	47	59
Gm8475	0	0	0	0	0	0	0	0	0	0	0	0	1	0	0	0	0	0	0	0	0	0	0	0	0	0	0
Gm7158	0	0	0	0	0	0	0	0	0	0	0	0	0	0	0	0	0	0	0	0	0	0	0	0	0	0	0
Cldn34a	0	0	0	0	0	0	0	0	0	0	0	0	0	0	0	0	0	0	0	0	0	0	0	0	0	0	0
Gm41902	0	0	0	0	0	0	0	0	1	0	0	0	0	0	0	0	0	1	0	0	0	0	0	0	0	0	0
Actb-ps1	0	0	0	0	0	0	0	0	0	2	0	0	0	0	0	0.67	0	0.33	0	1.17	0	0	0	0	0.33	0	0
Gm4750	0	0	0	0	0.5	0	0	0	0	0	0.5	0	0	0.5	0.5	1.67	0	0.33	0	0	0	0	1	1	0.33	0	1
3010001F23Rik	0	0	0	0	0	0	0	0	1	0	0	2	0	0	0	0	0	0	0	0	0	0	1	2	0	0	1
Gpr173	1	0	0	0	0	0	0	0	1	2	2	0	0	2	0	0	0	0	0	1	0	0	1	0	1	0	2
Tspyl2	7	11	8	7	16	6	4	13	10	17	17	14	11	12	10	10	16	11	7	14	19	20	10	34	23	15	23
Kantr	18	4	5	5	14	5	10	10	5	8	8	12	7	12	1	16	8	8	2	9	15	21	8	19	11	13	14
Kdm5c	102	72	96	86	141	98	79	103	136	106	137	108	92	102	57	103	113	120	98	154	171	140	82.14	159	172	96	139
Gm52430	0	0	0	0	0	0	0	0	0	0	0	0	0	0	0	0	0	0	0	0	0	0	0	0	0	0	0
Gm52480	0	0	2	0	0	0	0	0	0	0	0	0	0	0	0	0	0	0	0	0	0	0	0	0	0	0	0
Iqsec2	19	13	12	10	22	13	6	10	16	10	15	14	20	13	13	7	22	15	13	28	25	24	8	22	25	25	35
Gm15266	0	0	0	0	0	0	0	0	0	0	0	0	0	0	0	0	0	0	0	0	0	0	0	0	0	0	0
Gm15267	0	0	0	0	0	0	0	0	0	0	0	0.17	0	0	0	0	0	0	0	0	0	1	0	0	0	0	0
Smc1a	330	245	306	320	366	286	318	297	294	321	340	329.5	294	291.5	216	305	342	356	280	369	367	304	226	421	334	321	396
Gm39540	4	3	2	1	4	2	5	7.5	6	3	10	4	4	5.5	2	3	1	0.5	2	1	4	4	0	2.04	2	4	2
Ribc1	9	6	10	4	8	9	11	6	5	4	9	9	3	6	2	12	9	6	12	10	8	11	7	12	13	8	12
Hsd17b10	1320	821	914	987	1470	891	1144	1183.5	1167	962	1423	1436.5	1248	937	631	690	1232	1139.5	692	1281	830	825	682	950	1059	760	1010
Gm15191	52.82	40.33	45.51	54.18	66.19	38.56	45.96	47	47.62	56.33	58.6	57.9	52.03	44.11	37.69	47.61	50.94	57.18	38.08	56.6	81.46	70.25	56.49	84.35	69.16	53.86	78.9
Mir98	0	1	0	1	0	0	0	0	0	0	0	0	0	0	0	0	0	0	0	0	0	0	0	0	0	0	0
Mirlet7f-2	0	0	0	0	0	0	0	0	0	0	0	0	0	0	0	0	0	0	0	0	0	0	0	0	0	0	0
Mir3113	0	0	0	0	0	0	0	0	0	0.5	0	0	0	0	0	0	0	0	0	0	0	0	0	0	0	0.5	0
Huwe1	296.5	199	250.03	265	329	245	235	286	290	278.5	299	311	232	238	205	333	351	336	244	328	325	315	236	446	392	279.5	430
Gm18498	0	0	0	0	0	0	0	0	0	0	0	0	0	0	0	0	0	0	0	0	0	0	0	0	0	0	0
n-R5s13	1	0	1	0	0	0	0	0	0	0	0	0	0	0	0	0	0	0	0	0.03	0	0	0	1	0	0	0
Gm4919	0	0	0.14	0	0	0	0	0.36	2	0	0	0	1	1	0	0	0	0	0	1.11	0	3.12	0.06	0	0.12	1	0
Gm15151	47.42	19.42	28.25	30.17	38.17	23.5	34.25	33	37.75	35.5	26.17	29.25	26.5	46.83	25.25	42.92	36.67	35.08	29.83	46.58	42.17	41.33	32.75	41.33	37.75	36.25	40.67
Gm5395	0	0	0	0	0	0	0	0	0	0	0	0	0	0	0	0	0	0	0	0	0	0	0	0	0	0	0
Gm24460	0	1	0	0	0	0	0	0	0	0	0	0	0	0	0	0	0	0	0	0	0	0	0	0	0	0	0
Phf8	63	22	35	40	75	55	22	23	44	38	33	58	44	45	24	42	39	40	33	33	41	45	44	57	42	41	31
Gm15148	4.21	1.37	1.71	1.21	2.71	2.49	1.02	1.68	1.88	1.31	1.38	2.46	1.94	2.95	2.23	1.18	4.98	2.96	1.66	2.19	1.75	3.9	1.79	2.67	2.35	2.47	2.25
Gm6451	1.37	4.14	5.26	4	7	9.1	8.43	2.14	6.11	5	4.27	5.14	9.11	8.29	6.29	6.24	2.57	4.25	6.11	21.14	9.37	10	3.5	8.49	1.52	3.17	10.49
Gm22248	0	0	0	1	1	0	1	0	0	0	0	0	0	0	0	0	0	0	0	0	0	2	0	1	0	0	0
Gm17845	0	0	0	0	0	0	0	0	0	0	0	0	0	0	0	0	0	0	0	0	0	0	0	0	0	0	0
Fam120c	26	20	35	25	28.03	23	25	23	31	28	28	29	17	22	17	28	18	23	24	15	36	40	20	48	26	21	30
A230072E10Rik	0	0	1	1	3	5	2	0	2	3	0	4	0	0	4	2	0	2	0	3	0	2	0	1	6	1	1
Gm26441	0	0	0	0	0	0	0	0	0	0	0	0	0	0	0	0	0	0	0	0	0	0	0	0	0	0	0
Rpl21-ps15	76.26	47.42	55.04	29.53	93.3	53.17	36.67	33.75	52.12	63.57	54.4	32.33	32.48	47.39	29.48	60.98	52.04	47.77	39.62	53.71	77.55	51.81	57.16	81.67	92.48	50.06	57.65
Wnk3	1	1	0	0	0	0	0	0	0	0	0	0	0	1	0	0	0	0	0	0	0.03	0	0	0	0	0	0
Rps12-ps7	0	0	0	0	0	0	0	0	0	0	0	0	0	0	0	0	0	0	0	0	0	0	0	0	0	0	0
Gm15149	0	0	0	0	0	0	0	0	0	0	0	0	0	0	0	0	0	0	0	0	0	0	0	0	0	0	0
Tsr2	33.5	28	38	43	46	39	27	36	29	35	56	58	37	37	25	42	40	41	31	37	57	53	38	71	31	49	83.5
Fgd1	2	7	3	6	6	2	1	5	4	11	4	2	4	7	4	11	3	10	1	6	22	13	15	26	22	12	19
Gm46690	0	0	0	0	0	0	0	0	0	0	0	0	0	2	0	0	0	0	0	1	0	0	1	0	0	3	0
Gnl3l	40	32	46	36	76.5	54	54	47	43	32	35	38	41	36	33	53	47	51	61	48	60	63	37	65	63	58	65
Gm8424	0	0	0	0	0	0	0	0	0	0	0	0	0	0	0	1	0	0	0	0	0	0	0	0	0	0	0
LOC118568445	0	0	0	0	0	0	0	0	0	0	0	0	0	0	0	0	0	0	0	0	0	0	0	0	0	0	0
Itih5l-ps	2	0	0	0	0	0	0	0	0	0	0	0	0	0	0	0	0	0	0	0	0	0	0	0	0	0	0
Gm24907	0	0	0	0	0	0	0	0	0	0	0	0	0	0	0	0	0	0	0	0	0	0	0	0	0	0	0
Maged2	21	21	25	26	37	20	17	21	36	70	29	33	32	30	35	55	32	37	21	34	90	77	64	112	87	70	96
Gm18773	0	0	0	0	0	0	0	0	0	0	0	0	0	0	0	0	0	0	0	0	0	0	0	0	0	0	0
Gm33991	1	1	1	0	2	3	0	0	0	0	0	0	1	2	0	0	0	0	1	0	0	1	0	0	0	0	1
Gm15131	0	0	0	0	1	1	0	0	0	0	0	0	0	2.17	0	2	0	0	0	0	0	1	0	0	0	0	0
Gm15132	0	0	0	0	0	0	0	0	0	0	1	0	0	0	0	0	0	1	0	0	0	0	0	0	0	0	0
Tro	0	0	0	0	1	0	0	1	0	2	0	0	0	3	4	0	0	1	1	0	1	1	0	1	1	0	1
Pfkfb1	268	145	206	227	234	130	206	289	262	224	272	220	212	130	151	194	160	173	153	184	181	233	169	229	158	126	158
Alas2	524	462	449	439	657	434	409	670	752	661	841	796	496	475	222	316	459	427	340	526	327	293	206	266	301	151	251
Mir3620	0	0	0	0	0	0	0	0	0	0	0	0	0	0	0	0	0	0	0	0	0	0	0	0	0	0	0
Apex2	47.04	25	27	30	42	36	26	25	46	34	52	37	23	23	30	46	47	29	22	27	28	34	18	40	43	23	34
3110067C02Rik	0	0	0	0	1	1	3	0	0	1	0	0	0	0	0	0	1	2	0	1	2	0.5	0	2	0	1	0
Tmem29	57	54	54	41	84	42	52	66	57	76	80	68	76	32	31	50	59	51	47	68	68	90	56	112	92	60	101
Gm15105	0	0	0	0	0	0	0	0	0	0	0	0	0	0	0	0	0	0	0	0	0	0	0	0	0	0	0
Gm15104	0	0.03	0	0.09	0	0	0	0	0	0	1	0	1.1	0	0	0	0	0	0	0.12	0	0	0	0	0	0	0
Gm5946	0.5	0.5	0.5	1	0.5	0	1.5	0	0.5	0	1	1	0	0	0.5	0	1	1	0	0.5	1	0	0	0	0	0.5	0
Gm20153	0	0	0	0	0	0	0	0	0	0	0	0	0	0	0	0	0	0	0	0	0	0	0	0	0	0	0
Gm21929	0	0	0	0	0	0	0	0	0	0	0	0	0	0	0	0	0	0	0	0	0	0	0	0	0	0	0
Gm8402	0	0	0	0	0	0	0	0	0	0	0	0	0	0	0	0	0	0	0	0	0	0	0	0	0	0	0
Gm15103	0	0	0	0	0	0	0	0	0	0	0	0	0	0	0	0	0	0	0	0	0	0	0	0	0	0	0
Gm15102	0	0	0	0	0	0	0	0	0	0	0	0	0	0	0	0	0	0	0	0	0	0	0	0	0	0	0
Gm15091	0	0	0	0	0	0	0	0	0	0	0	0	0	0	0	0	0	0	0	0	0	0	0	0	0	0	0
Gm6512	0	0	0	0	0	0	0	0	0	0	0	0	0	0	0	0	0	0	0	0	0	0	0	0	0	0	0
LOC118568413	0	0	0	0	0	0	0	0	0	0	0	0	0	0	0	0	0	0	0	0	0	0	0	0	0	0	0
LOC100503973	0	0	0	0	0	0	0	0	0	0	0	0	0	0	0	0	0	0	0	0	0	0	0	0	0	0	0
Gm15097	0	0	0	0	0	0	0	0	0	0	0	0	0	0	0	0	0	0	0	0	0	0	0	0	0	0	0
Gm8389	0	0	0	0	0	0	0	0	0	0	0	0	0	0	0	0	0	0	0	0	0	0	0	0	0	0	0
Gm8383	0	0	0	0	0	0	0	0	0	0	0	0	0	0	0	0	0	0	0	0	0	0	0	0	0	0	0
Gm10439	0	0	0	0	0	0	0	0	0	0	0	0	0	0	0	0	0	0	0	0	0	0	0	0	0	0	0
Gm2346	0	0	0	0	0	0	0	0	0	0	0	0	0	0	0	0	0	0	0	0	0	0	0	0	0	0	0
Gm15085	0	0	0	0	0	0	0	0	0	0	0	0	0	0	0	0.2	0	0	0	0	0	0	0	0	0	0	0
Gm6499	0	0	0	0	0	0	0	0	0	0	0	0	0	0	0	0	0	0	0	0	0	0	0	0	0	0	0
Gm8366	0	0	0	0	0	0	0	0	0	0	0	0	0	0	0	0	0	0	0	0	0	0	0	0	0	0	0
Gm15089	0	0	0	0	0	0	0	0	0	0	0	0	0	0	0	0	0	0	0	0	0	0	0	0	0	0	0
Gm15093	0	0	0	0	0	0	0	0	0	0	0	0	0	0	0	0.2	0	0	0	0	0	0	0	0	0	0	0
Gm8346	0	0	0	0	0	0	0	0	0	0	0	0	0	0	0	0	0	0	0	0	0	0	0	0	0	0	0
Gm15090	0	0	0	0	0	0	0	0	0	0	0	0	0	0	0	0	0	0	0	0	0	0	0	0	0	0	0
Ott	0	0	0	0	0	0	0	0	0	0	0	0	0	0	0	0.2	0	0	0	0	0	0	0	0	0	0	0
Gm6492	0	0	0	0	0	0	0	0	0	0	0	0	0	0	0	0	0	0	0	0	0	0	0	0	0	0	0
Gm15096	0	0	0	0	0	0	0	0	0	0	0	0	0	0	0	0	0	0	0	0	0	0	0	0	0	0	0
Gm15094	0	0	0	0	0	0	0	0	0	0	0	0	0	0	0	0	0	0	0	0	0	0	0	0	0	0	0
Luzp4	0	0	0	0	0	0	0	0	0	0	0	0	0	0	0	0	0	0	0	0	0	0	0	0	0	0	0
Gm6488	0	0	0	0	0	0	0	0	0	0	0	0	0	0	0	0	0	0	0	0	0	0	0	0	0	0	0
Kars-ps1	0	0	0	0	0	0	0	0	0	0	0	0	0	0	0	0	0	0	0	0	0	0	0	0	0	0	0
Gm15126	0	0	0	0	0	0	0	0	0	0	0	0	0	0	0	0	0	0	0	0	0	0	0	0	0	0	0
Gm15125	0	0	0	0	0	0	0	0	0	0	0	0	0	0	0	0	0	0	0	0	0	0	0	0	0	0	0
Gm15127	0	0	0	0	0	0	0	0	0	0	0	0	0	0	0	0	0	0	0	0	0	0	0	0	0	0	0
Gm8334	0	0	0	0	0	0	0	0	0	0	0	0	0	0	0	0	0	0	0	0	0	0	0	0	0	0	0
Gm8331	0	0	0	0	0	0	0	0	0	0	0	0	0	0	0	0	0	0	0	0	0	0	0	0	0	0	0
Gm15112	0	0	0	0	0	0	0	0	0	0	0	0	0	0	0	0	0	0	0	0	0	0	0	0	0	0	0
Gm15114	0	0	0	0	0	0	0	0	0	0	0	0	0	0	0	0.2	0	0	0	0	0	0	0	0	0	0	0
Gm2307	0	0	0	0	0	0	0	0	0	0	0	0	0	0	0	0	0	0	0	0	0	0	0	0	0	0	0
Gm8320	0	0	0	0	0	0	0	0	0	0	0	0	0	0	0	0	0	0	0	0	0	0	0	0	0	0	0
Gm15113	0	0	0	0	0	0	0	0	0	0	0	0	0	0	0	0	0	0	0	0	0	0	0	0	0	0	0
Gm15109	0	0	0	0	0	0	0	0	0	0	0	0	0	0	0	0.2	0	0	0	0	0	0	0	0	0	0	0
Gm6470	0	0	0	0	0	0	0	0	0	0	0	0	0	0	0	0	0	0	0	0	0	0	0	0	0	0	0
Gm15107	0	0	0	0	0	0	0	0	0	0	0	0	0	0	0	0	0	0	0	0	0	0	0	0	0	0	0
Gm2286	0	0	0	0	0	0	0	0	0	0	0	0	0	0	0	0	0	0	0	0	0	0	0	0	0	0	0
Gm8303	0	0	0	0	0	0	0	0	0	0	0	0	0	0	0	0	0	0	0	0	0	0	0	0	0	0	0
Gm15110	0	0	0	0	0	0	0	0	0	0	0	0	0	0	0	0	0	0	0	0	0	0	0	0	0	0	0
Gm15080	0	0	0	0	0	0	0	0	0	0	0	0	0	0	0	0	0	0	0	0	0	0	0	0	0	0	0
Gm21928	0	0	0	0	0	0	0	0	0	0	0	0	0	0	0	0	0	0	0	0	0	0	0	0	0	0	0
Gm15081	0	0	0	0	0	0	0	0	0	0	0	0	0	0	0	0	0	0	0	0	0	0	0	0	0	0	0
Gm6464	0	0	0	0	0	0	0	0	0	0	0	0	0	0	0	0	0	0	0	0	0	0	0	1	0	0	0
Gm15128	0	0	0	0	0	0	0	0	0	0	0	0	0	0	0	0	0	0	0	0	0	0	0	0	0	0	0
Gm8289	0	0	0	0	0	0	0	0	0	0	0	0	0	0	0	0	0	0	0	0	0	0	0	0	0	0	0
Gm16400	0	0	0	0	0	0	0	0	0	0	0	0	0	0	0	0	0	0	0	0	0	0	0	0	0	0	0
Gm25107	0	0	0	0	0	0	0	0	0	0	0	0	0	0	0	0	0	0	0	0	0	0	0	0	0	0	0
Lrch2	2	4	1	0	3	2	1	0	0	1	0	0	0	0	0	2	0	1	1	0	2	0	0	2	0	1	4
Vmn1r239-ps	0	0	0	0	0	0	0	0	0	0	0	0	0	0	0	0	0	0	0	0	0	0	0	0	0	0	0
Il13ra2	2	1	3	2	5	5	4	4	8	8	4	3	10	7	4	9	4	6	4	7.03	6	11	7	8	13	6	13
Mir448	0	0	0	0	0	0	0	0	0	0	0	0	0	0	0	0	0	0	0	0	0	0	0	0	0	0	0
Gm24627	0	0	0	0	0	0	0	0	0	0	0	0	0	0	0	0	0	0	0	0	0	0	0	0	0	0	0
Mir1298	0	0	0	0	0	0	0	0	0	0	0	0	0	0	0	0	0	0	0	0	0	0	0	0	0	0	0
Mir1264	0	0	0	0	0	0	0	0	0	0	0	0	0	0	0	0	0	0	0	0	0	0	0	0	0	0	0
Mir1912	0	0	0	0	0	0	0	0	0	0	0	0	0	0	0	0	0	0	0	0	0	0	0	0	0	0	0
Mir764	0	0	0	0	0	0	0	0	0	0	0	0	0	0	0	0	0	0	0	0	0	0	0	0	0	0	0
Gm22650	0	0	0	0	0	0	0	0	0	0	0	0	0	0	0	0	0	0	0	0	0	0	0	0	0	0	0
Snora35	0	0	0	0	0	0	0	0	0	0	0	0	0	0	0	0	0	0	0	0	0	0	0	0	0	0	0
Htr2c	0	0	0	0	0	0	0	0	0	0	0	0	0	0	0	0	0	0	0	0	0	0	0	0	0	0	0
Gm4996	0	0	0	0	0	0	0	0	0	0	0	0	0	0	0	0	0	0	0	0	0	0	0	0	0	0	0
Gm18174	0	0	0	0	0	0	0	0	0	0	0	0	0	0	0	0	0	0	0	0	0	0	0	0	0	0	0
Gm15074	0	0	0	0	0	0	0	0	0	0	0	0	1	0	0	0	0	0	0	0	0	0	0	0	0	0	0
Gm15075	0	0	0	0	0	0	0	0	0	0	0	0	0	0	0	0	0	0	0	0	0	0	0	0	0	0	0
Gm8261	0	0	0	0	0	0	0	1	0	0	0	0	0	0	0	0	0	0	0	0	0	0	0	0	0	0	0
Gm15061	0	0	0	0	0	0	0	0	0	0	0	0	0	0	0	0	0	0	0	0	0	0	0	0	0	0	0
Gm18173	0	0	0	0	0	0	0	0	0	0	0	0	0	0	0	0	0	0	0	0	0	0	0	0	0	0	0
Hmgb1-ps2	24.79	15.14	28.32	27.45	24.07	40.09	38.11	13.84	16.93	28.81	27.47	27.11	14.23	19.06	15.51	23.64	19.16	40.06	28.79	41.62	38.9	31.01	17.58	41.16	47.73	14.71	50.58
Gm4918	1	0	1	1	0	0	0	1	0	0	0	0	0	0	1	0	0	1	0	0	0	0	0	0	0	1	0
Gm6447	0	0	0	0	0	0	0	2	0	0	0	0	0	0	0	0	0	0	0	0	0	0	0	0	0	0	0
Gm6446	0	0	0	0	0	0	0	0	0	0	0	0	0	0	0	0	0	0	0	0	0	0	0	0	0	0	0
Gm5644	20	15	15	21	28	11	11	17	13	20	19	10	4	14	9	14.5	27	17	10	16	29	23	14.5	34	30	13	21.5
Amot	19	20.03	16	20.03	39	22.1	22.03	8	15.03	16.57	23.03	11	10	20	22	30	19.03	32	24	40	35	13	25.03	38	35	32.03	32
Lhfpl1	0	0	0	0	0	0	0	0	0	0	0	0	0	0	0	3	0	0	0	0	0	0	0	0	0	0	0
Gm6441	0	0	0	0	1	0	0	1	0	0	2	0	0	1	0	0	0	1	0	0	1	0	0	1	2	0	0
Gm15073	0	0	0	0	0	0	0	0	0	0	0	0	0	0	0	0	0	0	0	0	0	0	0	0	0	0	0
Gm25097	0	0	0	0	0	0	0	0	0	0	0	0	0	0	0	0	0	0	0	0	0	0	0	0	0	0	0
Mir3472	0	0	0	0	0	0	0	0	0	0	0	0	0	0	0	0	0	0	0	0	0	0	0	0	0	0	0
Gm8216	0	0	0	1	0	0	0	0	0	0	0	0	0	0	0	0	0	0	0	0	0	0	0	0	0	0	0
Gm41903	0	0	0	0	0	0	0	0	0	0	0	0	0	0	0	0	0	0	0	0	0	0	0	0	0	0	0
Rtl4	0	0	0	0	0	0	0	0	0	1	0	0	0	0	0	0	1	0.2	0	0	2	0	0	0	0	0	0
Mageb16-ps1	0	0	0	0	0	0	0	0	0	0	0	0	0	0	0	0	1	0	0	0	1	1	0	0	0	0	0
Gm15071	0	0	0	0	0	0	0	0	0	0	0	0	0	0	0	0	0	0	0	0	0	0	0	0	0	0	0
Trpc5os	0	0	0	0	0	0	0	0	0	0	0	0	0	0	0	0	0	0	0	0	0	0	0	0	0	0	0
Trpc5	0	0	1	0	0	0	0	0	0	0	1	0	0	0	0	0	0	0	0	0	0.5	0	0	0	0	0	0
Gm2214	1.7	2.05	1.09	1.72	1.99	0.86	0.73	1.29	1.43	1.24	1.36	1.53	1.14	1.49	2.8	2.47	1.92	0.83	1.01	1.32	1.28	1.3	2.38	2.78	1.83	1.34	1.21
Alg13	32	15	27	28	36	24	15	26	28	27	34	29	32	33	25	32	33	30	13	33	34	33	26	40	40	23	38
Gm33235	0	0	0	0	0	0	0	0	1	0	0	1	0	1	4	0	0	0	0	0	0	1	1	0	0	0	1
Mir680-2	0	0	0	0	0	0	0	0	0	0	0	0	0	0	0	0	0	0	0	0	0	0	0	0	0	0	0
Gm15066	0	0	0	0	0	0	0	0	0	0	0	0	0	0	0	0	0	0	0	0	0	0	0	0	0	0	0
Gm15067	0	0	0	0	0	0	0	0	1	0	0	0.12	0	0	0	0	0	0	0	0	0	0	0	0	0	0	0
Gm8202	0	0	0	0	0	0	0	0	0	0	0	0	0	0	0	0	0	0	0	0	0	0	0	0	0	0	0
Gm8199	0	0	0	0	0	0	0	0	0	0	0	0	0	0	0	0	0	0	0	0	0	0	0	0	0	0	0
A730046J19Rik	0	0	0	0	0	0	0	0	0	0	0	0	0	0	1	0	2	1	0	0	1	1	0	0	0	0	0
Gm15048	0	0	0	0	0	0	0	0	0	0	0	0	0	0	0	0	0	0	0	0	0	0	0	0	0	0	0
Gm33039	0	0	0	0	0	0	0	0	0	0	0	0	0	0	0	0	0	0	0	0	0	0	0	0	0	0	0
Dcx	0	0	0	1.2	3	0	0	1	4.2	5	2	1	0	2	0	3.03	0	0	3	0	1	0	0	3	2	1	3
Capn6	3	1	1	6	1	0	0	8	5	7	8	3	0	1	15	9	2	10	8	4	7	10.03	9	26	15	24	21
Pak3	3	0	0	1	2	0	0	0	0	2.1	0	1	0	1	0	3	1	0	1	0	4	0	1	0	2	0	2.03
Gm23325	0	0	0	0	0	0	0	0	0	0	0	0	0	0	0	0	0	0	0	0	0	0	0	0	0	0	0
Chrdl1	1	2	1	0	1	1	3	1	1	2	0	4	1	2	0	1	2	0	2	2	0	0	2	0	6	0	2
Gm4760	0	1	1	0	0	0	0	0	0	0	0	0	0	0	0	0	0	0	0	0	0	0	0	1	0	0	0
Rtl9	0	0	0	0	0	0	0	0	0	0	0	0	0	1	0	0	0	0	0	0	0	0	0	0	0	0	0
Ammecr1	11	11	16.5	22	25	27	7	6.33	16	21	6	19	11	16	12	30.5	24	22	9	16	14	22	12	34	18	16	33
Pou5f1-rs13	0	0	0	0	0	0	0	0	0	0	0	0	0	0	0	0	0	0	0	0	0	0	0	0	0	0	0
Mir652	0	0	0	0	0	0	0	0	0	0	0	0	0	0	0	0	0	0	0	0	0	0	0	0	0	0	0
Tmem164	29	18	26	10	35	17	20	22	17	22	24	18	22	27	30	42	27	26	27	35	53	41	31	58	36	49	45
Gm5763	2	0	5.5	3	3.5	3	0	0.5	3	1	0	2	1	2	2	4.5	0.5	1.5	3	2	0.5	1	1.5	1	1	1.5	2
Gm15032	1.33	0.25	1	0.25	1.92	2.75	0	0.25	0.33	1	2.75	1.25	1.5	1.33	0.25	4.5	0	2.5	3	0	1.25	1.5	0.83	1.67	2.75	1	0.58
Gm4995	0	1	0.2	0	0.33	0.17	0	0	1.25	0	0	1	0	0	0	1	0	0	0	1	0	0	0	0	0	1	1
Gm25915	0	0	0	0	0	0	0	0	0	0	0	0	0	0	0	0	0	0	0	0	0	0	0	0	0	0	0
Gm15031	0	0	0	0	0	0	0	0	0	0	0	0	0	0	0	0	0	0	0	0	0	0	0	0	0	0	0
Gm7123	1.6	1	0.6	0.8	1.33	1.8	0.52	0.32	0.95	1	0.2	0.8	0.2	0.52	0.2	2.2	1	1	1.2	1.53	3	2.23	0.8	2	1	0.6	1.33
Gm6067	0	0	0	0	0	0	0	0	0	0	0	0	0	0	0	0	0	0	0	0	0	0	0	0	0	0	0
Acsl4	420	198.08	277	284	393	222	260	495	486	499	594	406	361	260	235	535	344	357	306	361	651	583	502	864	705	465	795
Kcne1l	0	0	0	0	0	0	0	0	0	0	0	0	0	0	0	0	0	0	0	0	0	0	0	0	0	0	0
Gm5643	14.78	8.83	14.52	12.71	18.83	12.7	18.07	14.12	12	20.22	21.87	16	11.83	13.95	14.18	20.62	21.66	13.37	18.15	22.62	21.2	20.7	13.5	26.02	23.3	18.43	25.65
Nxt2	90	58	96	86	96	80	85	73	49	66	74	99	63	77	47	65	69	103.5	71	109	58	60	53	85	77	62	75
Gm6382	0	0	0	0	0	0	0	0	0	0	0	0	0	0	0	0	0	0	0	0	0	1	0	0	0	0	0
Gucy2f	0	0	1	0	0	1	0	0	0	0	0	0	0	0	0	0	0	0	0	0	1	0	0	1	0	0	0
Gm6373	0	0	0	0	0	0	0	0	0	0	0	0	0	0	0	0	0	0	0	0	0	0	0	0	0	0	0
Gm5762	0	0	0	0	0	0	0	0	0	0	0	0	0	0	0	0	0	0	0	0	0	0	0	0	0	3	0
Gm6368	4	1	3	4.25	1	4.5	2.5	5	5	4	5	4	3	3	1	3.25	3	5	4	3	5	3	6	3	0	0.5	4
Gm15294	0.03	0	0	0	1	0	0	0	0	0	0.03	0	0	0	0	0	0	0	0	0	0	0	0	0	0	0	0
Hmgn2l6	0.18	0.11	0.16	0.12	0.12	0	0.04	1	0	0.08	0.17	0.03	0	0.27	0.13	0.07	0.23	0.04	0	0	1.11	0.18	0.08	1.36	0.05	0.06	1.14
Gm15295	0	0	0	0	0	0	0	0	0	0	0	0	0	0	0	0	0	0	0	0	0	0	0	0	0	0	0
Irs4	0	0	0	0	0	0	0	0	0	0	0	0	0	0	0	0	0	0	0	0	0	0	0	0	0	0	0
Col4a5	5	7	2	6	10	6	5	3	2	3	4	8	6	12	12	14	9	20	11	13	7	6	5	13	9	6	17
Gm15078	0	0	0	0	0	0	1	0	0	0	0	0	0	0	0	0	0	1	0	0	0	0	0	0	0	0	0
Gm39539	0	0	0	0	0	0	0	0	0	0	0	0	0	0	0	0	0	0	0	0	0	0	0	0	0	0	0
Col4a6	2	0	1	0	3	0	0	0	0	1	0	0	1	1	0	2	3	2	3	0	0	0	2	1	0	1	7
Atg4a	44	27	38	50.5	45.5	36.5	39	31.5	29	35.5	43	32	25.5	41.5	31.5	48	56.5	53	32.5	44	49.5	43	42.5	47	58	39.5	66.5
Psmd10	83	56	53	44	86	60	51	58	70	67	70	82	43	47	50	84	68	64	60	71	100	87	70	145	102	92	109
Vsig1	0	0	0	0	0	0	0	0	0	0	0	0	0	0	0	0	0	0	0	0	0	0	0	0	0	0	0
Gm7091	0	0.22	0	0	0.11	0.22	0	0	0	1.22	0.11	0.11	0.22	0	0.36	0	0.33	0.25	0	0	0	0	0	0.11	0.25	0.11	0.11
Tex13b	0	0	0	0	0	0	0	0	0	0	0	0	0	0	0	0	0	0	0	0	0	0	0	0	0	0	0
Gm6088	0	1	0	0	0	0	0	0	0.5	0	0	0	0	0	0.5	0	2	1	0.5	0.5	0	0	0.5	0	0	0	0
Eif2c5	0	0	0	0	0	0	0	0	0	0	0	0	0	0	0	0	0	0	0	0	0	0	0	0	0	0	0
Gm23199	0	0	0	0	0	0	0	0	1	1	0	0	0	0	0	1	0	0	0	0	0	0	0	0	0	1	0
Mid2	18	8	16	20	41	19	20	19	18	13	18	29	19	13	17	24	25	23	14	29	29	21	26	33	28	26	28
Gm15047	0	0.14	0	0	0.14	0	0	0	0	0.14	0	0.29	0	0.29	0	0.25	1.14	0	0.2	0.14	0	0	0.14	0.14	0.14	0	0
Tsc22d3	769	249	289	444	245	474	770	294	235	205	609	279	234	349	318	579.5	622	770	353	627	149	300	132	215	360	226	218
Gm39538	0	2	0	0	2	0	1	1	5	0	3	2	0	0	1	2.5	3	1	0	1	1	2	0	1	2	3	2
Prps1	114	64	118.5	99	150	86	121.5	90	75	73	71	96	78	100	80	133	112	116	84	127	119	122	64	144	87	96	151
Mir3475	0	0	0	0	0	0	0	0	0	0	0	0	0	0	0	0	0	0	0	0	0	0	0	0	0	0	0
Gm32113	0	0	0	0	0	0	0	0	0	0	0	0	0	0	0	0	0	0	0	0	0	0	0	0	0	0	0
Frmpd3	0	0	0	0.06	1	0	0	0	0	0	0	0	0	0	1	0	0	0	0	0	0	0	0	0	0	0	0
LOC115489225	0	0	0	0	0	0	0	0	0	0	0	0	0	0	0	0	0	0	0	0	0	0	0	0	0	0	0
Gm39537	0	0	0	0	0	0	0	0	0	0	0	0	0	0	0	0	0	0	0	0	0	0	0	0	0	0	0
Dnaaf6b	0	0	0	0	0	0	0	0	0	0	0	0	0	0	0	0	0	0	0	0	0	0	0	0	0	0	0
Nup62cl	3	0	0	0	1	0	1	0	1	0	1	0	1	1	1	4	1	4	0	0	5	9	2	8	7	2	3
Gm15011	0	0	0	0	0	0	0	0	0	0	0	0	0	0	0	0	0	0	0	0	0	0	0	0	0	0	0
Rbm41	21	17	17	15	14	16	14	27	14	14	21	28	16	14	14	26	24	22	27	22	9	26	11	29	26	23	29
Gm52431	0	0	0	0	0	0	0	0	0	0	0	0	0	0	0	0	0	0	0	0	0	0	0	0	0	0	0
Morc4	1	8	5	11	9	14	8	17	17	28	26	10	22	4	3	19	7	10	4	6	26	41	23	50	49	46	44
Cldn2	172	158	144	155	237	206	167	270	213	248	233	246	211	182	142	166	300	229	134	247	353	329	249	311	367	286	424
Ripply1	0	1	0	0	0	0	0	0	0	0	0	0	0	0.22	0	0	0	0	0	0	0	0	0	0	1	0	0
Gm15013	1.96	0.83	0.83	1.83	3.08	1.81	3.08	0.83	2.17	1.33	2	1.5	1.5	1.17	0.83	2.33	2.71	2.33	1	3.07	2.33	2.08	0.67	4.83	1.67	3.17	3.96
Tbc1d8b	76	33	47	77	70	68	56.5	67	48	47	55	65	58	45	40	66.03	80.14	48	52	66.04	69	70	42	73	67	42	60
Gm6322	0	0	0	0	0	0	0	0	0	0	0.03	0	0	0	0	0	0	0	0	0.03	0	0	0	0	0	0	0
Rnf128	586.03	464	534	682	863	571	551.5	494	501	579	623	666	552	636	403	705	660.5	627	475	752	824	710	547	921	873	813	987
Radx	1.03	0	2	0	0	0	0	0	0	1	3	0	0	0	1	0	0	0	2	0	0	0	0	0	1	2	1
Gm8061	0	0	0	0	0	0	0	0	0	0	0	0	0	0	0	0	0	0	0	0	0	0	0	0	0	0	0
Trap1a	0	0	0	0	0.5	0	0	0	0	1	0	0	0	0	0	0	0.5	0	0	0	0	0	0	0	2	0	0
Platr21	0	0	0	0	0	0	0	0	0	0	0	0	0	0	0	0	0	0	0	0	0	0	0	0	0	0	0
Pwwp3b	0	0	0	0	0	0	0	1	0	1	0	1	0	0	1	0	0	1	0	0	0	0	1	2	0	0	0
4933428M09Rik	0	0	0	0	0	0	0	0	0	0	0	0	0	0	0	0	0	0	0	0	0	0	0	0	0	0	0
Gm19226	0	0	0	0	0	0	0	0	0	0	0	0	0	0	0	0	0	0	0	0	0	0	0	0	0	0	0
4930513O06Rik	1	0	1	2	2	3	3	0	2	4	1	3	2	3	2	4	0	0	0	1	5	6	3	5	7	1	2
Serpina7	138	141	105	102	190	132	97	393	293	493	454	547	251	93	133	414	150	156	178	211	897	834	607	1216	743	587	1033
Nrk	1	0	0	0	0	0	0	0	0	0	0	0	0	0	1	2	0	0	0	0	0	0	0	0	0	0	1
Gm15001	0	0	0	0	0	0	0	0	0	0	0	0	0	0	0	0	0	0	0	0	0	0	0	0	0	0	0
Gm15000	0	0	0	0	0	0	0	0	0	0	0	0	0	0	0	0	0	0	0	0	0	0	0	0	0	0	0
Gm23958	0	0	0	0	0	0	0	0	0	0	0	0	0	0	0	0	0	0	0	0	0	0	0	0	0	0	0
Gm22057	0	0	0	0	0	0	0	0	0	0	0	0	0	0	0	0	0.03	0	0	0	0	0	0.07	0	0.03	0	0
Tex13a	0	0	0	0	0	0	0	0	0	0	0	0	0	0	0	0	0	0	0	0	0	0	0	0	0	0	0
Gm14989	0	0	0	1	0	0	0	0	0	1	0	0	0	0	0	0	0	0	0	0	0	0	0	0	0	0	0
Il1rapl2	0	0	0.03	0	0	0	0	0	0.03	0	2	2	0	0	0	0	1	1.03	0	0	0	0	0	1	0	0	0.03
Gm8036	0	0	0	0	0	0	0	0	0	0	0	0	0	0	0	0	0	0	0	0	0	0	0	0	0	0	0
Gm15040	0	0	0	0	0	0	0	0	0	0	0	0	0	0	0	0	0	0	0	0	0	0	0	0	0	0	0
Esx1	1	0	1	0	0	0	0	0	1	0	0	0	0	0	0	0	0	0	0	0	0	0	0	0	0	0	0
Gm15044	0	0	0	0	0	0	0	0	0	0	0	0	0	0	0	0	0	0	0	0	0	0	0	0	0	0	0
Gm15043	0	0	0	0	0	0	0	0	0	0	0	0	0	0	0	0	0	0	0	0	0	0	0	0	0	0	0
Gm15045	0	0	0	0	0	0	0	0	0	0	0	0	0	0	0	0	0	0	0	0	0	0	0	0	0	0	0
Gm15042	0	0	0	0	0	0	0	0	0	0	0	0	0	0	0	0	0	0	0	0	0	0	0	0	0	0	0
Gm15039	0	0	0	0	0	0	0	0	0	0	0	0	0	0	0	0	0	0	0	0	0	0	0	0	0	0	0
Gm5761	0	0	0	0	0	0	0	0	0	0	0	0	0	0	0	0	0	0	0	0	0	0	0	0	0	0	0
Gm8019	0	0.22	0	0	0.11	0.22	0	0	0	0.22	0.11	0.11	0.22	0	0.11	0	0	0	0	0	1	0	0	0.11	0.25	0.11	0.11
Gm25770	0	0	0	0	0	0	0	0	0	0	0	0	0	0	0	0	0	0	0	0	0	0	0	0	0	0	0
Fam199x	59.53	36.5	52.5	61	77.5	70	53.5	33.2	56	61	55	83.5	68.5	81	38.5	78.5	74.5	66.5	55.5	69.5	73.5	72.5	49.5	114.5	84.5	89.5	107.5
Gm15038	0	0	0	0	0	0	0	0	0	0	0	0	0	0	0	0	0.03	0	0	0	0	1	0	1	0	0	0
Zcchc18	0	0	0	0	0	0	0	1	0	0	0	0	0	0	1	2	1	0	1	0	0	5	0	1	0	0	0
Slc25a53	1	0	0	0	3	0	0	0	2	0	2	0	2	2	1	0	2	0	0	1	5	1	1	2	1	3	4
Tmsb15b1	4.5	3.83	5.17	5.5	8	3.5	6	9.5	2.83	8.5	5.33	1.83	3.33	5.33	3.5	6	3.5	9.17	3.33	6.33	10.67	11	11.33	14.17	17	10.83	16.83
Tmsb15b2	3.25	1.83	1.67	1	2.25	2.75	2.5	1.75	2.83	3.25	2.83	2.08	2.08	2.58	3.25	6	4.75	2.67	3.33	5.08	3.42	2.75	3.58	4.17	7.5	2.33	6.08
Tmsb15l	6.25	4.33	4.17	4.5	7.75	5.75	7.5	9.75	5.33	8.25	6.83	3.08	4.58	5.08	6.25	9	7.75	10.17	6.33	8.58	11.92	11.25	11.08	14.67	17.5	8.83	14.08
Gm6275	0	1	1.5	1	0.5	0	2	0	0.5	0	0	1	0	0.5	0.5	0.5	0.5	0.5	2	0.5	1	0.5	1	2	1.5	1.5	1
H2bw2	0	0	0	0	0	0	0	0	0	0	0	0	0	0	0	0	0	0	0	0	0	0	0	0	0	0	0
Gm15026	0	0	0	0	0	0	2	0	0	0	0	0	0	0	0	0	0	0	0	0	0	0	1	0	0	0	0
Rab9b	0	0	0	0	0	0	0	0	0	0	0	0	0	0	0	0	0	0	0	0	0	0	0	0	0	0	0
Plp1	5.5	3	7	8	11	14.03	11.07	12	6	8	8	6	2	8.03	6	6	9	7	7	5	9	7	6.03	9	6	9.04	4.03
LOC118568444	0	0	0	0	0	0	0.5	0	0	0	3	0	0	0	0	0	1	0	0	0	0	0	0	1	0	0	0
Glra4	0	0	0	0	0	0	0	0	1.5	0	0	0	0	0	0	0	0	0	0	0	0	0	0	0	0	0	0
BC065397	10.5	11	8	9	9	14	7.5	8	6	12	7	9	8	12	10	6	13	19	7	9	8	12	5	10	16	8	9
Morf4l2	315.08	254.83	257.17	286.17	371.92	322.33	318.75	361.58	372.33	404	380.75	358.58	232.42	305	282.92	385.25	343.5	337.92	285.17	390.67	585.33	540.08	387	631.33	509.17	438.58	554.25
Tceal1	3	4	3	4	5	4	2	9	9	8	9	8	4	3	3	5	3	7	4	6	15	11	13	25	17	8	10
Gm39536	0	0	0	0	0	0	0	0	0	0	0	0	0	0	0	0	0	0	0	0	0	0	1	0	0	0	0
Gm15010	0	0	0	0	0	0	0	0	0	0	0	0	1	0	0	0	0	0	0	0	0.5	0	0	0	0	0	0
Tceal3	0	0	2	0	2	0	0	0	0	0	0	0	1	0	0	0	0	0	0	0	0	0	0	1	0	0	0
n-TAtgc1	0	0	0	0	0	0	0	0	0	0	0	0	0	0	0	0	0	0	0	0	0	0	0	0	0	0	0
Gm15004	0	0	0	0	0	0	0	0	0	0	0	0	0	0	0	0	0	0	0	0	0	0	0	0	0	0	0
n-TAcgc1	0	0	0	0	0	0	0	0	0	0	0	0	0	0	0	0	0	0	0	0	0	0	0	0	0	0	0
n-TAtgc8	0	0	0	0	0	0	0	0	0	0	0	0	0	0	0	0	0	0	0	0	0	0	0	0	0	0	0
n-TAcgc2	0	0	0	0	0	0	0	0	0	0	0	0	0	0	0	0	0	0	0	0	0	0	0	0	0	0	0
n-TAtgc3	0	0	0	0	0	0	0	0	0	0	0	0	0	0	0	0	0	0	0	0	0	0	0	0	0	0	0
Gm15006	0	0	0	0	0	0	0	0	0	0	0	0	0	0	0	0	0	0	0	0	0	0	0	0	0	0	0
Kir3dl1	0	0	0	0	0	0	0	0	0	0	0	0	0	0	0	0	0	0	0	0	0	0	0	0	0	0	0
Kir3dl2	0	0	0	0	0	0	0	0	0	0	0	0	0	0	0.03	0	0	0	0	0	0	0	0	0	0	0	0
Gm14991	0	0	0	0	0	0	0	0	0	0	0	0	0	0	0	0	1	0	0	0	0	0	0	0	0	0	0
n-TAtgc4	0	0	0	0	0	0	0	0	0	0	0	0	0	0	0	0	0	0	0	0	0	0	0	0	0	0	0
n-TAcgc5	0	0	0	0	0	0	0	0	0	0	0	0	0	0	0	0	0	0	0	0	0	0	0	0	0	0	0
n-TAtgc7	0	0	0	0	0	0	0	0	0	0	0	0	0	0	0	0	0	0	0	0	0	0	0	0	0	0	0
n-TAcgc6	0	0	0	0	0	0	0	0	0	0	0	0	0	0	0	0	0	0	0	0	0	0	0	0	0	0	0
n-TAtgc6	0	0	0	0	0	0	0	0	0	0	0	0	0	0	0	0	0	0	0	0	0	0	0	0	0	0	0
n-TAcgc7	0	0	0	0	0	0	0	0	0	0	0	0	0	0	0	0	0	0	0	0	0	0	0	0	0	0	0
n-TAcgc4	0	0	0	0	0	0	0	0	0	0	0	0	0	0	0	0	0	0	0	0	0	0	0	0	0	0	0
n-TAtgc2	0	0	0	0	0	0	0	0	0	0	0	0	0	0	0	0	0	0	0	0	0	0	0	0	0	0	0
Gm14999	0	0	0	0	0	0	0	0	0	0	0	0	0	0	0	0	0	0	0	0	0	0	0	0	0	0	0
Gm14994	0	0	0	0	0	0	0	0	0	0	0	0	0	0	0	0	0	0	0	0	0	0	0	0	0	0	0
Btf3-ps3	3.88	2.22	2.62	5.27	4.13	2.57	3.3	3.27	2.98	3.2	2.58	3.53	3.48	1.67	2.97	3.13	3.83	2.7	2.13	2.3	2.89	4.55	2.92	4.85	7.17	2.75	4.78
Gm4917	0	0	0	0.5	0	0	0	0	0	0	0	0	0	0	0	0	0	0	0	0	0	0	0	0	0	0	0
Gm14997	0	0	0	0	0	0	0	0	0	0	0	0	0	0	0	0	0	0	0	0	0	0	0	0	0	0	0
Nsa2-ps2	0.37	0	0.12	0	0	0	0	0	1	0	0	0	0	0	0	0	1	0	0	0	0.2	0	0	0.2	0	0	0
n-R5s12	0	0	0	0	0	0	0	0	0	0	0	0	0	0	0	0	0	0	0	0	0	0	0	0	0	0	0
Bex3	2	9	6	4	7	7	6	8	5	12	11	11	13	10	3	19	11	14	7.5	10	23	16	10	24	13	20	23
Tceal9	139.5	99.5	142.5	133.5	195	160	101	153.5	163.5	189.5	184	107	142.5	165.5	136.5	371.5	193	218.5	153	202	291.5	260.5	217.5	438.5	285.5	263	294
Gm39535	0	0	0	0	0	0	0	0	0	0	0	0	0	0	0	0	0	0	0	0	0	0	0	0	0	0	0
Tceal7	0	0	0	0	0	0	0	0	0	0	0	0	0	0	0	0	0	0	0	0	0	0	0	0	0	0	0
LOC115489115	0	0	0	0	0	0	0	0	0	0	0	0	0	0	0	0	0	0	0	0	0	0	0	0	0	0	0
Bex1	1	0	2	0	0.5	0	1	3	2	3	4.5	4.5	4	3	4	8	2	3.5	1	1.5	1	1	4	4	2	4.5	5.5
Tceal5	0	1	0	0	0	0	0	1	0	0	0	0	0	0	1	0	0	0	0	0	0	0	1	1	1	1	0
n-TKctt19	0	0	0	0	0	0	0	0	0	0	0	0	0	0	0	0	0	0	0	0	0	0	0	0	0	0	0
Gm41901	0	0	0	0	0	0	0	0	0	0	0	0	0	0	0	0	0	0	0	0	0	0	0	0	0	0	0
Mir6383	0	0	0	0	0	0	0	0	0	0	0	0	0	0	0	0	0	0	0	0	0	0	0	0	0	0	0
Tceal8	86	75	88	94	129	114	123	77	72	124	114	69	68	93	77	172	145	171	80	157	163	149	135	186	227	166	191.5
Bex4	4	4	2	4	2.5	1	2	2	0	5	2.5	3.5	7	1	1	8	4	5.5	6	6.5	11	3	7	13	8	4.5	7.5
5730412P04Rik	0	0	0	0	0	0	0	0	0	0	0	0	0	0	0	0	0	0	0	0	0	0	0	0	0	0	0
Nxf3	0	0	0	0	0	0	0	0	0	0	0	0	0	0	0	0	0	0	0	0	0	0	0	0	0	0	0
Bex2	1	2	0	0	1	0	1.5	2	3	4	1	4	0	0	1	7	0	0	2.5	0	8	4	0	22	4	8	14
LOC118568443	0	0	0	0	0	0	0	0	0	0	0	0	0	0	0	0	0	0	0	0	0	0	0	0	0	0	0
Arxes1	0	0	0	0	0	0	0	0	0	0	0	0	0	0	0	0	0	0	0	0	0	0	1	1	0	0	0
Arxes2	1	0	0	4	0	1	0	0	2	0	1	1	0	0	0	2	0	1	0	1	1	0	0	4	3	1	0
Gm31214	0	0.03	0	0	2.07	1	0	1	0	1	0	0	0	1	0.03	1.03	0	0.03	0.03	0.03	1	0	2	3	0	0	1.03
Bhlhb9	5	2	0	4	5	9	6	5	7	17	15	20	11	6	6	12	5	5	4	11	29	26	20	39	44	39	35
Gprasp2	1	2	0	1	4	0	0	0	1	1	0	0	1	0	0	3	1	0	0	0	0	0	0	0	1	2	1
Mir1970	0	0	0	0	0	0	0	0	0	0	0	0	0	0	0	0	0	0	0	0	0	0	0	0	0	0	0
Gm18614	0	2	0	0	0	0	0	2	1	0	0	0	0	1	0	0	0	2	0	2	1	0	0	0	1	0	1
Mir7646	0	0	0	1	0.5	0	0	0	0	0	0.5	0	0.5	0.5	0	0	1	0	0.5	0	0.5	0	0	0	0	0	1
Armcx5	8	4.5	3	7.5	15	13.5	9.75	6.5	7.5	8.5	15.5	5.5	9.5	6.5	2.5	3.5	7	8	12.5	8.5	7.5	10	8	7	5	3	8
Gprasp1	11	15.5	7	14.5	11.5	14.5	7.75	7.5	13.5	7.5	10	13.5	2	12	8.5	7.5	15	13	12	12.5	19	11	13	15	13	9	11
Tmsb15a	0	0	0	0	0	0	0	0	0	0	0	0	0	0	0	0	0	0	0	0	0	0	0	0	0	0	0
Tcp11x2	0	0	0	0	1	0	0	0	0	0	0	0	0	0	0	0	0	0	0	0	0	0	0	0	0	0	0
Gm15021	0	0	0	0	0	0	0	0	0	0	0	0	0	0	0	0	0	0	0	0	0	0	0	0	0	0	0
Pramex1	0	0	0	0	0.03	0	0	0	0	0	0.03	0	0	0	0	0	0	0	0	0	0	0	0	0	0	0	0
Nxf7	0	0	0	0	0	0	1	0	0	0	0	0	0	0	0	0	0	0	0	0	0	0	0	0	1	0	0
Gm6228	0.5	0	0	0	0	0	0	0	0	0	0	0	0	0	0	0	0	0.03	0	0	0	0.5	0	0	0.5	0	0
Gm22233	0	0	0	0	0	0	0	0	0	0	0	0	0	0	0	0	0	0	0	0	0	0	0	0	0	0	0
AV320801	0	0	0	0	0	0	0	0	0	0	0	0	0	0	0	0	0	0	0	0	0	0	0	0	0	0	0
Gm7905	0	0	0	0.07	0	0.03	0	0	0	0	0	0	0	0	0	0	0.5	0	0	0	0	0	0	0	0	0	0
Gm24416	0	0	0	0	0	0	0	0	0	0	0	0	0	0	0	0	0	0	0	0	0	0	0	0	0	0	0
Gm7903	0	0	0	0	0	0	0	0	0	0	0	0	0	0	0	0	0	0	0	0	0	0	0	0	0	0	0
Gm6221	0	0	0	0.03	0	0	0	0	0	0	0.03	0	0	0.03	0.03	0	0.5	0	0	0	0	0	0	0	0	0	0
Gm22006	0	0	0	0	0	0	0	0	0	0	0	0	0	0	0	0	0	0	0	0	0	0	0	0	0	0	0
Gm5128	0	0	0	0	0	0	0	0	0	0	0	0	0	0	0	0	0	0	0	0	0	0	0	0	0	0	0
Gm6215	0	0	1.03	0	0	0	0	0	0	0	0.03	0	0	1	0	0	0	0	0	0	0	0	0	0	0	0	0
Gm25936	0	0	0	0	0	0	0	0	0	0	0	0	0	0	0	0	0	0	0	0	0	0	0	0	0	0	0
Pramel3	0	0	0	0	0	0	0	0	0	0	0	0	0	0	0	0	0	0	0	0	0	0	0	0	0	0	0
Pramex2	0	0	0	0	0	0	0	0	0	1	0	0	0	0	1	0	0	0	0	0	0	0	0	0	0	0	0
Gm15022	0	0	0	0	0	0	0	0	0	0	0	0	0	0	0	0	0	0	0	0	0	0	0	0	0	0	0
LOC115489228	0	0	0	0	0	0	0	0	0	0	0	0	0	0	0	0	0	0	0	0	0	0	0	0	0	0	0
Tceal6	0	0	0	0	0	0	0	0	0	0	0	0	0	0	0	0	0	0	0	0	0	0	0	0	0	0	0
Gm15023	0	0	0	0	0	0	0	0	0	0	0	0	0	0	0	0	0	0	0	0	0	0	0	0	0	0	0
Gm25868	0	0	0	0	0	0	0	0	0	0	0	0	0	0	0	0	0	0	0	0	0	0	0	0	0	0	0
Gm6207	0.5	0	0	0	0	0	0	0	0	0	0	0	0	0	0	0	0	0	0	0	0	0.5	0	0	0.5	0	0
3632454L22Rik	0	0	0	0	0	0	0	0	0	0	0	0	0	0	0	1	0	1	0	0	0	0	1	0	0	0	0
Zmat1	33	42	33	21	30	31	43	52	29	25	47	42	28	15	19	27	38	31	18	30	46	48	36	53	40	27	41
Nxf2	0	0	1	0	1	1	0	0	0	0	0	0	0	0	0	0	0	0	0	0	0	1	1	0	0	0	2
Gm15018	0	0	0	0	0	0	0	0	0	0	0	0	0	0	0	0	0	0	0	0	0	0	0	0	0	0	0
Gm7222	0	0	0	0.03	0	0	0	0	0	0	0	0	0.03	0.04	0	0	0	0	0	0	0	0	0	0.03	0.04	0	0
Armcx2	7	3	10	3	10	4	3	11	12	19	13	5	5	9	8	13	7	10	5	11	25	15	10	36	20	23	21
Mir7093	0	0	0	0	0	0	0	0	0	0	0	0	0	0	0	0	0	0	0	0	0	0	0	0	0	0	0
Armcx3	23.33	15.33	21	23.67	24.33	23.33	19.5	18.17	25	28.17	22.83	19.33	18.83	23.67	20.67	38.33	40.67	23.5	25.83	28.17	41.67	33.5	22.67	43.17	45.17	35.33	45
Armcx6	1.5	0	1.5	2	1.5	0	0	2	2.5	2.5	1	1	0	3	0	3.5	1.5	1	2.5	3	2.5	3	4	2.5	2.5	4	6.5
Gm16397	0.5	0	0.5	1	1.5	0	0	1	0.5	1.5	1	1	0	1	0	0.5	1.5	1	1.5	0	1.5	2	3	1.5	2.5	2	3.5
Armcx1	13	6	7	5	10	12	3	10	12	10	11	4	4	7	13	9	14	9	7	14	10	8	11	22	21	10	17
Armcx4	3	8	4	2	4	1	1	2	4	7.5	8	2	4	8	16	16	18	12	12	6	12	24	11	28	18	20	31.5
B230119M05Rik	0	0	0	0	0	0	0	0	0	0	0	0	0	0	0	0	0	0	0	1	0	0	0	0	0	0	0
Gm7857	0.07	0.21	0	0.15	0.62	0.14	0.07	0.08	0	0.09	0.29	0.51	0.3	0.14	0.23	1.31	0	0.14	0.07	1.15	0.14	0.14	0	0.94	0.07	0.23	0.22
Gm19502	0	0	0	0	0	0	0	0	0	0	0	0	0	0	0	0	0	0	0	0	0	0	0	0	0	0	0
Gm7855	0	0	0	1.5	0	0	0	0.5	0	0.5	0	0	1.5	0.5	0	0.5	1	0	0	0	0	0	0.5	0	0	0	1
Hnrnph2	125	94.5	93	102.92	152.58	140	122.17	113.42	72.17	116.75	125.25	123.5	100.25	121.92	99.33	154.42	139.17	127.7	108.25	179.25	136.83	157.75	109.12	180.92	142.12	110.5	181.67
Gla	10.03	6	13	15	10	9	14	7	8	9	13	7	8	17	8	16	15	13	15.03	10	25	29.03	17.03	15.07	19.03	15	31
Rpl36a	1327.47	1011.03	1117.62	1106.07	1587.6	1065.82	994.23	1179.18	1172.63	1218.12	1301.25	1271.43	1085.43	1236.85	870.75	1405.02	1176.22	1126.03	976.07	1367.03	1801.38	1658.57	1162.03	2376.1	1766.63	1386.92	2035.9
Btk	2	0	2	1	0	1	1	3	3	2	2	0	2	0	0	3	2	2	1	1	4	3	2	2	3	2	2
Timm8a1	190	110	122	160.5	208	151	119	147	201	163.5	197.5	174.5	153	202	116	213	182	156.5	127	168	268.5	220.5	144.5	313.5	285.5	202.5	308
Gm52424	0	0	0	0	0	0	1	0	0	0	0	0	0	0	0	0	0	0	0	0	0	0	0	0	0	0	0
Gm23124	0	0	0	0	0	0	0	0	0	0	0	0	0	0	0	0	0	0	0	0	0	0	0	0	0	0	0
Gm16410	0	0	0	0	0	0	0	0	0	0	0	0	0	0	0	0	0	0	0	0	0	0	0	0	0	0	0
Taf7l	1	0	0	0	0	0	0	0	0	0	0	0	0	0	0	0	0	0	0	0	0	0	0	0	0	0	0
Drp2	0	0	0	0.03	0	0	0	0	0	2	0	0	0	0	0	0	0	0	0	0	0	1	0	0	0	0	0
Cenpi	3.07	0.03	0.07	0.07	0.03	0.03	0.03	1	1	8.13	0.07	0.13	0.07	3.05	1.07	2.07	1.57	1.03	0	5.07	5.07	3.17	4.13	3.03	4.1	0.03	6.1
Tmem35a	0	0	0	0	0	0	0	0	0	0	0	0	0	0	1	0	0	0	0	0	0	0	0	0	0	0	0
Trmt2b	89	48	67	66	79	58	58	62	55	59	62	73	53	66	37	82	65	78	53	70	91	71	40	102	83	81	79
Arl13a	0	0	0	0	0	0	0	0	0	0	0	0	0	0	0	0	0	0	0	0	0	0	0	0	0	0	0
Xkrx	0	0	2	1	2	0	1	1	1	0	0	0	0	0	0	0	0	1.03	0	0	2	0	1	1	0	2	1
LOC118568442	0	0	0	0	0	0	0	0	0	0	0	0	0	0	0	0	0	0	0	0	0	0	0	0	0	0	0
Nox1	0	0	0	0	0	0	0	0	0	0	0	0	0	0	0	0	0	0	0	0	0	0	0	0	0	0	0
Mir3112	0	0	0	0	0	0	0	0	0.5	0	0	0.5	0	0	0	0	0	0.5	0	0	0	0	0	0	0	0	0
Cstf2	28	20	33	39	41	26	36	34	34.5	24	47	29.5	24	38	19	51	40	29.5	30	47	34	37	33	49	46	26	61
Gm7841	0	0	0	0	0	0	0	0	0	0	0	0	1	0	0	0	0	0	0	1	0	0	0	0	0	0	0
Sytl4	6	8	8	7	9	3	5	6	13	8	15	15	12	7	3	16	6	6	3	15	18	14	12	16	26	11	10
Srpx2	9	10	6	9	19	3	8	4	12	6	9	5	13	10	11	14	13	16	15	17	13	3	3	19	14	14	13
Tspan6	3.03	2	3.03	0.03	6	3	2	3	1	3	0	2	2	0	1	3.03	7.03	5	2	4.03	3	3	3	7	2	3	4
Tnmd	0	0	0	0	0	0	0	0	0	0	0	0	0	0	0	0	0	0	0	0	0	0	0	0	0	0	0
Gm26851	0	0	0	0	0	0	0	0	0	0	0	0	0	0	0	0	0	0	0	0	0	0	0	0	0	0	0
Pcdh19	0	0	1	0.5	0	0	0	0	0	0	0	0	0	0	0	1	0	0	0	0	1	0	0	0	0	0	0
Gm2970	1.07	0	0.03	0	0	1.25	0	0.07	0	0.07	0.03	0.13	0.03	0	0.03	0	0.07	0.03	0	0.03	0.16	0.07	0.03	0.03	0.23	0.07	0.07
Gm14980	0	0	0	0	0	0	0	0	0	0	0	0	0	0	0	0	0	0	0	0	0	0	0	0	0	0	0
Gm14979	0	0	0	0	0	0	0	0	0	0	0	0	0	0	0.03	0	1	0	0	0	0	0	1	0	0	1	0
Gm7823	0	0	0	0	0	0	0	0	0	0	0	0	0	0	0	0	0	0	0	0	0	0	0	0	0	0.33	0
Gm7821	0	0	0	0	0	0	0	0	0	0	0	0	0	0	0	0	0	0	0	0	0	0	0	0	0	0	0
Gm7820	0	0	0	0	0	0	0	0	0	1	0	0	0	0	0	0	0	0	0	0	0	0	0	0	0	0	0
Gm23768	0	0	0	0	0	0	0	0	0	0	0	0	0	0	0	0	0	0	0	0	0	0	0	0	0	0	0
Gm26406	0	0	0	0	0	0	0	0	0	0	0	0	0	0	0	0	0	0	0	0	0	0	0	0	0	0	0
Gm14981	0	0	0	0	0	0	0	0	0	0	0	0	0	0	0	0	0	0	0	0	0	0	0	0	0	0	0
Gm7058	1	0	0	0	0	0	0	0	0	0	0	0	0	0	0	0	0	0	0	0	0	0	0	0	0	0	0
Gm4994	0	0	0	0	0	0	0	0	0	0	0	0	0	0	0	0	0	0	0	0	0	0	0	0	0	0	0
LOC115489232	0	0	0	0	0	0	0	0	0	0	0	0	0	0	0	0	0	0	0	0	0	0	0	0	0	0	0
Gm14977	0	0	0	0	0	0	0	0	0	0	0	0	0	0	0	0	0	0	0	0	0	0	0	0	0	0	0
Gm14976	0	0	0	0	0	0	0	0	0	0	0	0	0	0	0	0	0	0	0	0	0	0	0	0	0	0	0
Gm25170	0	0	0	0	0	0	0	0	0	0	0	0	0	0	0	0	0	0	0	0	0	0	0	0	0	0	0
Gm14987	0	0	0	0	0	0	0	0	0	0	0	0	0	0	0	0	0	0	0	0	0	0	0	0	0	1	0
Gm7781	0	0	0	0	0	0	0	0	0	0	0	0	0	0	0	0	0	0	0	0	0	0	0	0	1	0	0
LOC118567352	0	0	0	0	0	0	0	1	0	0	0	0	0	0	0	0	0	0	0	0	0	0	0	1	0	0	0
Gm14984	0	0	0	0	0	0	0	1	0	1	0	0	0	0	0	0	0	1	0	0	0	0	0	1	0	0	1
LOC118568450	20.5	14	19	21	21.03	18.5	15	17.03	20.5	18	25	25.5	24	28.03	20	31.5	23.03	28.53	19.53	22	32.5	32	9.03	47.5	27	18	21.5
Rpa4	12	7	11	2	9	10	6	3	8	14	15	12	8	9	9	6	11	15.03	10	21	14	8	11	23	19	12	7
Diaph2	103	76	103.13	100	136	93	101	94	98	108	97	136	118	92	82	106	119	101	81	105	137	140	120	188	165	104	167
Gm18176	0	0	0	0	0	0	0	0	0	0	0	0	0	0	0	0	0	0	0	0	0	0	0	0	0	0	0
Gm14985	0	0	0	0	0	0	0	0	0	0	0	0	0	0	0	0	0	0	0	0	0	0	0	0	0	0	0
Gm14986	0	0	0	0	0	0	0	0	0	0	0	0	0	0	0	0	0	0	0	0	0	0	0	0	0	0	0
Gm26029	0	0	0	0	0	0	0	0	0	0	0	0	0	0	0	0	0	0	0	0	0	0	0	0	0	0	0
4930558G05Rik	0	0	0	0	0	0	0	0	0	0	0	0	0	0	0	0	0	0	0	0	0	0	0	0	0	0	0
Gm2836	0.03	0.5	0	0	1	1	1	1	0	0	1	1	1	0	0	1.5	0	0	0.5	0	0	0	1	0	1	0	0
Gm24522	0	0	0	0	0	0	0	0	0	0	0	0	0	0	0	0	0	0	0	0	0	0	0	0	0	0	0
Gm4916	0	0	0	0	0	0	0	0	0	0	0	0	0	0	0	0	0	0	0	0	0	0	0	0	0	0	0
Gm14975	0	0	0	0	0	0	0	0	0	0	0	0	0	0	0	0	0	0	0	0	0	0	0	0	0	0	0
Mdm4-ps	0	0	0	0	0	0	0	0	0	0	0	0	0	0	0.5	0	0.5	0	0	0	0	0	0	0	0	0	0
Gm52474	0	0	0	0	0	0	0	0	0	0	0	0	0	0	0	0	0	0	0	0	0	0	0	0	0	0	0
Gm5403	0	0	0	0	0	0	0	0	0	0	0	0	0	0	0	0	0	0	0	0	0	0	0	0	0	0	0
Gm25061	0	0	0	0	0	0	0	0	0	0	0	0	0	0	0	0	0	0	0	0	0	0	0	0	0	0	0
Cldn34c4	0	0	0	0	0	0	0	0	0	0	0	0	0	0	0	0	0	0	0	0	0	0	0	0	0	0	0
4921511C20Rik	0	0	0	0	0	0	0	0	0	0	0	0	0	0	0	0	0	0	0	0	0	0	0	0	0	0	0
Gm22139	0	0	0	0	0	0	0	0	0	0	0	0	0	0	0	0	0	0	0	0	0	0	0	0	0	0	0
Gm18023	0	0	0	0	0	0	0	0	0	0	0	0	0	0	0	0	0	0	0	0	0	0	0	0	0	0	0
Gm382	0	0	0	0	0	0	0	0	0	0	0	0	0	0	0	0	0	0	0	0	0	0	0	0	0	0	0
Gm381	0	0	0	0	0	0	0	0	0	0	0	0	0	0	0	0	0	0	0	0	0	0	0	0	0	0	0
LOC118568449	0	0	0	0	0	0	0	0	0	0	0	0	0	0	0	0	0	0	0	0	0	0	0	0	0	0	0
Gm23586	0	0	0	0	0	0	0	0	0	0	0	0	0	0	0	0	0	0	0	0	0	0	0	0	0	0	0
4932411N23Rik	0	0	0	0	0	0	0	0	0	0	0	0	0	0	0	0	0	0	0	0	0	0	0	0	0	1	0
Gm7746	0	0	0	0	0	0	0	0	0	0	0	0	0	0	0	0	0	0	0	0	0	0	0	0	0	0	0
Gm14971	0	0	0	0	0	0	0	0	0	0	0	0	0	0	0	0	0	0	0	0	0	0	0	0	0	0	0
Gm14957	0	0	0	0	0	0	0	0	0.25	0	0.25	0	0	0	0	0	0	0	0	0	1.25	0	0	0	0	0	0.25
Rps12-ps16	1.21	1.29	0.8	1.49	2.28	1.82	0.81	1.8	1.21	1.41	0.91	0.78	1.13	1.47	1.14	2.26	1.08	1.38	0.84	1.76	2.03	1.41	1.26	3.42	2.2	1.29	2.78
Rps12-ps14	1.35	1.43	0.8	1.49	2.28	1.82	0.81	1.8	1.21	1.41	0.91	0.78	1.13	1.47	1.14	2.43	1.08	1.38	0.84	1.76	2.03	1.41	1.26	2.42	2.2	1.29	2.78
Rps12-ps13	1.35	1.43	0.8	1.49	2.28	1.82	0.81	1.8	1.21	1.41	0.91	0.78	1.13	1.47	1.14	2.43	1.08	1.38	0.84	2.76	2.03	1.41	1.26	2.42	2.2	1.29	2.78
Rps12-ps17	0.47	0.62	0.58	0.2	1.13	0.45	0.47	0.34	0.09	0.46	1.09	0.38	0.19	0.5	0.67	1.48	0.14	0	0.22	0.58	0.8	0.47	0.51	0.7	0.45	0.51	0.21
Gm21571	1.35	1.43	0.8	1.49	2.28	1.82	0.81	1.8	1.21	1.41	0.91	0.78	1.13	1.47	1.14	2.93	1.08	1.38	0.84	1.76	2.36	1.41	1.26	2.92	2.2	1.29	2.78
Rps12-ps15	1.35	1.43	0.8	1.49	2.28	1.82	0.81	1.8	1.21	1.41	0.91	0.78	1.13	1.47	1.14	2.43	1.08	1.38	0.84	1.76	2.36	1.41	1.26	2.42	2.2	1.29	2.78
Rps12-ps18	0.47	0.62	0.58	0.2	1.13	0.45	0.47	0.34	0.09	0.46	0.42	0.38	0.19	0.5	0	0.98	0.14	0	0.22	0.58	0.8	0.47	0.51	0.2	0.45	0.51	0.21
Rps12-ps12	1.35	1.43	0.8	1.49	2.28	1.82	0.81	1.8	1.21	1.41	0.91	0.78	1.13	1.47	1.14	2.43	1.08	1.38	0.84	1.76	2.03	1.41	1.26	2.42	2.2	1.29	2.78
Rps12-ps11	1.35	1.43	0.8	1.49	2.28	1.82	0.81	1.8	1.21	1.41	0.91	0.78	1.13	1.47	1.14	2.43	1.08	1.38	0.84	1.76	2.36	1.41	1.26	2.42	2.2	1.29	2.78
Rps12-ps6	0.47	0.62	0.58	0.2	1.13	0.45	0.47	0.34	0.09	0.46	1.09	0.38	0.19	0.5	0.67	0.98	0.14	0	0.22	0.58	0.8	0.47	0.51	0.2	0.45	0.51	0.21
Vmn2r121	0	0	0	0	0	0	0	0	0	0	0	0	0	0	0	0	0	0	0	0	0	0	0	0	0	0	0
Gm5945	0.53	0.33	0	1	0.25	0	0	0	0.45	0	0.25	0	0	0.2	0.45	0	0.25	0	0.2	0	0.25	0	0.25	0.25	0	0.25	0.45
Rps12-ps20	1.03	0.66	0.27	0.61	1.11	0.98	0.82	0.53	0.48	1.53	0.63	0.95	0.67	0.98	0.4	1.31	0.5	1.43	0.66	0.86	1.22	0.8	0.91	1.57	1.05	0.72	1.5
Astx5	0	0	0	0	0	0	0	0	0	0	0	0	0	0	0	0	0	0	0	0	0	0	0	0	0	0	0
Cldn34c3	0.2	0.33	0	0.25	0.25	0	0	0	0.2	0	0	0	0	0.2	0.2	0	0.25	0	0.2	0	0	0	0	0	0	0.25	0.2
Rps12-ps23	1.03	0.66	0.27	0.61	1.02	0.65	0.82	0.53	0.39	1.03	0.63	0.45	0.67	0.98	0.4	1.31	0.5	1	0.33	0.77	1.22	0.8	0.91	1.57	0.96	0.72	1.5
Cldn34c2	1.03	0.33	0.5	1.75	1.08	0	1	0	1.12	0	0.25	1	1	0.7	0.78	0	1.08	0.5	1.12	0	0.58	1.5	0.25	2.08	0.5	0.25	1.87
Rps12-ps22	0.7	0.66	0.27	0.61	1.11	0.98	0.82	0.53	0.48	1.03	0.63	0.95	0.67	0.98	0.4	1.31	0.5	1.43	0.66	0.86	1.22	0.8	0.91	1.57	1.05	0.72	1.5
Gm2411	0.2	0.33	0	0.75	0	0	0	0	0.2	0	0	0	0	0.2	0.78	0	0.33	0	0.2	0	0	0	0.25	0.25	0	0	0.2
Rps12-ps21	1.03	0.66	0.27	0.61	1.11	0.98	0.82	0.53	0.48	1.53	0.63	0.45	0.67	0.98	0.4	1.31	0.5	1.43	0.66	0.86	1.22	0.8	0.91	1.57	1.05	0.72	1.5
Srsx	0	0	0	0	0	0	0	0	0	0	0	0	0	0	0	0	0	0	0	0	0	0	0	0	0	0	0
Astx6	0	0	0	0	0	0	0	0	0	0	0	0	0	0	0	0	0	0	0	0	0	0	0	0	0	0	0
Cldn34c1	2.03	1.17	0.7	1.75	4.58	0.33	2	0	1.12	0	0.25	1	3.33	1.7	3.78	1	1.42	2.5	4.45	0	3.58	2.5	0.25	3.58	2.5	2.25	5.87
Gm14940	2	0	0	0	0	0	0	0	0	0	0	0	0	0	0	0	0	0	0	0	0	0	0	0	0	0	0
Gm14947	0	0	0	0	0	0	0	0	0	0	0	0.5	0	0	0	0	0	0	0	0	0	0	0	1	0	0	0
Nap1l3	5	2	5	4	3	4	10	4	8	10	4	5	6	12	2	10	5	12	3	7	10	8	11	18	19	6	11
Gm16421	0	0	0	0	0	0	0	0	0	0	0	0	0	0	0	0	0	0	0	0	0	0	0	0	0	0	0
Gm4992	0	0	0	0	0	0	0	0	0	0	0	0	0	0	0	0	0	0	0	0	0	0	0	0	0.5	0	0
Gm14943	0	0	0	0	0	0	0	0.5	0	0	0	0	0	0	0	0	0	0	0	0	0	0	0	0	0	0	0
Gm23277	0	0	0	0	0	0	0	0	0	0	0	0	0	0	0	0	0	0	0	0	0	0	0	0	0	0	0
Gm14932	0	0	0	0	0	0	0	0	0	0	0	0	0	0	0	0	0	0	0	0	0	0	1	0	0	0	0
Gm5648	0	0	0	0	0	0	0	0	0	0	0	0	0	0	0	0	0	0	0	0	0	0	0	0	0	0	0
Gm5394	0	0	0	0	0	0	0	0	0	0	0	0	0	0	0	0	0	0	0	0	0	0	0	0	0	0	0
Gm22590	0	0	0	0	0	0	0	0	0	0	0	0	0	0	0	0	0	0	0	0	0	0	0	0	0	0	0
Gm4993	0.5	0	0	0	0	0	0	0	0	0	0	0	0	0	0	0	0	0	0	0	0	0	0	0	0	0	0
Gm14930	0	0	0	0	0	0	0	0	0	0	0	0	0	0	0	0	0	0	0	0	0	0	0	0	0	0	0
H2ab3	0	0	0	0	0	0	0	0	0	0	0	0	0	0	0	0	0	0	0	0	0	0	0	0	0	0	0
Pcdh11x	2	0	0	1	0	0	0	0	0.03	0	0	0	0	0	0	1	0	0	0	0	0	0	1	0	0	1	3
Gm30577	0	0	0	0	0	0	0	0	0	0	0	0	0	0	0	0	0	0	0	0	0	0	0	0	0	0	0
Gm5863	0	0	1	0	1.05	0	0	0.08	0	0	0	0	0	0.03	0	0.07	0	1	0	0.03	3	0.04	0	1.04	0.5	0	0.1
Gm16420	0	0	0	0	0	0	0	0	0	0	0	0	0	0	0	0	0	0	0	0	0	0	0	0	0	0	0
Gm4913	0	0	0	0	0	0	0	0	0	0	0	0	0	0	0	0	0	0	0	0	0	0	0	0	0	0	0
Pabpc5	0	0	0	0	0	2	0	0	0	0	0	0	0	0	0	0	0	0	0	0	0	0	0	0	0	0	0
Gm26182	0	0	0	0	0	0	0	0	0	0	0	0	0	0	0	0	0	0	0	0	0	0	0	0	0	0	0
LOC118568412	0	0	0	0	0	0	0	0	0	0	0	0	0	0	0	0	0	0	0	0	0	0	0	0	0	0	0
Gm7485	0	0	0	0	1	0	0	0	0	0	0	0	0	0	0	0	0	0	0	0	0	0	0	0	0	0	0
Tgif2lx1	0	0	0	0	0	0	0	0	0	0	0	0	0	0	0	0	0	0	0	0	0	0	0	0	0	0	0
Tgif2lx2	0	0	0	0	0	0	0	0	0	0	0	0	0	0	0	0	0	0	0	0	0	0	0	0	0	0	0
Gm14910	0	0	0	0	0	0	0	0	0	0	0	0	0	0	0	0	0	0	0	0	0	0	0	0	0	0	0
Gm14912	0	0	0	0	0	0	0	0	0	0	0	0	0	0	0	0	0	0	0	0	0	0	0	0	0	0	0
Gm6500	0	0	0	0.07	0	0	0	0	0	0	0	0	0	0	0	0	0	0	0	0	0	0	0	0	2	1	0
Gm14917	0	0	0	0	0	0	0	0	0	0	0	0	0	0	0	0	0	0	0	0	0	0	0	0	0	0.03	0
Gm14914	0	0	0.07	0.03	0	0	0	0	0	0	0	0	0	0	0	0	0	0	0	1	0	0	0	0	0	0	0.5
Gm14911	0	0	0	0	0	0	0	0	0	0	0	0	0	0	0	0	0	0	1	0	0	0	0	0	0	0	0
Gm14913	0	0	0	0	0	0	0	0	0	0	0	0	0	0	0	0	0	0	0	0	0	0	0	0	0	0	0
H2ab1	0	0	0	0	0	0	0	0	0	0	0	0	0	0	0	0	0	0	0	0	0	0	0	0	0	0	0
Gm18172	0	0	0	0	0	0	0	0	0	0	0	0	0	0	0	0	0	0	0	0	0	0	0	0	0	0	0
Gm16373	0	0	0	0	0	0	0	0	0	0	0	0	0	0	0	0	0	0	1	0	0	0	0	0	1	0	0
Gm52475	0	0	0	0	0	0	0	0	0	0	0	0	0	0	0	0	0	0	0	0	0	0	0	0	0	0	0
Gm19152	0	0	0	0	0	0	0	0	0	0	0	0	0	0	0	0	0	0	0	0	0	0	0	0	0	0	0
H2ab2	0	0	0	0	0	0	0	0	0	0	0	0	0	0	0	0	0	0	0	0	0	0	0	0	0	0	0
Gm52471	0	0	0	0	0	0	0	0	0	0	0	0	0	0	0	0	0	0	0	0	0	0	0	0	0	0	0
Cpxcr1	0	0	0	0	0	0	0	0	0	0	0	0	0	0	0	0	0	0	0	0	0	0	0	0	0	0	0
Gm24624	0	0	0	0	0	0	0	0	0	0	0	0	0	0	0	0	0	0	0	0	0	0	0	0	0	0	0
Gm14904	0	0	0	0	0	0	0	0	0	0	0	0	0	0	0	0	0	0	0	0	0	0	0	0	0	0	0
Gm14907	0	0	0	0	0	0	0	0	0	0	0	0	0	0	0	0	0	0	0	0	0	0	0	0	0	0	0
Gm14903	0	0	0	2	0	0	0	0	0	0	0	0	0	0	2	0	0	0	0	2	0	0	0	0	0	0	0
Gm52473	0	0	0	0	0	0	0	0	0	0	0	0	0	0	0	0	0	0	0	0	0	0	0	0	0	0	0
Gm5944	1.03	1	0	0.04	0	0	0	0.33	0	0	0	0	0	0	0	0	0.03	1	0	0	0	0	0	0.22	0	0	0.03
Gm6461	0.03	0	0.03	0	0	0	0	0.03	0	0	0	0	0	0	0	0.03	0.03	0	0	0	0	0.03	0.03	0	0	0	0.03
Gm27414	0	0	0	0	0	0	0	0	0	0	0	0	0	0	0	0	0	0	0	0	0	0	0	0	0	0	0
Gm5943	0	0	0.33	0	0	0	0	0	0	0	0	0	0	0	0	0	0	0	0	0.33	0	0	0	0	0	0	0
Gm7429	12.38	8.76	11.99	12.17	15.12	11.2	9.48	9.32	9.81	11.42	10.37	12.76	8.12	11.1	7.53	17.79	13.12	13.18	11.38	13.65	13.37	14.86	12.27	20.2	18.58	14.16	18.87
Gm4914	0	0	0	0	0	0	0	0	0	0	0	0	0	0	0	0	0	0	0	0	0	0	0	0	0	0	0
4930555B12Rik	0	0	0	0	0	0	0	0	0	0	0	0	0	0	0	0	0	0	0	0	0	0	0	0	0	0	0
Ube2dnl2	0	0	0	0	0	0	0	0	0	0	0	0	0	0	0	0	0	0	0	0	0	0	0	0	0	0	0
Ube2dnl1	0	0	0	0	0	0	0	0	0	0	0	0	0	0	0	0	0	0	0	0	0	0	0	0	0	0	0
Gm5942	0	0	0	0	0	0	1	0.06	0	0	0	0	0	0	0	0	0	0	0	0	0	0	0	0	0	0	0
Gm14894	0	0	0	0	0	0	0	0	0	0	0	0	0	0	0	0	0	0	0	0	0	0	0	0	0	0	0
Gm1866	36.43	25.23	26.73	38.87	51.05	32.02	26.02	20.93	23.48	29.05	26.63	33.8	29.4	32.65	26.02	35.25	28.23	37.13	29.92	42.37	42.68	39.7	27.77	53.3	44.83	39.82	50.47
Gm14895	0	0	0	0	0	0	0	0	0	0	0	0	0	0	0	0	0	0	0	0	0	0	0	0	0	0	0
Klhl4	1	3	0	0	2	1	1	5	1	0	1	4	1	3	0	4	2	3	0	1	1	3	2	4	4	4	4
Gm7146	0	0	0	0	0	0	0	0	0	0	0	0	0	0	0	0	0	0	0	0	0	0	0	0	0	0	0
Gm7416	0.03	0	0.03	1	0.07	0	0	0	0.03	0.04	0	0.03	0	0	0	0	0	0	0	0.03	0.03	0	0	1	0	0	0
Gm14896	0	0	0	0	0	0	0	0	0	0	0	3	0	0	0	0	0	0	0	0	0	1	0	0	0	0	0
Gm4915	0	0	0	0	0	0	0	0	0	0	0	0	0	0	0	0	0	0	0	0	0	0	0	0	0	0	0
Gm23985	0	0	0	0	0	0	0	0	0	0	0	0	0	0	0	0	0	0	0	0	0	0	0	0	0	0	0
Gm24831	0	0	0	0	0	0	0	0	0	0	0	0	0	0	0	0	0	0	0	0	0	0	0	0	0	0	0
Dach2	0	0	0	0	0	0	0	0	0	0	0	1	0	0	0	0	0	0	0	0	0	0	0	0	0	0	0
Gm7405	0	0	0	0	0	0	0	0	0	0	0	0	0	0	0	0	0	0	0	0	0	0	0	0	0	0	0
Mir361	0	0	0	0	0	0	0	0	0	0	0	0	0	0	0	0	0	0	0	0	0	0	0	0	0	0	0
Chm	77	63	71	75	132	73	66	73	74	82	98.03	88	64.17	78	60	83.03	95	94	65.03	96	129	82.03	82	119.03	85	77	112
Gm14936	0	0	0	0	0	0	0	0	0	0	0	0	0	0	0	0	1	0	1	0	0	0	0	0	0	0	0
Gm14938	0	0	0	0	0	0	0	0	0	0	0	0	0	0	0	0	0	0	0	0	0	0	0	0	0	0	0
Gm6427	0	0	0	0	0	0	0	0	0	0	0	0	0	0	0	0	0	0	0	0	0	0	0	0	0	0	0
Gm14921	0	0	0	0	0	0	0	0	0	0	0	0	0	0	0	0	0	0	0	0	0	0	0	0	0	0	0
Pof1b	2	0	0	1	0	3	0	0	0	1	1	0	0	2	0	1	3	1	1	1	0	1	0	2	1	1	1
Zfp711	0	0	0	0	0	0	0	0	0	0	0	0	0	0	0	0	0	0	0	0	0	0	0	0	0	0	0
2010106E10Rik	0	0	0	0	0	0	0	0	0	0	0	0	0	0	0	0	0	0	0	0	0	0	0	0	0	0	0
Gm14908	0	0	0	0	0	0	0	0	0	0	0	0	0	0	0	0	0	0	0	0	0	0	0	0	0	0	0
Gm6418	0	0	0	0	0	0	0	0	0	0	2	1	0	0	0	1	0	0	0	0	0	0	0	1	0	1	0
Satl1	0	0	0.03	0	0	0	0	0	0	0	0	0	0	0	0	0	0	0	0	0	0	0	0	0	0	0	0
Apool	162	94	113.5	151	205.5	130	144	146	145	154	146	161	139.5	128.5	109	178.5	157	156.5	124	155	223	168	129.5	257.5	208.5	174	257
Gm5393	1	0.5	0	0.5	0.5	0.5	0	1	0	0	0	0	0.5	0	1	0	0	0.5	0	1	0	1.5	0	0.5	1	1	0
4933403O08Rik	0	0	0	0	0	0	0	0	0	0	0	0	0	0	0	0	0	0	0	0	0	0	1	0	0	0	0
Gm6335	6.33	8.67	4	5.92	6.58	3.58	3.42	4.95	3.33	1.75	3.5	4	4.75	4.75	2.08	5.83	3.83	3.33	2.67	5.08	5.58	4.83	1.58	4.67	6.92	3.17	7.58
Gm14900	0	0	0	0	0	0	0	0	0	0	0	0	0	0	0	0	0	0	0	0	0	0	0	0	0	0	0
Tex16	0	0	0	0	0	0	0	0	0	0	0	1	0	0	0	0	0	0	0	0	0	0	0	0	0	0	0
Gm14898	0	0	0	0	0	0	0	0	0	0	0	0	0	0	0	0	0	0	0	0	0	0	0	0	0	0	0
Gm52469	0	0	0	0	0	0	0	0	0	0	0	0	0	0	0	0	0	0	0	0	0	0	0	0	0	0	0
Hdx	0	0	1	1	1	0	1	0	1	0	0	0	0	1	0	1	4	0	0	2	2	0	0	0	3	1	1
Gm7340	0	0	0	0	0	0	0	0.03	0	0	0	0	0	0	0	0	0	0	0	0	0	0	0	0	0	0	0
Rps6ka6	0	0	1	0	0	1	0	0	1	0	1	0	0	0	1	0	0	0	0	0	2	0	0	0	0	2	0
n-TRcct4	0	0	0	0	0	0	0	0	0	0	0	0	0	1	0	0	0	0	0	0	0	0	0	0	0	0	0
Gm10112	0	0	0	0	0	0	0	0	0	0	0	0	0	0	0	0	0	0	0	0	0	0	0	0	0	0	0
Cylc1	0	0	0	0	0	0	0	0	0	0	0	0	0	0	0	0	0	1	0	0	0	0	0	0	0	0	2
Pou3f4	0	0	1	0	0	0	0	0	0	0	0	0	0	0	1	2	0	1	0	0	0	0	0	0	1	0	0
Gm26108	0	0	0	0	0	0	0	0	0	0	0	0	0	0	0	0	0	0	0	0	0	0	0	0	0	0	0
Gm14886	0	0	0	0	0	0	0	0	0	0	0	0	0	0	0	0	0	0	0	0	0	1	0	0	1	1	0
Gm9225	0	0	0	0	0	0	0	0	0	0	0	0	0	0	0	0	0	0	0	0	0	0	0	0	0	0	0
Gm7134	0	0	0	0	0	0	0	0	0	0	0	0	0	0	0	0	0	0	0	0	0	0	0	0	0	0	0
Gm4991	0.33	0.54	0.2	0.54	1.51	0.89	0.17	0.17	0.73	0.64	0.54	0.48	0.4	0.49	0.17	0.74	0.88	0.37	0.14	0.88	0.73	0.68	0	1.61	0.37	1.39	0.96
Gm34521	0	0	0	0	0	0	0	0	0	0	0	0	0	0	0	0	0	0	0	1	0	0	0	0	0	0	0
Gm4784	0	0	1	1	0	0	0	1	0	0	0	0	0	0	0	0	1	1	0	0	0	1	0	2	0	0	0
Gm6377	4	6	4	5	4	6	1	7	1	2	5	9	4	6	3	7	11	4	5	7	16	12	6	21	7	11	17
Gm34464	0	0	0	0	1	0	0	0	0	2	0	0	0	0	0	0	0	0	0	1	2	0	0	0	0	0	1
Gm14869	1	0	0	0	0	0	1	0	0	0	0	0	0	0	0	2	1	0	5	0	0	0	0	0	1	1	1
Sh3bgrl	448	386	365	439	579	401	325	371	372	422	451	440	352	428	344	587	486	495	359	518	610	532	347	735	566	489	718
Gm25797	0	0	0	0	0	0	0	0	0	0	0	0	0	0	0	0	0	0	0	0	0	0	0	0	0	0	0
Gm23322	0	0	0	0	0	0	0	0	0	0	0	0	0	0	0	0	0	0	0	0	0	0	0	0	0	0	0
Hmgn5	375	319.5	376	421	520.5	379.5	370	283	301.5	300	362.5	324.5	319.5	377.6	313.5	418.33	397.5	411	319	533	378.83	322	228	453	340.5	260.5	378.5
5730416F02Rik	0	0	0	0	0	0	0	0	0	0	0	0	0	0	0	0	0	0	0	0	0	0	0	0	0	0	0
2810403D21Rik	8	7	6	2	12	6	2	6	9	2	8	1	8	5	9	16	6	4	3	7	13	8	8	15	5	14	10
Brwd3	53	36	41	48	69	47	45	40	35	36	47	48	35	41	39	60	56	54	38	42	54	43	24	72	56	40	76
Gm379	2	2	2	2	4	1	5	1	0	4	2	9	2	7	10	14	16	22	6	15	3	6	3	10	2	1	2
Gm17888	0	0	0	0	0	0	0	0	0	0	0	0	0	0	0	0	0	0	0	0	0	0	0	0	0	0	0
Gm9218	0	0	0	0	0	0	0	0	0	0	0	0	0	0	0	0	0	0	0	0	0	0	0	0	0	0	0
Gm378	0	0	0	0	0	0	0	0	0	0	0	0	0	0	0	0	0	0	0	0	0	0	0	0	0	0	0
Gm14849	0	0	0	0	0.03	0	0	1	0	0	0.03	0	0	0	0	1	0.03	0	0	0.03	0	0	0	2	0	0	0
Wmp	0	0	0	0	0	1	0	0	0	0	0	0	0	0	0	0	0	0	0	0	0	0	0	0	0	0	0
Tent5d	0	0	0	0	0	0	0	0	0	0	0	0	0	0	0	0	0	0	0	0	0	0	0	0	0	0	0
2610002M06Rik	68	57	77	75.5	110	80	58	57	49	68	72	73	59	76	37	84	78	89	63	91	94	89	63	108	84	69	98
Tbx22	0	0	0	0	0	0	0	0	0	0	0	0	0	0	0	0	0	0	0	0	0	0	0	0	0	0	0
4933401B06Rik	0	0	0	0	0	0	0	0	0	0	0	0	0	0	0	0	0	0	0	0	0	0	0	0	0	0	0
Itm2a	5	6	2	3	4	4	5	9	1	5	6	4	3	2	4	1	7	4	4	2	2	3	1	6	3	5	8
Gm5392	2.11	0.9	1.8	1.22	1.94	2.51	1.48	1.5	1	0.68	2.23	1.14	1.93	3.47	0.72	2.07	1.39	1.54	0.84	1.57	1.13	1.55	1.44	1.91	2.07	2.08	2.4
Gm14833	0	0	0	0	0	0	0	0	0	0	0	0	0	0	0	0	0	0	0	0	0	0	0	0	0	0	0
Gm9208	0	0	0	0	0	0	0	0	0	0	0	0	0	0	0	0	0	0	0	0	0	0	0	0	0	0	0
Gpr174	0	0	0	0	1	0	1	1.03	0	1	1	0	1	1	0	3	1	1	1	4	3	1.03	2	5	0	1	1
Gm14834	0	0	0	0	0	0	0	0	0	0	0	0	0	0	0	0	0	0.5	0	0	0	0	1	0	0.5	0	0
P2ry10b	4	1	0	3	0	2	2	1	1	4	0	2	3	1	5	2	2	1	0	6	3	0	3	3	3	2	8
P2ry10	0	0	0	0	1	1	1	0	0	1	3	2	1	1	1	3	4	2	1	1	1	1	2	2	3	1	4
Lpar4	1	0	1	0	2	0	2	0	1	4	0	5	2	0	0	5	2	0	1	1	0	1	3	10	1	0	6
Rtl3	0	0	0	0	3	0	0	0	0	0	0	0	0	1	0	0	0	0	0	0	0	0	0	0	0	0	0
Gm14880	0	0	0	0	0	0	0	0	0	0	0	0	0	0	0	0	0	0	0	0	0	0	0	0	0	0	0
Gm14882	0	0	0	0	0	0	0	0	0	0	0	0	0	0	0	0	0	0	0	0	0	0	0	0	0	0	0
Gm24491	0	0	0	0	0	0	0	0	0	0	0	0	0	0	0	0	0	0	0	0	0	0	0	0	0	0	0
Gm9200	0	0	1	0	0	0	0	0	0	0	0	1	0	2	0	0	1	0	0	0	0	0	1	1	0	0	0
Gm14877	0	0	0	0	0	0	0	0	1	0	0	0	0	0	1	0	0	0	0	0	0	0	0	0	1	0	0
Gm24622	0	0	0	0	0	0	0	0	0	0	0	0	2	0	0	0	0	0	0	0	0	0	0	0	0	0	0
Gm5127	0	0	0	0	0	0	0	0	0	0	0	0	0	0	0	0	0	0	0	0	0	0	1	0	0	0	0
Cysltr1	4	1	0	2	1	3	2	10	4	8	7	2	1	2	6	3	10	3	5	7	11	8	8	10	9	6	6
Fndc3c1	0	0	0	0	0	0	0	0	0	0	0	0	0	0	0	0	0	0	0	0	0	0	0	0	0	1	0
Gm6325	1	0	2	0	0	1	0	0	0	0	0	0	0	0	1	0	0	0	0	1	0	0	0	0	0	0	0
Mir6382	0	0	0	0	0	0	0	0	0	0	0	0	0	0	0	0	0	0	0	0	0	0	0	0	0	0	0
Gm5133	0	0	0	0	0	0	0	0	0	0	0.03	0	0	0	0	0	0	0	0	0	0	0	0	0	0	0	0
Gm14857	0	0	0	0	0	0	0	0	0	0	0	0	0	1	0	0	0	0	0	0	1	0	0	0	0	0	0
Gm14852	0	0	0	0	0	0	0	0	0	0	0	0	0	0	0	0	0	0	0	0	0	0	0	0	0	0	0
Fnd3c2	0	0	0	0	0	0	0	0	0	0	0	0	0	0	0	0	0	0	0	0	0	0	0	0	0	0	0
Taf9b	5	1	5	2	1	3	6	2	1	4	3	3	0	5	2	2	4	6	3	2	6	5	6	7	2	3	7
Pgk1	846.66	672.61	725	793.75	1145.28	633.08	743.25	830.45	890.08	877.11	994	996.16	794.91	711.33	592.95	708.08	895.83	959.83	616.76	891.18	1164.65	1038.06	763.15	1207.83	1212.11	835.65	1273.98
Gm14856	0	0	0	0	0	0	0	0	0	0	0	0	0	0	0	0	0	0	0	0	0	0	0	0	0	0	0
Tlr13	8	1	6	2	4	6	2	6	9	13	9	2	6	7	8	21	13.11	11	8	5	13	9	13	22	13	17	24
Atp7a	35	27	27	35	47	32	32	26	22	26	30	25	18	27.53	26	35	55	43	24	30	46	45	35	40	38	47	47
Cox7b	2209	1674.5	1856.5	2057.5	2649.5	1797	1780.5	1954.33	2132.5	2019	2157	2396	1936.5	2035.5	1329.5	2004.5	2070	2053	1550.5	2253.5	2445	2237	1698.33	3064.5	2498	1876	2645
Magt1	514.03	436.2	500.17	526.37	589	487.8	551.11	555.97	534.1	563.31	556.08	603.42	428	467.17	325.1	511.1	539.87	495.22	401	631.57	599	541.03	379.77	700.39	586.11	451.53	651.5
Gm23656	0	0	0	0	0	0	0	0	0	0	0	0	0	0	0	0	0	0	0	0	0	0	0	0	0	0	0
Gm14853	7.15	6.36	11.95	5.91	6.1	11.6	5.51	11.3	6.93	10.25	9.57	11.08	4.44	10.93	4.54	13.15	9.59	9.01	9.87	9.41	11.8	5.9	3.51	13.77	12.3	5	12.87
Gm26020	0	0	0	0	0	0	0	0	0	0	0	0	0	0	0	0	0	0	0	0	0	0	0	0	0	0	0
Atrx	371.5	324	336	414	495.5	394	324.5	255.5	230	296	328	338.5	312	376.5	228	437	421.5	401.5	328.5	435	420	359.5	258.5	588.5	429	355	470
Fgf16	0	0	0	0	1	0	0	0	0	0	1	0	0	1	0	2	0	0	1	0	0	0	2	0	1	0	0
Gm7117	1.54	0.29	0.18	0.18	0	0.27	0.09	0.17	0.29	1	0	0.06	0	0.18	0	0.09	0.18	0.09	0	0.2	0.18	0.29	0	0.59	0.74	0	0.11
Gm14854	0	0	0	0	0	0	0	0	0	0	0	0	0	0	0	0	0	0	0	0	0	0	0	0	0	0	0
Cypt2	0	0	0	0	0	0	0	0	0	0	0	0	0	0	0	0	0	0	0	0	0	0	0	0	0	0	0
Rab9b-ps1	0	0	0	1	0	0	0	0	0	0	0	1	0	0	0	0.5	0	0	0	0	0	0	0	0	0	0	0
Mir325	0	0	0	0	0	0	0	0	0	0	0	0	0	0	0	0	0	0	0	0	0	0	0	0	0	0	0
5330434G04Rik	0	0	0	0	0	0	0	0	0	0	0	0	0	0	0	0	0	0	0	0	0	0	0	0	0	0	0
Mir384	0	0	0	0	0	0	0	0	0	0	0	0	0	0	0	0	0	0	0	0	0	0	0	0	0	0	0
Gm14824	0	0	0	0	0	0	0	0	0	0	0	0	0	0	0	0	0	0	0	0	0	0	0	0	0	0	0
Gm50594	0	0	1	0	0	0	0	0	0	0	0	0	0	0	0	0	0	0	0.03	0	0	0	1	0	0	0	0
Rpl30-ps9	3.4	1.6	3.27	1.3	4.15	2.83	2.65	0.77	1.92	2.74	2.17	2.32	2.34	2.75	1.33	1.69	1.45	2.72	2.41	2.7	5.05	1.94	0.91	4.49	2.24	3.23	3.9
E530001F21Rik	0	0	0	0	0	0	0	0	0	0	0	0	0	0	0	0	0	0	0	0	0	0	0	0	1	0	0
Gm39532	0	0	0	0	0	0	1	0	0	0	0	0	0	0	0	0	0	0	0	0	0	0	0	0	0	0	0
Gm33605	0	0	0	0	0	0	0	0	0	0	0	0	0	0	0	0	0	0	0	0	0	0	0	0	0	0	0
Gm6292	0	0	0	0	0	0	0	0	0	0	0	0	0	0	0	0	0	0	0	0	0	0	0	0	0	0	0
Gm45946	1	0	0	0	0	0	0	0.5	0.5	2	0	2	0.33	0	0	0	3.83	2	0	2	0	0	0	0	0	0.03	0.03
Magee1	5	3	4	7	4	3	9	8	6	17	9	10	3	5	5	3	7	8	3	7	5	13	5	8	10	9	15
Pbdc1	72	38.5	54	55	79	53	42	54	65	69	63	63	49	47	55	80	61	65	50	85	92	80.5	74	118	96	76	97.5
5530601H04Rik	11	10	14	11	16	19	20	8	16	9	12	5	2	12	13	17	23	24	11	14	19	4	7	20	14	14	14
Gm39533	0	0	0	0	0	0	0	0	0	0	0	0	0	0	0	0	0	0	0	0	0	0	0	0	0	0	0
Gm9673	0	0	0	0	0	0	0	0	0	1	0	0	0	0	0	0	0	0	0	0	0	0	0	0	0	0	0
Gm22090	0	0	0	0	0	0	0	0	0	0	0	0	0	0	0	0	0	0	0	0	0	0	0	0	0	0	0
Gm33486	0	0	0	0	0	0	0	0	0	0	0	0	0	0	0	0	0	0	0	0	0	0	0	0	0	0	0
Gm6285	2.27	2.27	0.68	1.55	1.31	0.94	1.07	1.5	1.96	0.98	2.14	0.37	0.33	1.27	1.83	1.84	2.02	2.34	0.48	1.15	1.72	1.46	1.5	5.25	2.24	0.98	2.25
Magee2	0	0	0	0	0	0	0	0	0	0	0	0	0	0	0	0	0	0	0	0	0	0	0	0	0	0	0
1700121L16Rik	0	0	0	0	0	0	0	0	0	0	0	0	0	0	0	0	0	0	0	0	0	0	0	0	0	0	0
Gm39530	0	0	0	0	0	1	0	0	0	0	0	0	0	0	0	0	0	0	0	0	0	0	0	0	0	0	0
Gm22430	0	0	0	0	0	0	0	0	0	0	0	0	0	0	0	0	0	0	0	0	0	0	0	0	0	0	0
Zdhhc15	1	0	0	0	1	0	1	0	0	0	0	3	0	0	2	2	0	1	0	3	1	1	2	3	0	1	1
Gm17963	0	0	0	0	0	0	0	0	0	0	0	0	0	0	0	0	0	0	0	0	0	0	0	0	0	0	0
Uprt	11	6	18	11	23	21	16	14	17	22	17	14	13	17	13	24	15	21	15	26	38	40	22	53	31	28	36
Gm6238	1	3	1	2	1	3	1	1	0	4	0	0	2	1	1	0	4	2	1	1	4	1	1	7	4	2	4
Vcp-rs	163.5	113.5	135	137	195	124.5	137	154	159	171.5	196.5	177.5	165.5	138	110.5	149	174	157	118.5	169.5	261	211.5	168.5	301.5	210.5	193.5	274.5
Abcb7	130.33	100	112.08	143	152	109	120	116	110.08	116.04	153.08	125	91	131	58	128.03	153	121	112	156.08	132	132	106	169	171	118	189
Mir672	0	0	0	0	0	0	0	0	0	0	0	0	0	0	0	0	0	0	0	0	0	0	0	0	0	0	0
Nexmif	0	0	0	1	0	0	0	0	0	0	0	0	0	0	0	0	0	1	0	0	0	0	1	2	0	0	0
Gm22266	0	0	0	0	0	0	0	0	0	0	0	0	0	0	0	0	0	0	0	0	0	0	0	0	0	0	0
Gm23378	0	0	0	0	0	0	0	0	0	0	0	0	0	0	0	0	0	0	0	0	0	0	0	0	0	0	0
Rlim	118	93	76.03	114	147	106	88	91	84	128	112	128	126	127	80	130	130	102	91	161	153	117	109	225	146	110	179
Gm9166	0	0	0	0	0	0	0	0	0	0	0	0	0	0	0	0	0	0	0	0	1	0	0	0.03	0	0	0
Gm9164	0.03	0	0	0.04	0	0	0	0.33	0	0	0	0	0	0	0	0	0.03	0	0	0.03	0	0	0	0	0	0	0
Gm6222	11	2.5	6.98	7.33	6.2	5.37	6.33	4	6.25	10.25	6.67	5.2	4.83	4.5	5	1.58	3.2	6.83	2.5	10.33	10.25	6.25	6.42	5.92	7.53	10.2	7.25
Slc16a2	644	493	551	612	965	646	532	672	674	770	731	835	655	557	382	534	670	665	493	853	812	705	507	866	912	804	1025
Gm53059	0	0	1	0	1	0	0	0	0	0	1	1	1	0	0	0	0	0	0	1	0	2	0	0	2	2	1
Zcchc13	0	0	0	0	0	0	0	0	0	0	0	0	0	0	0	0	0	0	0	0	0	0	0	0	1	0	0
Gm9159	0	0	0	0	0	0	0.5	0	0	0	0	0.5	0	0	0	0	0	1	0	0	0	0	0	0	0	0	0
Mir374c	0	0	0	0	0	0	0	0	0	0	0	0	0	0	0	0	0	0	0	0	0	0	0	0	0	0	0
Mir374b	0	0	0	0	0	0	0	0	0	0	0	0	0	0	0	0	0	0	0	0	0	0	0	0	0	0	0
Mir421	0	0	0	0	0	0	0	0	0	0	0	0	0	0	0	0	0	0	0	0	0	0	0	0	0	0	0
Ftx	6	3	7	7	12	8	8	13	2	3	7	7	9	5	8	5	7	5	5	3	8	7	7	3	11	8	9
LOC668415	2	1	1	2	0	1	1	3	3	1	2	1	0	3	0	0	0	1	0	2	2	1	0	2	0	4	0
Gm9157	4	1	2	3.5	3	2	1	3	1	3	0	4	5	1	0	0	5	1	1	1	1	0	0	1	1	2	5
Gm9785	0	0	0	0	0	0	0	0	0	0	0	0	0	0	0	0	0	0	0	0	0	0	0	0	0	0	0
Jpx	7.14	11	10.03	19.5	17	15.12	9.03	11	13	13	14	8	10	15	13	16	7.16	18	16	19	13	15	16	15	14	15	16
Rps12-ps1	2	0	1	1	1.1	1	1	1	0.17	1	0	0	0	0	0	0	2	0	1	1	1	0.12	0	0	0	0.06	0.25
Gm14861	1.02	0.68	1.93	0.98	3.87	0.84	0.53	0.92	0.93	0.91	0.95	1.67	4.65	0.78	0.99	1.39	0.84	0.96	0.77	1.39	2.4	1.09	0.94	1.68	1.71	1.97	1.7
Xist	5	2	0	1.5	2	3	2	0	0	0	6	2	2	0	0	2	17	3	0	2	0	0	0	3	3	3	3
Tsix	1	0	1	0	0	0	2	0	4	1	2	5	1	0	0	1	3	1	0	0	1	0	2	0	0	0	0
Tsx	0	0	0	2	0	0	0	0	0	0	0	0	0	0	0	0	1	0	0	1	0	0	1	0	0	0	0
Chic1	21.08	23	18	14.1	36	31	13	27	31	28.07	33.03	38	28	16	8	11	39	20	21	38.03	12	9.03	5	6.03	18.03	6	10
Gm9516	0	0	0	0	1	0	0	0	0	0	0	0	0	0	0	0	0	0	0	0	0	0	0	0.1	0	0	0
Cdx4	0	0	0	0	0	0	0	0	0	0	0	0	0	0	0	0	1	0	0	0	0	0	0	0	0	0	0
Gm19200	0	0	0	0	0	0	0	0	0	0	0	0	0	0	0	0	0	0	0	0	0	0	0	0	0	0	0
Gm14847	0	0	0	0	0	0	0	0	0	0	0	0	0	0	0	0	0	0	0	0	0	0	0	0	0	0	0
Gm9050	0	0	0	0	0	0	0	0	0	0	0	0	0	0	0	0	0	0	0	0	0	0	0	0	0	0	0
Nap1l2	0	0	0	0	0	0	0	0	0	0	0	0	0	0	0	0	0	0	0	0	0	0	0	0	0	0	0
4930519F16Rik	0	0	0	0	0	0	0	0	0	0	0	0	0	0	0	0	0	0	0	0	0	0	0	0	0	0	0
Gm6206	13.25	3.83	6.83	14	16.17	11.87	4.83	9.17	6.67	15	10.17	8.67	12.83	12.33	6.17	9.33	9.33	9.17	10.17	8.17	13	8.5	2.83	8.17	16.33	7.5	14
Gm3928	0	0	0	0	0	0	0	0	0	0	0	0	0	0	0	0	0	0	0	0	0	0	0	0	0	0	0
Pabpc1l2a	0	0	0	0	0	0	0	0	1	1	0	0.5	1	0	0	0.5	1	0	0	0	0	0	0	1	0.5	0	0
Gm9143	0.06	1	0.25	0.17	0.17	0	0.08	0.08	1.08	0.08	1.17	0	0.17	0	0	0.17	0.33	0.08	0.08	0.08	0.31	0.08	0.06	0.27	0.17	0	0.2
Gm52428	0	0	0	0	0	0	2	0	0	0	0	0	0	0	0	0	0	0	0	0	0	0	0	0	0	0	0
Gm39529	0	0	0	0	0	0	0	0	0	0	0	0	0	0	0	0	0	0	0	0	0	0	0	0	0	0	0
Pabpc1l2b	0	0	0	1	0	0	0.2	1	1	0	0	0.5	0	0	0	1.5	0	0	0	0	0	0	0	0	0.5	0	0
Gm21998	0	0	0	0	0	0	0	0	0	0	0	0	0	0	0	0	0	0	0	0	0	0	0	0	0	0	0
Gm14841	0	0	0	0	0	0	0	0	0	0	0	0	0	0	0	0	0	0	0	0	0	0	0	0	0	0	0
Gm5126	0	0	0	0	0	0	0	0	0	0	0	0	0	0	0	0	0	0	0	0	1	0	0	0	0	0	0
1700018G05Rik	0	0	0	0	0	0	0	0	0	0	0	0	0	0	0	0	0	0	0	0	0	0	0	0	0	0	0
1700011M02Rik	0	0	0	0	0	0	0	0	0	0	0	0	0	0	0	0	0	0	0	0	0	0	0	0	0	0	0
Dmrtc1a	0	0	0	0	0	0	1	0	0	0	0	0	0	0	0	0	0	0	0	0	0	0	0	0	0	0	0
Gm9133	0	0	0	0	0	0	0	0	0	0	0	0	0	0	0	0	0	0	0	0	0	0	0	0	0	0	0
1700031F05Rik	0	0	0	0	0	0	1	0	0	0	0	0	0	0	0	0	0	0	0	0	0	0	0	0	0	0	0
Dmrtc1c2	0	0	0	0	0	0	0	0	0	0	0	0	0	0	0	0	0	0	0	0	0	0	0	0	0	0	0
Gm16511	0	0	0	0	0	0	0	0.09	0	1.03	0	0	0	0.03	0	0	1	0	0	0	0	0	0	0	0	0.03	0.03
Gm9126	0	0	0	0	0	0	0	0	0	0	0	0	0	0	0	0	0	0	0	0	0	0	0	0	0	0	0
Dmrtc1c1	0	0	0	0	0	0	0	0	0	0	0	0	0	0	0	0	0	0	0	0	0	0	0	0	0	0	0
Gm5166	0	0	0	0	0	0	0	0	0	0	0	0	0	0	0	0	0	0	0	0	0	0	0	0	0	0	0
Gm9119	0	0	0	0	0	0	0	0	0	0	0	0	0	0	0	0	0	0	0	0	0	0	0	0	0	0	0
Gm9115	0	0	0.33	0	0.33	0	0	0	0	0.58	1	0	0	0	0	1.25	0	0	0	0	1	0	0	0	0	0	0
Dmrtc1b	0	0	0	0	0	0	0	0	0	0	0	0	0	0	0	0	0	0	0	0	0	0	0	0	0	0	0
Gm9112	0	0	0	0	0	0	0	0	0	0	0	1	0	0	0	0	0	0	0	0	0	0	0	0	0	0	0
Gm14840	0	0	0.03	0	0	0	0	0	0.03	0	0	0.03	0	0	0	0	0	0.03	0	0	0	0.03	0	0	0	0.04	0
Gm9109	0	0	0	0	0	0	0	0	0	0	0	0	0	0	0	0	0	0	0	0	0	0	0	0	0	0	1
Phka1	17	12	17	23	27	22	15	27	29	27	23	23	15	18	15	23	30	31	24	16	25	20	11	23	34	25	38
Gm32262	0.5	1	1.5	1	2	0.11	0	1	0	0.5	1.1	0	0.11	0	1.07	2.37	0	2.22	0.29	0	0	0	0.11	0	0	0	0.5
Hdac8	27	27.04	32	35	39	25	23	15	19.04	27	30	20	14.03	25	24	28.07	22	34	24	20	39.03	20.05	19	51	34	24.04	24.04
Gm14858	0	0	0	0	0	0	0	0	0	0	0	0	0	0	0	0	0	0	0	0	0	0	0	0	0	0	0
Cited1	0	0	0	0	2	0	0	0.1	0	0	0	0	0	0	1	1.5	1	1	0	0	0	0	0	0	0	0	0
Gm14859	0	0.5	0	0	0.25	0	0	0	0	0.09	1	0.2	1	0	0	0.09	0	0	0	0	0	0	0	0	0	0	0
Rps4x	2189.24	1862.62	2048.38	2295.25	3104.15	2062.41	1867.82	2090.2	2116.22	2304.93	2344.25	2465.68	1875.17	2071.33	1505.18	2563.28	2313.51	2262.18	1851.3	2472.52	3118.07	2899.75	2086.67	3980.35	2665.87	2264.29	3374.82
Gm9103	0.37	2.03	0	0.03	0	0	0	0	0.03	1	0	0	0.2	0	0	0.27	0	1.03	0.7	0.2	0.2	0.03	0.03	0.47	2	1	0.4
Ercc6l	0	2	1	0	6	0	2	0	0	1	1	1	2	0	2	3	2	3	2	4	2	6	5	4	5	1	2
Gm16471	0	0	0	0	0	0	0	0	0	0	0	0	0	0	0	0	0	0	0	0	0	0	0	0	0	0	0
Pin4	131	99.67	137.25	127.33	139.58	133.83	111.67	125.33	134.67	152.83	163	139	142.5	142.42	115.67	149	171.67	127.17	123.58	164.08	216.17	194.92	182	307.42	237.42	168.5	208.5
Rtl5	0	0	1	0	0	0	0	0	0	2	1	0	0	1	0	1	1	2	0	1	1	2	1	0	3	0	2
Gm25828	0	0	0	0	0	0	0	0	0	0	0	0	0	0	0	0	0	0	0	0	0	0	0	0	0	0	0
Nhsl2	10	8	5	7.03	15.03	5	7.03	7	7.53	6	11	7	6	7.08	1	10.03	8.5	11	8	12.03	11.07	6.03	12.16	16.07	20	9	14
H3f3a-ps1	115.25	70.98	78.53	103.14	145.12	90.16	86.25	84.09	87.49	88.89	108.49	115.43	91.74	102.29	77.37	122.16	122.29	111.47	80.79	128.01	129.06	126.89	86.53	155.06	131.75	101.68	166.74
Gm3858	0	0	0	0	0	0	0	0	0	0	0	0	0	0	0	0	0	0	0	0	0	0	0	0	0	0	0
Gm9097	0.5	0	0	0	0	0	0.5	0	0	0.5	0	0	0	0	0.17	0	0.5	0.5	0	0	0	0	0	0	0	0	1
8030474K03Rik	0	0	1	0	0	0	0	0	0	0	1	0.5	0	0	0	0	0	2	0.5	0	0	1.5	0	1	0	0	0
Gm4779	0	0	0	0	0	0	0	0	0	0	2	0.5	0	0	0	0	1	0	1.5	0	0	2.5	0	0	1	1	1
Gm9095	0.5	0	0	1	1	0	0.61	0	0	0.5	0	0	0.2	0	0	0	0.5	0.5	0	0	0	0	0	0	0	0	0
Tpt1-ps6	62.08	47.67	56.33	58.75	77.78	61.67	54.83	52.17	48.25	48.5	53.33	59.67	43.42	60.45	33.25	77.42	55.08	46.17	46.5	70.37	80.92	74.95	57.33	98.28	80.33	69.92	77.08
Cxcr3	3	2	4	3	6	5	2	0	1	2	1	2	3	2	2	6	1	2	3	3	4	1	2	9	2	5	2
Marcksl1-ps5	0.28	0.35	0.23	0.1	0.49	0.4	0.42	0.96	0.69	0.77	0.61	0.38	0.34	0.14	0.58	1.07	0.81	0.52	0.31	1.13	1.22	2.33	0.89	1	1	0.91	1.22
Gm52429	0	0	0	0	0	0	0	0	0	0	0	0	0	0	0	0	0	0	0	0	0	0	0	0	0	0	0
Gm14845	6.5	3.83	5.83	7.5	11.67	5.83	8.83	8.17	7	11.5	12.83	8.67	6.5	4.83	8.83	6.83	5.5	8.83	3.5	10.67	7.33	11.33	7	10.5	10.5	9.33	12.83
Ogt	161	100	152	134	185	143	129	133	119	176	133	170	139	148	98	166	162	166	140	183	158	184	100	221	197	123	239
Taf1	78	44	61	93	91	71	71	54	61	59	67.05	61	45.11	60	53	88	85	81	63.33	74	71	72.12	52	101.03	97	85	87
Gm6184	0	0	0	0	0	0	0	0	0	0	0	0	0	0	0	0	0	0	0	0	0.5	0	0	0	0	0	0
Gm14843	5	4	2	3	4.33	0	1.25	0	2	1	1	3.33	2	4	3	2.33	1	2	0	1	0	0	2	7	5.33	1	1
Itgb1bp2	7.5	8.05	9	10	11	1	8	14.75	5	7	13	8	7	4	2.2	8	0	10	4	10	2	9.25	9	12	10	19	23
Nono	235.83	185.83	203.17	238	366.17	238	226.67	206.17	226.67	265.17	280	282.67	191	220.33	175.33	295	253.17	240.17	221.33	305	347	294.33	217.83	386.83	324.83	258.67	344
Zmym3	42	15	20	20	43	20	39	28	30	33	36	36	24	36	23	32	38	35	26	36	59	45	29	59	42	42	56
Gjb1	1877	1280	1773	1745	2633	1700	1576	1791	1911	1857	1932	2047	1780	1819	1053	1680	2031	1827	1380	2132	2209	1842	1422	2524	2080	1783	2566
Gm31385	0	0	0	0	0	0	0	0	0	0	0	0	0	0	0	0	0	0	0	0	0	0	0	0	0	0	0
Nlgn3	0	0	0	0	0	0	0	0	0	0	0	0	0	0	0	1	1	0	0	0	0	0	0	0	0	2	1
Med12	71	49	47	69	76	40	46	43	47	43	50	52	50	53	52	79	61	52	51	60	47	55	46	87	48	52	64
Il2rg	12	3	9	18	11	18	9	14	19	17	14	17	8	13	14	19	15	20	13	21	38	18	25	45	21	22	46
Gm614	0	0	0	0	0	0	0	0	0	0	0	0	0	0	0	0	0	0	0	0	0	0	0	0	0	0	1
Foxo4	26	18	29	27	54	33	29	15	33	26	35	22	26	20	13	26	40	24	23	38	25	19	31	21	35	14	29
Gm22472	0	0	0	0	0	0	0	0	0	0	0	0	0	0	0	0	0	0	0	0	0	0	0	0	0	0	0
Gm24061	0	0	0	0	0	0	0	0	0	0	0	0	0	0	0	0	0	0	0	0	0	0	0	0	0	0	0
Snx12	69	53	46	60	96	64.54	46	76	54	72	96	71	54	61	53	63	89	61.5	50	74	125	134	88	175	121	118	159
Slc7a3	0	0	0	0	0	0.5	2	0	0	0	0	0	0	0	1	1	0	0	0	0	0	0	0	0	0	0	0
Gm3820	0	0	0	0	0	0	0	0	0	0	0	0	0	0	0	0	0	0	0	0	1	0	0	0	0	0	0
Gm9078	0.17	0.03	0.03	0.07	0.08	0.03	0.15	0.13	0.03	0.07	0	0	0.04	0.07	0	1.03	1.1	0	0.03	0.14	0.33	0.1	0.03	0.03	0	0	0.07
LOC118568451	0	0	0	0	0	0	0	0	0	0	0	0	0	0	0	0	0	0	0	0	0	0	0	0	0	0	0
Gm27510	0	0	0	0	0	0	0	0	0	0	0	0	0	0	0	0	0	0	0	0	0	0	0	0	0	0	0
Gm24577	0	0	0	0	0	0	0	0	0	0	0	0	0	0	0	0	0	0	0	0	0	0	0	0	0	0	0
Gm19083	0	0	0	0	0	0	0	0	0	0	0	0	0	0	0	0	0	0	0	0	0	0	0	0	0	0	0
Tex11	0	0	0	0	0	0	0	0	0	1	0	0	0	0	0	0	0	0	0	0	1	0	0	0	0	0	0
Dlg3	88	52	60	71	98	70	60	58	67	55	66	76	72	54	54	67	71	64	66	93	88	57	52	82	74	48	79
Gm14902	0	0	0	0	0	0	0	0	0	0	0	0	0	0	0	0	0	0	0	0	0	0	0	0	0	0	0
Gdpd2	0	0	0	0	0	0	0	0	0	0	0	0	0	0	0	0	0	1	0	0	0	0	0	0	0	0	0
Gm52438	0	0	0	0	1	0	0	0	0	0	0	0	0	0	0	0	0	0	0	0	0	0	0	0	0	0	0
Kif4	1	5	0	0	1	1	1	2	1	5	7	2	0	3	5	7	0	1	5	3	7	5	8	17	9	10	16
Pdzd11	77	65	61	75	96	85	75	76	71	85	72	72	54	65	42	84	72	74	63	84	103	83	64	92	74	68	98
Arr3	0	0	0	0	0	0	0	0	0	0	0	0	0	0	0	0	0	1	0	0	0	0	0	0	0	0	0
P2ry4	30	19	31	18	41	27	35	28	24	28	21	54	15	18	10	19	33	35	17	33	12	16	14	33	22	20	15
Awat1	0	0	0	0	0	0	0	0	0	0	0	0	0	0	0	0	0	0	0	0	0	0	0	0	0	0	0
Dgat2l6	0	0	0	0	0	0	0	0	0	0	0	0	0	0	0	0	0	0	0	0	0	0	0	0	0	0	0
Igbp1	291	219	227	297	335	251	212	236	240	191	256	284	280	255	166	306	235	260	184	321	296	255	178	372	280	233	344
Otud6a	0	0	0	0	0	0	0	0	0	0	0	0	0	0	0	0	0	0	0	0	0	0	0	0	0	0	0
Awat2	13	7	7	5	9	5	10	7	5	5	5	3	5	8	2	8	4	3	1	10	8	2	3	7	5	5	8
Mir676	0	0	0	0	0	0	0	0	0	0	0	0	0	0	0	0	0	0	0	0	0	0	0	0	0	0	0
Gm14828	0	0	0	0	0	0	0	0	0	0	0	0	0	0	0	0	0	0	0	0	0	0	0	0	0	0	0
Gm14829	0	0	0	0	1	0	1	0	0	0	0	0	0	0	0	0	1	0	0	0	0	1	0	0	0	1	0
Eda	5	2	3	2	6	7	6	3	4	4	4	6	4	5	3	7	5	3	1	3	13	9	4	16	8	12	9
Tmem28	5	1	1	2	3	1	2	1	9	4	9	6	4	1	0	0	1	0	5	5	4	2	4	5	7	1	5
Pcna-ps1	0	0	0	0	0	0	0	0	0	0	0	0	0	0	0	0	0	0	0	0	0	0	0	0	0	0	0
Gm41898	0	0	0	0	0	0	0	0	1	0	0	0	0	0	0	0	0	0	0	0	0	0	0	0	0	0	0
Gm14816	0	0	0	0	0	0	0	0	0	0	0	0	0	0	0	0	0	0	1	0	0	0	0	0	0	0	0
Gm31155	0	0	0	0	0	0	0	0	0	0	0	0	0	0	0	0	0	0	0	0	0	0	0	0	0	0	0
Pja1	184.87	133.04	163.53	151.17	266.87	150.04	159.7	152.07	184	166.44	190.59	197.37	167	157.53	112.53	167.09	190.37	165.64	152.69	206.03	185.13	141.5	120.5	217.62	217.09	149.07	226.67
Gm14808	0	0	0	0	0	0	0	0	0	0	0	0	0	0	0	0	0	0	0	0	0	0	0	0	0	0	0
Gm30798	1	0	0	0	0	0	0	0	0	0	0	0	0	0	0	0	0	0	0	0	0	1.03	0	0	0	0	0
Gm14812	0	0	0	0	0	0	0	0	0	0	0	0	0	0	0	0	0	0	0	0	0	0	0	0	0	1	0
Gm30704	0	0	0	0	0	0	0	0	0	0	0	0	0	0	0	0	0	0	0	0	0	0	0	0	0	0	0
Gm39528	0	0	1	0	0	0	0	0	0	0	0	0	0	0	0	0	0	0	0	0	0	0	0	0	0	0	0
Gm30649	0	0	0	0	2	0	1	0	0	0	0	0	0	0	0	0	0	0	0	0	0	0	0	0	0	0	1
Efnb1	50	56	72	57	96.03	50	58	86.5	85	92	81	62	76	68	40	73	87	70	63	93	147	133.5	95	176	140	106.5	136.5
LOC115489230	0	0	0	0	0	0	0	0	0	0	0	0	0	0	0	0	0	0	0	0	0	0	0	0	0	0	0
Gm5760	0	0	0	0	0	0	0	0	0	0	0	0	0	0	0	0.25	0	0	0	0.08	0	0	0	0	0.09	0	0
Stard8	27	21	34.5	32	42	27	26	18	25	24	29	30	17	20	10	45	24	29	24	41	31	36	22	40	27	26	37
Gm52477	0	0	0	0	0	0	0	0	0	0	0	0	0	0	0	0	0	0	0	0	0	0	0	0	0	0	0
Gm14813	3.67	1	1.42	3.67	1.92	3.67	2.17	2	2.5	1.33	3.83	1.33	1.67	2.08	0.33	3.17	2	4.17	1.58	2.25	3.67	1.58	1	4.58	4.42	2.92	2.83
Yipf6	83	84	82	74	123	97	102	85	83	108	120	85	87	81	58	98	88	111	69	109	105	107	68	124	99	106	125
LOC115489231	0	0	0	0	0	0	0	0	0	0	0	0	0	0	0	0	0	0	0	0	0	0	0	0	0	0	0
Gm26000	0	0	0	0	0	0	0	0	0	0	0	0	0	0	0	0	0	0	0	0	0	0	0	0	0	0	0
Ophn1	7	11	6	7	9	15	6	5	20	22	23	14	10	6	9	17	14	8	11	14	20	29	20	28	30	20	19
Gm14815	0	0	0	0	0	0	0	0	0	0	0	0	0	0	0	0	0	0	0	0	0	0	0	0	0	0	0
Ar	121	42	50	56	118	73	77.03	152	122	69	160	225	137	25	53	25	46	41	35	37	204	224	150	211	207	59	323
Gm14802	0	0	0	0	0	0	0	0	0	0	0	0	0	0	0	0	0	0	0	0	0	0	0	0	0	0	0
Gm9062	0	0	0	0	0	0	0	0	0	0	0	0	0	0	0	0	0	0	0	0	0	0	0	0	0	0	0
Trnak-cuu	0	0	0	0	0	0	0	0	0	0	0	0	0	0.5	0	0	0	0	0	0	0	0	0	0	0	0	0
Gm18111	0	0	0	0	0	0	0	0	0	0	0	0	0	0	0	0	0	0	0	0	0	0	0	0	0	0	0
Eda2r	0	2	0	0	1	0	0	6	1	4	4	3	5	3	5	4	2	3	1	3	12	14	8	16	18	21	12
Gm14800	0	0	0	0	0	0	0	0	0	0	0	0	0	0	0	0	0	0	0	0	0	0	0	0	0	0	0
Pgr15l	0	0	0	0	0	0	0	0	0	1	0	0	0	0	0	0	0	0	0	0	0	0	0	0	0	0	0
Gm9060	1	0	0	0	0	0	0	0	0	0	0	1	0	0	0	0	0	0	0	0	0	0	0	0	0	0	0
Gm39527	0	0	0	0	0	0	0	0	0	0	0	0	0	0	0	0	0	0	0	0	0	0	0	0	0	0	0
Gm14803	0	0	0	0	0	0	0	0	0	0	0	0	0	0	0	0	0	0	0	0	0	0	0	0	0	0	0
Gpr165	0	0	0	0	0	0	0	0	0	0	0	0	0	0	0	0	0	0	0	0	0	0	0	0	0	0	0
Gm14935	0	0	0	0	0	0	0	0	0	0	0	0	0	0	0	0	0	0	0	0	0	0	0	0	0	0	1
Rpl17-ps8	53.46	40.65	38.05	44.41	69.46	44.93	38.23	45.82	42.71	49.46	47.13	43.6	30.85	53.1	38.86	47.21	50.33	39.03	42.41	48.96	68.42	56.25	48.51	83	65.49	61.62	84.23
Heph	4	1	7	4	2	0	3	9	2	4	8	1	2	2	2	5	4	4	10	5	5	3	4	13	6	2	5
Gm14933	1	0	0	0	0	0	1	0	0	0	0	0	0	0	0	0	0	0	0	0	0	0	0	0	0	0	0
Gm18171	0	0	0	0	0	0	0	0	0	0	0	0	0	0	0	0	0	0	0	0	0	0	0	0	0	0	0
Hsf3	0	0	0	0	1	0	0	0	0	0	0	0	0	1	0	0	0	0	0	0	0	0	0	1	0	0	0
Vsig4	126	84	107	129	138	99	103	106	112	140	160	109	108	93	97	194	111	101	85	156	184	208	124	187	245	177	244
Mir223	0	0	0	0.5	1	0.5	0	0	0	0	0	0	0	0	0	1	0	0	0	0	0	0	0	0	0	0	0
F630028O10Rik	2	1	4	6.5	9	3.5	3	3	3	8	5	1	6	0	1	7	3	4	3	6	15	11	11	9	19	10	17
Gm9051	0	0	0	0	0	0	0	0	0	0	0	0	0	0	0	0	0	0	0	0	0	0.03	0	0	0	0	0
Gm14925	1	0	0	0	0	0	0	0	0	0	0	0	0	0	0	0	0	0	0	0	0	0	0	0	0	0	0
Gm24718	0	0	0	0	0	0	0	0	0	0	0	0	0	0	0	0	0	0	0	0	0	0	0	0	0	0	0
Psmb7-ps1	15	14.5	12.5	11.5	15.5	13	10	13.5	10.5	12.5	18	12	13.5	14	8	13.5	14	13.5	8.5	19	15.5	26.5	15	22.5	19.5	21.5	29
Gm30427	0	0	1	0	0	0	1	1	0	0	0	2	1	0	0	1	0	0	0	0	0	1	0	0	0	1	0
Msn	61	68	92	92	121	100	70	107	104	114	122	83	73	64	98	139	87	133	118	124	199	173	143	234	182	132	176
Gm19635	0	0	0	0	0	0	0	0	0	0	0	0	0	0	0	0	0	0	0	0	0	0	0	0	0	0	0
Gm41897	0	0	0	0	0	0	0	0	0	0	0	0	0	0	0	0	0	0	0	0	0	0	0	0	0	0	1
Las1l	137	108	121	160	194	132	159	140	137	131	138	158	100	162	100	147	167.5	160	95	140	150	153	102	235	182	129	214
Gm18239	0	0.5	0	0	0	0	0	0	0	0	0	0	0	0	0	0	0	0.5	0	0	1	0	0	0	0	0	0
1700010D01Rik	0	0	0	0	0	0	0	0	0	0	0	0	0	0	0	0	0	0	0	0	0	0	0	0	0	0	0
Zc3h12b	1	0	3	4	0	1	0	0	0	0	0	1	0	0	0	0	0	1	0	0	0.12	0	2	1.03	3	1	2
Gm29889	0	0	0	0	0	0	0	0	0	0	0	0	0	0	0	0	0	0	0	0	0	0	0	0	0	0	0
Gm18108	0	0	0	0	0	0	0	0	0	0	0	0	0	0	0	0	0	0	0	0	0	0	0	0	0	0	0
Zc4h2	3	9	1	4	6	7	5	4	9	5	7	2	3	11	5	7	10	12	6	3	7	11	9	6	8	5	6.25
Asb12	0	0	0	0	0	0	0	0	0	0	0	0	0	0	0	0	0	0	0	1	0	0	0	0	0	0	0
Gm18664	0	0	0	0	0	0	0	0	0	0	0	0	0	0	0	0	0	0	0	0	0	0	0	0	0	0	0
Amer1	44.03	30	23.03	38	31	19.03	27.07	17	28	33	38	35	14	26	25	32.03	29.03	35	21	30.03	27	22	14	29	40	16	29
Gm14806	0	0	0	0	0	0	0	0	0	0	0	0	0	0	0	0	0	0	0	0	0	0	0	0	0	0	0
Gm3712	0	0	0	0	0	0	0	0	0	0	0	0	0	0	0	0	0	0	0	0	0	0	0	0	0	0	0
Gm6092	0	0	0	0	0	0	0	0	0	0	0	0	0	0	0	0	0	0	0	0	0	0	0	0	0	0	0
Arhgef9	7	10	6	10	20	14	11	10	8	8	10	13	21	7	2	8	10	7	9	7	12	11	11	15	21	8	18
Spin4	3	0	1	1	3	1	1	0	0	2	2	1	0	1	1	3	3	1	3	1	0	4	6	11	3	6	0
Gm371	0	0	0	0	0	0	0	0	0	0	0	0	0	0	0	0	0	0	0	0	0	0	0	0	0	0	0
LOC118568447	0	0	0	1	0	0	0	0	0	2	0	0	0	0	0	0	0	0	0	0	0	0	0	1	0	0	0
Zxda	28.5	11.5	21.03	10.5	23.11	15	19.5	14	9.4	20.5	21.5	18.53	11	11	14	23.07	30	15.53	12	24.03	18.03	17.5	15.03	32.53	26.5	19.53	15.53
Rpl13-ps5	0	0	0	0	0	0	0	0	0	0	0	0	1	0	0	0	0	0	0	0	0	0	0	0	0	0	0
Gm14830	0.75	0.58	0.67	0.5	0	0.58	0.58	0.33	0	0	1.25	0.5	1.25	1	0.33	1.25	1.33	1.42	0	0.33	1	0	2.25	0	0.25	0	1.5
Gm7061	2	0	0	0	0	0	1	1	0	0	1	0	0	0	1	0	1	2	0	3	1	0	0	0	3	1	2
Gm39526	1	0	5	1	3	3	2	1	8	2	2	2	4	1	0	2	2	5.03	1	1	1	0	2	3	3	4	5
Zxdb	20.5	7.5	28	14.5	20	11.5	9.5	14	14.5	17.5	16.5	17	9	18	14.5	18	24.5	17.5	12	34	17.5	13.5	15	26	17.5	11.5	27
Gm5402	0.5	0	0	0	0	0	0	0	0	0	0	0	0	0	0	0	0	0.5	0	0	0	0	0	0	0	1	0
Gspt2	3	0	2	1	4	1	1	2	1	3	1	0	0	3	1	4	0	3	3	3	7	2	3	6	6	4	3
Gm9009	0	0	0	0	0	0	0	0	0	0	0	0.09	0	0	0	0	0	0	0	0	0	0	0	0	0	0	0
Gm5401	0	0	0	0	0	0	0	0	0	0	0	0	0	0	0	0	0	0	0	0	0	0	0	0	0	0	0
Gm18110	0	0	0	0	0	0	0	0	0	0	0	0	0	0	0	0	0	0	0	0	0	0	0	0	0	0	0
Gm9005	0	0	0	0	0	0	0	0	0	0	0	0	0	0	0	0	0	0	0	0	0	0	0	0	0	0	0
Maged1	408	262	311	278	453	347	302	429	400	486	492	462	343	290	256	440	338	369	312.5	354	647	559	466	684	618	433	671
Gm24595	0	0	0	0	0	0	0	0	0	0	0	0	0	0	0	0	0	0	0	0	0	0	0	0	0	0	0
Gm18919	0	0	0	0	0	0	0	0	0	0	0	0	0	0	0	0	0	0	0	0	0	0	0	0	0	0	0
Gm14827	0	0	0	0	0.5	0.5	0.5	2	1	0	1.5	0	0	0.5	0	0	0	0	0	0	0.5	0.5	0	0	0	0	0
Gm9003	0	0	0	0	1	0	0	0	1	0	0	0	0	0	0	0	0	0	0	0	1	0	0	0	0	0	3
Apoo	157.5	100	117.5	136.5	150	83	89.5	130.5	146	122	145.5	151.5	106	114	71.5	140.5	157	137	90	160	150.75	145.5	126.5	200.5	140.5	124	184
Fam90a1b	0	0	0	0	0	0	0	0	0	0	0	0.03	0	0	0	0	0	0	0	0	0	1	0	0	0	0	0
Gm14825	0	0	0	0	0	0	0	0	0	0	0	0	0	0	0	0	0	0	0	0	0	0	0	0	0	0	0
Gm14826	0	0	0	0	0	0	0	0	0	0	0	0	0	0	0	0	0	0	0	0	0	0	0	0	0	0	0
Gm5400	0	0	0	0	0	0	0	0	0	0	0	0	0	0	0	0	0	0	0	0	0	0	0	0	0	0	0
Mir7673	0	0	0	0	0	0	0	0	0	0	0	0	0	0	0	0	0	0	0.5	0	0	0	0	0	0	0	0
Klhl15	13	10	14	17	23	18	11	13	9	23	20	25	12	15	9	25	19	14	19.5	21	19	26	20	26	18	13	28
Eif2s3x	253	142	199	221	256.5	199	211	205	188.5	193	207.5	226	184.75	211	130.5	214.5	206	204.33	162	215	230.5	232.5	164.5	319.5	251.33	213.83	295.5
Gm46691	0	0.03	0.03	2	0.07	0	0	0	0	0.03	1	0	1.03	0	0	0	0	1	0	0	1	2.03	1	0	0	2.03	0
Zfx	70	58	48	58.5	76.5	60.5	38	51	46	38	70	66.5	48.5	59	52	87	79	74.5	49	68.5	61.5	71	46	96.25	81.67	60	84.5
Gm6987	1	0	0	0	0	0	0	1	0	0	0	0	0	1	0	0	0	0	0	0	0	1	0	0.14	0	0	0
Gm15165	0	0	0	0	0	0	0	0	0	0	0	0	0	0	0	0	0	0	0	0	0	0	0	0	0	0	0
Gm4990	0	0	0	0	0	0	0	0	0	0	0	0	0	0	0	0	0	0	0	0	0	0	0	0	0	0	0
AU015836	0	0	0	0	0	0	0	0	0	0	0	0	0	0	0	0	0	0	0	0	0	0	0	0	0	0	0
Gm15164	0	0	0	0	0	0	0	0	0	0	0	0	0	0	0	0	0	0	0	0	0	0	0	0	0	0	0
Supt20-ps	0	0	0	0	0	0	0	0	0	0	0	0	0	0	0	0	0	0	0	0	0	0	0	0	0	0	0
Pdk3	1	2	1	0	5	0	3	2	0	3	2	3	1	1	2	4	2	2	2	6	5	5	2	19	5	4	9
Gm35641	0	0	0	0	0	0	0	0	0	0	0	0	0	0	0	0	0	0	0	0	0	0	0	0	0	0	0
Pcyt1b	1	0	0	5	1	2	0	0	1	0	2	0	0	3	1	1	1	1	0	3	1	0	0	0	0.03	0	1
Gm6985	0	0	0	0	0	0	0	0	0	0	0	0	0	0	0	0	0	0	0	0	0	0	0	0	0	0	0
Gm23557	0	0	0	0	0	0	0	0	0	1	0	0	0	0	0	0	0	0	0	0	0	0	0	0	0	1	0
Gm14780	0	0	0	0	0	0	0	1	0	0	0	0	0	0	0	0	0	0	0	0	0	0	0	0	0	0	0
Gm35587	0	0	0	0	0	0	0	0	0	0	0	0	0	0	0	0	0	0	0	0	0	0	0	0	0	0	0
Pola1	20	10	13	19	15	21	14	9	9	20	13	10	13	21	30	22	20	19	17	23	24	26	23	42	18	21	32
Arx	0	0	0	0	0	0	0	0	0	0	0	0	0	0	0	0	0	0	0	1	0	0	0	0	0	0	0
Gm23454	0	0	0	0	0	0	0	0	0	0	0	0	0	0	0	0	0	0	0	0	0	0	0	0	0	0	0
BC061195	0	0	0	0	0	0	0	0	0	0	0	0	0	0	0	0.5	0	0	0	0	0	0	0	0	0	0	0
Gm24123	0	0	0	0	0	0	0	0	0	0	0	0	0	0	0	0	0	0	0	0	0	0	0	0	0	0	0
1700003E24Rik	0	0	0	0	0	0	0	0	0	0	0	0	0	0	0	0.5	0	0	0	0	0	0	0	0	0	0	0
Gm38657	0	0	0	0	0	0	0	0	0	0	0	0	0	0	0	0	0	0	0	0	0	0	0	0	0	0	0
Gm25332	0	0	0	0	0	0	0	0	0	0	0	0	0	0	0	0	0	0	0	0	0	0	0	0	0	0	0
LOC115489229	0	0	0	0	0	0	0	0	0	0	0	0	0	0	0	0	0	0	0	0	0	0	0	0	0	0	0
Gm6982	0	0	0	0	0	0	0	0	0	0	0	0	0	0	0	0	0	0	0	0	0	0	0	0	0	0	0
Gm5941	0	0	0	0	0	0	0	0	0	0	0	0	0	0	0	0	0	0	0	0	0	0	0	0	0	0	0
Mageb18	0	0	0	0	0	0	0	0	0	0	0	0	0	0	0	0	0	0	0	0	0	0	0	0	0	0	0
Gm4912	0	0	0	0	0	0	0	0	0	0	0	0	0	0	0	0	0	0	0	0	0	0	0	0	0	0	0
Gm4911	0	0	0	0	0	0	0	0	0	0	0	0	0	0	0	0	0	0	0	0	0	0	0	0	0	0	0
Mageb1	0	0	0	0	0	0	0	0	0	0	0	0	0	0	0	0	0	0	0	0	0	0	0	0	0	0	0
Gm14784	0	0	0	0	0	0	0	0	0	0	0	0	0	0	0	0	0	0	0	0	0	0	0	0	0	0	0
Gm5071	0	0	0	0	0	0	0	0	0	0	0	0	0	0	0	0	0	0	0	0	0	0	0	0	0	0	0
Gm16465	0	0	0	0	0	0	0	0	0	0	0	0	0	0	0	0	0	0	0	0	0	0	0	0	0	0	0
Gm7113	0	0	0	0	0	0	0	0	0	0	0	0	0	0	0	0	0	0	0	0	0	0	0	0	0	0	0
Gm46678	0	0	0	0	0	0	0	0	0	0	0	0	0	0	0	0	0	0	0	0	0	0	0	0	0	0	0
Mageb5	0	0	0	0	0	0	0	0	0	0	0	0	0	0	0	0	0	0	0	0	0	0	0	0	0	0	0
Mageb17-ps	0	0	0	0	0	0	0	0	0	0	0	0	0	0	0	0	0	0	0	0	0	0	0	0	0	0	0
Mageb5b	0	0	0	0	0	0	0	0	0	0	0	0	0	0	0	0	0	0	0	0	0	0	0	0	0	0	0
1700084M14Rik	0	0	0	0	0	0	0	0	0	0	0	0	0	0	0	0	0	0	0	0	0	0	0	0	0	0	0
Gm46677	0	0	0	0	0	0	0	0	0	0	0	0	0	0	0	0	0	0	0	0	0	0	0	0	0	0	0
Gm14785	1	0	0	0	0	0	0	0	0	0	0	0	0	0	0	0	0	0	0	0	0	0	0	1	0	0	0
Gm8916	0	0	0	0	0	0	0	0	0	0	0	0	0	0	0	0	0	0	0	0	0	0	0	0	0	0	0
Mageb6b2	0	0	0	0	0	0	0	0	0	0	0	0	0	0	0	0	0	0	0	0	0	0	0	0	0	0	0
Mageb6b1	0	0	0	0	0	0	0	0	0	0	0	0	0	0	0	0	0	0	0	0	0	0	0	0	0	0	0
Gm14783	0	0	0	0	0	0	0	0	0	0	0	0	0	0	0	0	0	0	0	0	0	0	0	0	0	0	0
Mageb2	0	0	0	0	0	0	0	0	0	0	0	0	0	0	0	0	0	0	0	0	0	0	0	0	0	0	0
Gm8908	0	0	0	0	0	0	0	0	0	0	0	0	0	0	0	0	0	0	0	0	0	0	0	0	0	0	0
Gm14786	0	0	0	0	0	0	0	0	0	0	0	0	0	0	0	0	0	0	0	0	0	0	0	0	0	0	0
Gm46676	0	0	0	0	0	0	0	0	0	0	0	0	0	0	0	0	0	0	0	0	0	0	0	0	0	0	0
Gm14773	0	0	0	0	0	0	0	0	0	0	0	0	0	0	0	0	0	0	0	0	0	0	0	0	0	0	0
Gm18175	0	0	0	0	0	0	0	0	0	0	0	0	0	0	1	0	0	0	0	0	0	0	0	0	0	0	0
Mageb11	0	0	0	0	0	0	0	0	0	0	0	0	0	0	0	0	0	0	0	0	0	0	0	0	0	0	0
Bmp4-ps	0	0	0	0	0	0	0	0	0	0	0	0	0	0	0	0	0	0	0	0	0	0	0	0	0	0	0
Gm17962	0	0	0	0	0	0	0	0	0	0	0	0	0	0	0	0	0	0	0	0	0	0	0	0	0	0	0
Fth1-ps	13	11	12	18	21.5	11	18.5	8	20	19.5	13	12.5	13	14	3	13.5	20	11	7	16	28.5	26.5	17.5	32.5	28	21.5	30.5
Gm4746	0	0	0	0	0	0	0	0	0	0	0	0	0	0	0	0	0	0	0	0	0	0	0	0	0	0	0
Gm18297	0	0	0	0	0	0	0	0	0	0	0	0	0	0	0	0	0	0	0	0	0	0	0	0	0	0	0
Gm21008	0	0	0	0	0	0	0	0	0	0	0	1	0	0	0	0	0	0	0	0	0	0	0	0	0	0	0
Gm6027	0	0	0	1	0	0	0	1	0	0	0	0	0	0	0	0	0	0	0	0	0	0	0	0	0	0	0
4930415L06Rik	0	0	0	0	0	0	0	0	0	0	0	0	0	0	0	0	0	0	0	0	0	0	0	0	0	0	0
Nanog-ps1	0	0	0	0	0	0	0	0	0	0	0	0	0	0	0	0	0	0	0	0	0	0	0	0	0	0	0
Gm7108	0	0.03	0	0	0.5	0	0.03	0	0.53	0	0.03	0	0	0	0	0.03	0.5	1	0	0.5	0.5	0	0	0.05	0	0	0.03
4932429P05Rik	0	0	0	0	0	0	0	0	0	0	0	0	0	0	0	0	0	0	0	0	0	0	0	0	0	0	1
Gm6973	0	0	0	0	0	0	0	0	0	0	0	0	0	0	0	0	0	0	0	0	0	0	0	0	0	0	0
Gm14804	0	0	0	0	0	0	0	0	0	0	0	0	0	0	0	0	0	0	0	0	0	0	0	0	0	0	0
Dcaf8l	0	0	0	0	0	0	0	0	0	0	0	0	0	1	0	1	0	0	0	0	0	0	0	0	0	0	0
Gm18439	0	0	0	0	0	0	0	0	0	0	0	0	0	0	0	0	0	0	0	0	0	0	0	0	0	0	0
Gm649	0	0	0	0	0	0	0	0	0	0	0	0	0	0	0	0	0	0	0	0	0	0	0	0	0	0	0
Gm14797	0	0	0	0	0	0	0	0	0	0	0	0	0	0	0	0	0	0	0	0	0	0	0	0	0	0	0
Gm16412	4.63	2.25	2.75	2.6	5.32	2.05	2.95	3.2	3.55	3.12	2.37	3.78	0.8	2.55	3.75	3.55	2.35	1.07	2.2	2.63	4.05	3.55	0.97	5.47	2.9	5.3	6.28
Gm52479	0	0	0	0	0	0	0	0	0	0	0	0	0	0	0	0	0	0	0	0	0	0	0	0	0	0	0
Gm8880	0	0	0	0.03	0.07	0	0	0.06	0	0.07	0	0.5	0.5	0	0	0	0	0.07	0.04	0	0	0	0	0	0	0.57	0
Mir1906-2	0	0	0	0	0	0	0	0	0	0	0	0	0	0	0	0	0	0	0	0	0	0	0	0	0	0	0
Gm8876	0	0	0	0	1	0	0	0	0	0	0	0	0	0	0	0	0	0	0	0	0	0	0	0	0	0	0
Ppp4r3c-ps	0	0	0	0	0	0	0	0	0	0	0	0	0	0	0	0	0	0	0	0	0	0	0	0	0	0	0
Gm14795	0	0	0	1	0	0	0	0	0	0	0	0	0	0	0	0	0	0	0	0	0	0	0	0	0	0	0
Gm8864	0.04	0	0	0	0	0	0	0	0.03	0	0	0	0	0	0	0.5	0.28	0	0	0	0	0	0	0.03	0	0	0.1
Gm25006	0	0	0	0	0	0	0	0	0	0	0	0	0	0	0	0	0	0	0	0	0	0	0	0	0	0	0
Gm14774	0	0	0	0	0	0	0	0	0	0	0	0	0	0	0	0	0	0	0	0	0	0	0	0	0	0	0
Gm14776	2	0.29	2.03	3.07	2.03	0.14	0	0	2	0	1.14	1	4	2.07	3	0.21	2	2	0	1.18	2.07	0.03	2	1	0	0	1
Gm8855	1	0	0	0	0	0	0	0	0	0	0	0	0	0	0	0	0	1	0	0	0	0	0	0	0	0	0
Gm18794	0	0	0	0	0	0	0	0	0	0	0	0	0	0	0	0	0	0	0	0	0	0	0	0	0	0.03	0
Gm18920	0	0	0	0	0	0	0	0	0	0	0	0	0	0	0	0	0	0	0	0	0	0	0	0	0	0	0
Il1rapl1	0	2	0	1.25	1.04	0	0	1	0	0	1	0	0.25	0	0	0	1	1.25	0	0	0.1	0	0.03	0	0	0	1
Gm39524	0	0	0	0	0	0	0	0	0	0	0	0	0	0	0	0	0	0	0	0	0	0	0	0	0	0	0
Mageb7-ps	0	0	0	0	0	0	0	0	0	0	0	0	0	0	0	0	0	0	0	0	0	0	0	0	0	0	0
Gm18438	0	0	0	0	0	0	0	0	0	0	0	0	0	0	0	0	0	0	1	0	0	0	0	0	0	0	0
Mageb6-ps	0	0	0	0	0	0	0	0	0	0	0	0	0	0	0	0	0	0	0	0	0	0	0	0	0	0	0
Gm41	0	0	0	0	0	0	0	0	0	0	0	0	0	0	0	0	0	0	0	0	0	0	0	0	0	0	0
Mageb8-ps	0	0	0	0	0	0	0	0	0	0	0	0	0	0	0	0	0	0	0	0	0	0	0	0	0	0	0
Gm8844	1	2	0	0	0	0	0	0.33	0	0	0	0	1	0.5	0	0	0	0	0	0	1	0	0	0	0	0	0
Gm19044	0	0	0	0	0	0	0	0	0	0	0	0	0	0	0	0	0	0	0	0	0	0	0	0	0	0	0
Mageb10-ps	0	0	0	0	0	0	0	0	0	0	0	0	0	0	0	0	0	0	0	0	0	0	0	0	0	0	0
Gm8839	0	0	0	0	0	0	0	0.33	0	0	0	0	0	0	0	0	0	0	0	0	0	0	0	0	0	0	0
Gm19043	0	0	0	0	0	0	0	0	0	0	0	0	0	0	0	0	0	0	0	0	0	0	0	0	0	0	0
Mageb4	0	0	0	0	0	0	0	0	0	0	0	0	0	0	0	0	0	0	0	0	0	0	0	0	0	0	0
Nr0b1	0	0	0	0	0	0	0	0	0	0	0	0	0	0	0	0	0	0	0	0	0	0	0	0	0	0	0
Samt3	0	0	0	0	0	0	0	0	0	0	0	0	0	0	0	0	0	0	0	0	0	0	0	0	0	0	0
LOC118568421	0	0	0	0	0	0	0	0	0	0	0	0	0	0	0	0	0	0	0	0	0	0	0	0	0	0	0
Gm14762	0	0	0	0	0	0	0	2	0	0	1	0	0	0	0	0	0	0	0	0	0	0	0	0	1	0	0
Gm6964	0	0	0.12	0	0	0	0	0	0	0	0	0	0	0	0	0	0	0	0	0	0	0	0	0	0	0	0
Gm14766	3	1	1	1	2	2	3	1	1	4	2	0.5	0.5	2	1	5	1	1	2	2	8.5	1	5	12	5	7	2
Tasl	1	2	1	7	3	5	1	2	1	2	2	2.5	0.5	3	3	5	4	5	2	3	5.5	5	6	8	5	5	12
Gk	349	300	322	388	473	363	327	215	280	257	286	296	262	317	222	451	398	415	261	433	316	328	198	305	392	270	387
Gm39523	0	0	0	0	0	0	0	0	0	0	0	0	0	0	0	0	0	0	0	0	0	0	0	0	0	0	0
Tab3	25	14	19	17	33	11	18	25	25	21	24	22	26	31	12	25	40	22	23	25	28	22	18	29	39	26	40
Fthl17a	0	0	0	0	0	0	0	0	0	0	0	0	0	0	0	1	0	0	0	0	0	0	0	0	0	0	0
Gm16463	0	0	0	0	0	0	0	0	0	0	0	0	0	0	0	0	0	0	0	0	0	0	0	0	0	0	0
Gm14769	0	0	0	1	0	1	0	0	1	0	0	0	0	0	0	0	0	0	0	0	0	0	0	0	1	1	0
Gm19042	0	0	0	0	0	0	0	0	0	0	0	0	0	0	0	0	0	0	0	0	0	0	0	0	0	0	0
LOC118568420	0	0	0	0	0	0	0	0	0	0	0	0	0	0	0	0	0	0	0	0	0	0	0	0	0	0	0
Gm18847	0	0	0	0	0	0	0	0	0	0	0	0	0	0	0	0	0	0	0	0	0	0	0	0	0	0	0
Gm22580	0.17	0.1	0.23	1.31	0.32	0.4	0.13	0.33	0.2	0.2	0.16	0.07	0.18	2.3	0.17	1.34	0.17	0.3	0.17	0.3	1.37	0.48	0.13	0.27	0.34	0.17	0.2
Tsga8	0	1	0	0	0	0	0	0	0	0	0	0	0	0	0	0	0	0	0	0	0	0	0	0	0	0	0
LOC118568419	0	0	0	0	0	0	0	0	0	0	0	0	0	0	0	0	0	0	0	0	0	0	0	0	0	0	0
Dmd	142	79.03	98	89	134	84	103	117	112	108	151	110	110	80	60	120	91	104	63	96	146	149	116	225	157	139	198
Gm14741	0	0	0	0	0	0	0	0	0	0	0	0	0	0	0	0	0	0	0	0	0	0	0	0	0	0	0
Gm24470	0	0	0	0	0	0	0	0	0	0	0	0	0	0	0	0	0	0	0	0	0	0	0	0	0	0	0
Gm14739	0	0	0	0	0	0	0	0	0	2	0	0	0	0	0	0	0	0	0	0	0	0	0	0	0	0	0
Gm24706	0	0	0	0	0	0	0	0	0	0	0	0	0	0	0	0	0	0	0	0	0	0	0	0	0	0	0
Rpl10-ps4	0	0	0	0	0	0	0.07	0	0	0	0	0	0	0	0	1	0	0	0	0	0	0	0	0	0	0	0
Gm18386	0	0	0	0	0	0	0	0	0	0	0	0	0	0	0	0	0	0	0	0	0	0	0	0	0	0	0
Gm22686	0	0	0	0	0	0	0	0	0	0	0	0	0	0	0	0	0	0	0	0	0	0	0	0	0	0	0
Actr3-ps	13.67	9	13.5	11	24.5	14.5	15.5	14	14.33	20	15.5	17	13.5	15.17	21.17	18.5	19	25.33	7	22.33	27.5	21	17	30	24	25.17	28.5
4930595M18Rik	0	0	0	0	0	0	0	0	0	0	0	0	0	0	0	0	0	0	0	0	0	0	0	0	0	0	0
Gm52423	0	0	0	0	0	0	0	0	0	0	0	0	0	0	0	0	0	0	0	0	0	0	0	0	0	0	0
Gm18497	0	0	0	0	0	0	0	0	0	0	0	0	0	0	0	0	0	0	0	0	0	0	0	0	0	0	0
Tmem47	36	15	13	25	24	24	16	17	23	31	19	15	18	14	22	42	21	26	19	34	28	21	26	25	31	28	48
Gm6954	4	3	2.5	4.5	2.33	2	2.75	4.5	2	3	5	8.33	2	2.5	3.5	3.33	3.5	3	3	3	4	4.5	3.5	5	3.33	4	3
Gm8806	60.83	32.33	49.17	47.5	75.67	45	43.67	42.17	41.67	57.67	55	49.67	43.5	43.83	42.33	62.5	51.67	46.17	53.83	68	68.5	62.83	42.33	94.33	61.83	45.17	71.5
Gm5940	87.37	66.05	88.06	88.61	112.82	87.49	92.41	76.77	71.88	88.96	83.78	86.82	73.4	74.16	67.35	101.98	102.74	97.13	79.44	90.74	90.37	83.51	63.13	128.59	92.57	78.99	125.36
Gm14768	0	0	0	0	0	0	0	0	0	0	0	0	0	0	0	0	0	0	0	0	0	0	0	0	0	0	0
Gm6952	0	0	0	0	0	0	0	0	0	0	0	1	0	0	0	0	0	0	0	0	0	0	0	0	0	0	0
Gm14760	93.41	71.22	78.1	87.13	117.71	69.65	86.72	78.04	76.16	90.85	97.58	94.91	78.56	69.06	62.77	83.63	88.84	91.32	70.55	98.93	130.28	115.37	91.13	128.15	113.11	83.33	136.59
Gm18107	0	0	0	0	0	0	0	0	0	0	0	0	0	1	0	0	0	0	0	0	0	0	0	0	0	0	0
Gm4773	0	0	0	0	0	0	0	0	0	0	0	0	0	0	0	0	0	0	0	0	0	0	0	0	0	0	0
Gm4772	0	0	0	0	0	0	0	0	0	0	0	0	0	0	0	0	0	0	0	0	0	0	0	0	0	0	0
Gm8792	0	0	0	0	0	0	0	0	0	0	0	0	0	0	0	1	0	0	0	0	0	0	0	0	0	0	0
Mageb16	1.5	0	0	0	0	0	0	0	0	0	0	0	0	1	0	0	0	0	0	0	0	0	0	0	0	0	0
Gm17817	0	0	0	0	0	0	0	0	0	0	0	0	0	0	0	0	0	0	0	0	0	0	0	0	0	0	0
Cfap47	0	0	1	1	0	1	0	2	0	0	0	0	0	0	1	0	0	4	1	0	0	1	0	0	1	4	3
Rps24-ps3	5.26	7.32	5.1	5.93	7.56	6.01	4.17	1.03	3.17	5	2.27	5.06	2.93	4.12	2.04	4.99	6.67	4.64	4.37	7.95	6.14	7.16	6.91	10.53	4.26	3.82	12.37
Gm17902	0	0	0	0	0	0	0	0	0	0	0	0	0	0	0	0	0	0	0	0	0	0	0	0	0	0	0
Cypt13-ps	0	0	0	0	0	0	0	0	0	0	0	0	0	0	0	0	0	0	0	0	0	0	0	0	0	0	0
Gm5939	0.5	0	0	0	1.5	0	1.5	0	0	0.5	0.5	0	0	0.5	1	2	2.5	0	0	0.5	0	3	0	1	0	1.5	1.5
Gm8770	0	0	0	0	0	0	0	0	0	0	0	0	0	0	0	0	0	0.25	0	0	0	0	0	0	0	0	0
Fam47c	0	0	0	0	0	0	0	0	0	0	0	0	0	0	0	0	0	0	0	0	0	0	0	0	0	0	0
Gm14747	0	0	0	0	0	0	0	0	0	0	0	0	0	0	0	0	0	0	0	0	0	0	0	0	0	0	0
Gm8761	0	0	0	0	0	0	0	0	0	0	0	0	0	0	0	0	0	0	0	0	0	0	0	0	0	0	0
Gm8757	0	0	0	0	1	0	0.05	0	0	0	0	0.03	0	0	0	0.05	1	0	0	0	0	0	0	0.11	0	0	0
Prrg1	8	5	4	3	9	4	2	5	5	5	6	1	4	4	9	13	2	10	3	10	5	4	3	5	8	9	9
Gm14745	0	0	0	0	0	0	0	0	0	0.5	0	0	0	0	0	0	0	0	0	0	0	0	0	0	0	0	0
Gm14752	0	0	0	0	0	0	0	0	0	0.5	0	0	0	0	0	0	0	0	0	0	0	0	0	0	0	0	0
Gm8754	0	0	0	0	0	0	0	0	0	0	0	0	0	0	0	0	0	0	0	0	0	0	0	0	1	0	0
4930480E11Rik	0	0	0	0	0	0	0	0	0	0	0	0	0	0	0	0	0	0	0	0	0	0	0	0	0	0	0
Gm8749	0	0	0	1	0	0	0	0	0	0	0	0	0	0	0	0	0	0	0	0	0	0	0	0	0	0	0
Gm14743	0	0	0	0	0	0	0	0	0	0	0	0	0	0	0	0	0	0	0	0	0	0	0	0	0	0	0
Obp1b	0	0	0	0	0	0	0	0	0	0	0	0	0	0	0	0	0	0	0	0	0	0	0	0	0	0	0
Gm5938	0	0	0	0	0	0	0	0	0	0	0	0	0	0	0	0	0	0	0	0	0	0	0	0	0	0	0
Obp1a	0	0	0	0	0	0	0	0	0	0	0	0	0	0	0	0	0	0	0	0	0	0	0	0	0	0	0
Gm16458	0	0	0	0	0	0	0	0	0	0	0	0	0.03	0	0	0	0	0	0	0	0	0	0	0	0	0	0
Gm14750	0	0	0	0	0	0	0	0	0	0	0	0	0	0	0	0	0	0	0	0	0	0	0	0	0	0	0
5430402E10Rik	0	0	0	0	0	0	0	0	0	0	0	0	0	0	0	0	0	0	0	0	0	0	0	0	0	0	0
Gm14744	0	0	0	0	0	0	0	0	0	0	0	0	0	0	0	0	0	0	0	0	0	0	0	0	0	0	0
Pbsn	0	0	0	0	0	0	0	0	0	0	0	0	0	0	0	0	0	0	0	0	0	0	0	0	0	0	0
Prkx	20	34	21	31	44.07	41	27	34.2	21.25	43	40	33	24.03	24.03	27	81	39.25	42.03	42	39.03	67	62	46	91	79	54	82.07
Gm8722	0	0.33	0	0	0	0	0	0	0	1	0	0	3	0	0	0	0	0	0	1	0.33	1	0	0	0	0	0
Gm14746	0	0	0	0	0	0.14	0	0	0	0	0	0	0	0	0	0	0	0	0	0	0	0	0	0	0	0	0
Cldn34-ps	0	0	0	0	0	0	0	0	0	0	0	0	0	0	0	0	0	0	0	0	0	0	0	0	0	0	0
Gm52447	0	0	0	0	0	0	0	0	0	0	0	0	0	0	0	0	0	0	0	0	0	0	0	0	0	0	0
Tbl1x	188	139	135	171	232	139	154	137	177	128	152	129	130	169	110	182	181	158	139	169	212	154	115	237	169	137	217
Gm5937	2.67	1.19	2.3	2.99	1.56	1.5	1.31	1.68	1.31	1.95	1.37	2.65	1.26	1.82	1.4	2.59	2.35	1.84	1.24	4.09	3.19	2.36	2.22	2.6	1.97	1.01	3.6
Gm5757	0	0	0	0	0	0	0	0	0	0	0	0	0	0	0	0	0	0	0	0	0	0	0	0	0	0	0
Gm5398	0	1	0	0	0	0	0	0	1	0	1	1	1	1	0	0	0	2	1	0	2	0	1	1	0	1	0
Gm14706	2	1	1	1	3	2	0	1	2	0	3	2	2	0	2	1	1	1	1	1	1	0	1	4	0.5	0	2.5
Gm23280	0	0	0	0	0	0	0	0	0	0	0	0	0	0	0	0	0	0	0	0	0	0	0	0	0	0	0
LOC118568418	0	0.03	0.03	0	0	0	0	0	0	0.03	0.03	0	0.03	0	0	0	0	0	0	0	0.03	0	0	0	0	0	0
Gm14716	0	0	0	0	0	0	0	0	0	0	0	0	0	0	0	0	0	0	0	0	0	0	0	0	0	0	0
Cldn34d	0	0	0	0	0	0	0	0	0	0	0	0	0	0	0	0	0	0	0	0	0	0	0	0	0	0	0
Gm5793	0	0	0	0	0	0	0	0	0	0	0	1	0	0	0	0	0	0	0.03	0	0	0	0	0	0	1	0
Cldn34b4	0	0	0	0	0	0	0	0	0	0	0	0	0	0	0	0	0	0	0	0	0	0	0	0	0	0	0
Magea7-ps	0	0	0	0	0	0	0	0	0	0	0	0	0	0	0	0	0	0	0	0	0	0	0	0	0	0	0
Gm14712	0	0	0	0	0.06	0	0	0	0	0	0	0	0	0	0	0	1	0	0	0	0	0	0	0	1	0	0
LOC118568417	0	0.05	0.1	0.2	0	0.12	0	0	0.12	0.13	0.06	0	0.07	0.19	0	0.13	0.06	0.12	0	0.06	0.55	0.64	0.36	0.06	0.72	0.66	0.49
Gm41896	0	0	0	0	0	0	0	0	0	0	0	0	0	0	0	0	0	0	0	0	0	0	0	0	0	0	0
Cldn34b3	0	0	0	0	0	0	0	0	0	0	0	0	0	0	0	0	0	0	0	0	0	0	0	0	0	0	0
Gm14707	0	0	0.5	0	0	0	0	0	0	0	0	0	0	0	0	0	0	0	0	0	0	0	0	0	0	0	0
Gm5397	0	0	0	0	0	0	0	0	0	0	0	0	0	0	0	0	0	0	0	0	0	0	0	0	0	0	0
Gm14710	0	0	0	0	0	0	0	0	0	0	0	0	0	0	0	0	0	0	0	0	0	0	0	0	0	0	0
Gm8692	1	0	1	1	1	0	0	0	0	1	0	0	0	1	0	0	0	1	0	1	0	0	0	1	0	0	0
Gm7155	0	0	0	0	0	0	0	0	0	0	0	0	0	0	0	0	0	0	0	0	0	0	0	0	0	0	0
Gm21025	0	0	0	0	0	0	0	0	0	0	0	0	0	0	0	0	0	0	0	0	0	0	0	0	0	0	0
Oat-rs1	0	0	0	0	0	0	0	0	0	0	0	0	0	0	0	0	0	0	0	0	0	0	0	0	0	0	0
Gm23320	0	0	0	0	0	0	0	0	0	0	0	0	0	0	0	0	0	0	0	0	0	0	0	0	0	0	0
Pls3	182	150.5	183	191.5	244.5	182	218	174	117.5	143.5	140.5	157	102.5	171	177	200	213	233	183.5	253.5	173	187	124	204.5	188.5	134	209
4933407K13Rik	2.5	0	1.5	1.5	4	1.5	4	1.5	0.5	1	1	1.5	2	1.5	6.5	6	4.5	2	0	2	9	1	0	3.5	2	3.5	1
Gm7153	0	0	0	0	0	0	0	0	0	0	0	0	0	0	0	0.33	0	0	0	0	0	0	0	0	0	0	0
Gm15065	0	0	0	0	0	0	0	2	0	0	0	0	0	0	0	0	0	0	0	0	0	0	0	0	0	0	0
Gm25421	0	0	0	0	0	0	0	0	0	0	0	0	0	0	0	0	0	0	0	0	0	0	0	0	0	0	0
Rab39b	0	0	0	0	0	0	0	0	0	0	0	0	0	1	0	1	0	0	0	2	0	0	0	0	0	0	0
Gm15384	0	0	1	0	0	1	0	0	0	0	1	0	0	0	0	0	1	0	1	0	0	0	0	3	0	1	1.03
Vbp1	49	40	50	51	77	44	41	44	55	59	35	58	49	54	61	63	59	67	47	78	56	62	52	117	84	70	100
LOC115489221	0	0	0	0	0	0	0	0	0	0	0	0	0	0	0	0	0	0	0	0	0	0	0	0	0	0	0
Gm8666	0	0.08	0	0	0	0	0	0	0	0	0	0	2	0	0	0	0	0	0	0	1	0	0	0	0	0	0
Gm15379	1	2	0	1	1	0	2	0	0	1	0	0	2	1	1	0	2	3	0	2	1	3	0	0	1	0	1
Brcc3	131	98	116	126	143.33	113	91	115	94	103	127	104	90	109	85	172	136	146	84	131.5	131	102	91	168	144	103	162
Mtcp1	7	7.5	4	1	12.5	6	5.5	2	4.5	5.5	2.5	5.5	1	8	2	8.5	6.5	5.5	3.5	7.5	7.5	2	7	4	6	3	8.5
Cmc4	39	20.5	32	29	35.5	25	26.5	37	32.5	30.5	23.5	22.5	22	19	25	39.5	27.5	27.5	22.5	26.5	27.5	30	23	28	35	22	35.5
Fundc2	75	30	66	47.03	109	52	43	52	62	55	60	71.03	51.03	73	68.03	113	56	65	59	65.53	146	107	66	146	99	90.03	127
Gm8522	6.5	3	0	1	0	1	2	1	0	2	3	3	2	3	1	3	3	1	2	7	3	8	0	1	0	0	1
Gm6039	7.33	6.7	6.9	6.47	11.52	11.25	10.8	9.78	8.5	9.45	8.17	10.75	11.48	10.75	5.75	11.6	11.9	14.83	8.93	14.05	12.53	11.62	9.57	12.48	12.25	13.53	19.4
F8	149	138	127	151	214	150	165	111	111	131	143	136	105	129	97	176	178	119	138	191	163	140	93	190	188	144	211
Gm8503	0	0	0	0	0	0	0	0	0	0	0	0	0	2	0	2	0	0	0	0	0	0	0	0	0	0	0
Smim9	1	1	0	1	1	0	0	0	0	0	0	1	0	0	0	0	1	0	0	0	3	0	0	0	0	1	0
Fam220-ps	0	0	0	0	0	0	0	0	0	0	0	0	0	0	0	0	0	0	0	0	0	0	0	0	0	0	0
Mpp1	106	90	91	99	136	90	74	87	86	106	87	95	63	69	99	167	103	117	74	123	176	124	98	165	176	111	183
Gm25520	2	0	0	0	0	0	0	0	0	0	0	0	0	0	0	1	0	0	0	0	0	0	0	0	0	0	0
Dkc1	93.03	96	101.53	106.03	177.5	120.5	106	83.5	100.5	99.5	113.25	131	90.07	121.5	85.5	144.53	112.33	133	97	135.03	121.83	95.03	90	166.53	101.57	106.5	141.5
Gm15367	0	0	0	0	0	0	0	0	0.5	0	0	0	0	0	0	0	0	0	1	0	1	0	0	1	0	0	0
Gm25629	0	0	0	0	0	0	0	0	0	0	0	0	0	0	1	0	0	0	0	1	0	1	0	0	0	0	0
Gab3	4	2	3	5	2	2	2	2	7	9.03	2	2	1	4	7.03	1	3	2	3	5	4	4	3.07	3	4	5	5
Gm38425	0	0	0	0	0	0	0	0	0	0	0	0	0	0	0	0	0	0	0	0	0	0	0	0	0	0	0
Gm15363	0	0	0	0	0	0	0	0	0	0	0	0	0	0	0	0	0	0	0	0	0	0	0	0	0	0	0
Xlr4e-ps	0.54	0.1	0	0.14	0.1	0.11	0.21	0.41	0.35	0.1	0	0	0	0.1	0	0	0.3	0.1	0	0.1	0.59	0	0.5	0.1	0.3	0.1	0
Xlr3e-ps	6.54	1.77	5.53	3.54	3.3	0.78	2.08	2.91	4.77	3.43	0.67	0.87	1	0.1	0.67	0.33	5.13	1.1	1.67	0.77	7.52	0.33	0.67	3.1	2.1	1.97	0.67
Spin2-ps4	0	0	0	0	0	0	0	0	0	0	0	0	0	0	0	0	0	0	0	0	0	0	0	0	0	0	0
LOC118568416	0.33	0.12	0.07	0.03	0	0	0.11	0	0.35	0.27	0.33	0.03	0.03	0.1	0.07	0.07	0.14	0	0	0.43	0.03	0.14	0.14	0.37	0.5	0.41	0.33
Gm39521	0	0	0	0	0	0	0	0	0	0	0	0	0	0	0	0	0	0	0	0	0	0	0	0	0	0	0
Gm5936	0.87	0	0.4	0	1.03	0	0.2	0	0.87	0.2	0	0.33	0	0	0.2	0.67	0.83	0.45	0	0.7	0	0.33	0.33	1.17	1.87	1.2	1.63
Xlr5e-ps	0.5	0	0	0	0	0	0	0	0	0	0	0.03	0.5	0.07	0.5	0.03	0	0.03	0	0	3.25	0	0	0.03	0	0	0
Spin2-ps3	0	0	0	0	0	0	0	0	0	0	0	0	0	0	0	0	0	0	0	0	0	0	0	0	0	0	0
Gm8617	1.37	0	0	0	0.33	0.5	0.2	0	0.67	0.2	0	0.33	0	0	0.2	0.67	0.33	0	0	0	0	0.33	0.33	1.67	1.67	1.2	0.53
Gm14695	0	0	0	0	0	0	0	0	0	0	0	0.03	0	0	0	0.03	0	0	0	0	0	0	0	0	0	0	0
Gm14758	0	0	0	0	0	0	0	0	0	0	0	0	0	0	0	0	0	0	0	0	0	0	0	0	0	0	0
Olfr1327-ps1	0	0	0	0	0	0	0	0	0	0	0	0	0	0	0	0	0	0	0	0	0	0	0	0	0	0	0
Ctag2l2	0	0	0	0	0	0	0	0	0	0	0	0	0	0	0	0	0	0	0	0	0	0	0	0	0	0	0
Xlr4d-ps	0	0	0	0	0	0	1.33	0	0.67	0	0	0	0	0	0	0	0	0	0	0	0.33	0	0	0	0.53	0	0
Gm38474	0	0	0	0	1.5	0	0	0	0	0	0	0	0	0	1	0	0	1	0	0	0	0	0	0	0	0	0
LOC115489187	0.1	0.1	0	0.03	0.03	0.23	0.1	0.16	0.13	0	0.06	0.07	0.07	0.03	0	0.03	0.13	0.03	0.13	0.13	0.13	0.1	0.1	0.17	1.1	0.07	0.03
Xlr3d-ps	0.54	0.1	0.53	0.54	0.3	0.11	0.91	0.41	0.1	1.1	0	0.2	0	1.1	0	0	0.3	1.1	0	0.1	2.19	1	0	0.1	0.1	0.3	0
Spin2-ps2	0	0	0	0	0	0	0	0	0	0	0	0	0	0	0	0	0	0	0	0	0	0	0	0	0	0	0
Xlr5d-ps	0.5	0	0	0	0	0	0	0	0	0	0.03	0	0.5	0.03	0.5	0.03	0	0.03	0	0	2.75	0	0	0	0	0	0.03
Gm5640	1.37	0	0.4	0	1.03	0.5	0.2	0	0.87	0.2	0	0.33	0	0	0.2	0.67	0.83	0.2	0	0.7	0.5	0.33	0.33	1.17	1.87	1.2	1.63
Gm26417	0	0	0	0	0	0	0	0	0	0	0	0	0	0	0	0	0	0	0	0	0	0	0	0	0	0	0
Olfr1325	0	0	0	0	0	0	0	0	0	0	0	0	0	0	0	0	0	0	0	0	0	0	0	0	0	0	0
Olfr1326-ps1	0	0	0	0	0	0	0	0	0	0	0	0	0	0	0	0	0	0	0	0	0	0	0	0	0	0	0
Gm4989	0	0	0	0	0	0	0	0	0	0	0	0	0	0	0	0	0	0	0	0	0	0	0	0	0	0	0
Gm26125	0	0	0	0.03	0	0	0	0	0.03	0	0	0	0	0	0	0	0	0	0	0	0	0	0.03	0	0	0	0
Gm15364	0	0	0	0	0	0	0	0	0	0	0	0	0	0	0	0	0	0	0	0	0	0	0	0	0	0	1
Gm15362	0	0	0	0	0	0	0	0	0	0	0	0	0	0	0	0	0	0	0	0	0	0	0	0	0	0	0
Gm15361	21.5	10.53	11.5	16.5	22.7	15.33	11.67	16.83	10.5	14.67	14.67	10.87	14.33	13.5	8.83	15.83	20	13.67	14.17	18.4	13	16.87	11.03	20.5	16.33	13.4	24.75
Gm6881	0	0	0	0	0	0	0	0	0	0	0	0	0	0	0	0	0	0	0	0	0	0	0	0	0	0	0
Ctag2l1	0	0	0	0	0	0	0	0	0	0	0	0	0	0	0	0	0	0	0	0	0	0	0	0	0	0	0
LOC118568415	0	2	0	2	1	1	1	1	2	1	0	3	1	1	2	2	2	6	0	1	7	6	2	4	1	4	5
G6pdx	25	20	11	33	41	12	16	44	34	36	40	38	26	9	19	22	29	35.5	22	21	47	42	38	78	39	24	57
Ikbkg	126	111	112	145	179	118	116	185	206	192	221	181	164	152	82	171	165	144	95	167	307	291	216	304	290	243	349
Fam3a	59	29	32	38	83	49	42	49	49	43	49	43	45	49	54	64	73	57	46	67	74	68	44	91	90	50	81
Slc10a3	17.5	13	11	18	25.5	21.5	13.5	31	23.5	31	32	22.62	21	20.5	18	39.5	31	22.5	19	23.5	52	40.5	21.5	42	35.5	39	37.5
Gm44504	71	40	57.5	45.5	83.5	41	62	71.5	74	89.5	74	76	58	55	41	66.5	49.5	61.5	39.5	54	101	95.5	69.5	138.5	101	90	119
Ubl4a	135.5	74	115.5	107.5	139	86.5	94.5	112.5	127.5	139.5	105	136.5	112	89.5	72	109	101.5	126	72.5	111.5	167	154	100	210.5	148.5	138	179.5
Lage3	132	104.5	99.5	93	150	90.5	106	88	123	135	134.5	117	75	113.5	86	132.5	103.5	104.5	92.5	108.5	177	134	88.5	209	167	127	207.5
Plxna3	0	0	1	2	2	2	0	0	1	6	3	1	0.5	1	2	4	2	1	0	4	7	4	7	13	7	5	6
Gm39520	0	0	0	0	0	0	0	0	0	0	0	0	0	0	0	0	0	0	0	1	0	0	0	0	0	0	0
Mir7092	0	0	0	0	0	0	0	0	0	0	0	0	0	0	0	0.25	0	0	0	0	0	0	0.5	0	0	0	0
Fam50a	81	69	65	111	124	93	92	70	82	112	80	95	76	104	71	123.75	99	77	86	105	136	148	87.5	160	135	122	171
Gdi1	132.5	109.5	130.5	131	178	168.5	142	147.5	110	135.5	149	114	103	133	93.5	171.5	135.5	153	122	164.5	186	146.5	143.5	188	179.5	147	209
Atp6ap1	69	47	42	67	51	63	46	67	58	69	74	45	46	47	44	69	67	56	41	56	72	67	58	93	81	82	93
Taz	150	92.03	125	106	156	127.03	118	116.03	142	121	137	140.03	114.5	100	91	147	153	113	107	135.03	157.03	92	114	203	159	112.5	174
Gm14846	0	0	0	0	0	0	0	0	0	0	0	0	0	0	0	0	0	0	0	0	0	0	0	0	0	0	0
Mir7091	0	0	0	0	0	0	0	0	0	0	0	0	0	0	0	0	0	0	0	0	0	0	0	0	0	0	1
Dnase1l1	27	17	19	15	28	18	11	14	22	24	22	25	8	18	28	45	32	17	12	31	31	24	21	35	26	32	48
Snora70	3	1	3	4	6	2	0.5	0.5	0	2.5	3	0	0	1.5	2	3	4	1	0	1	3	2	1.5	5.5	3.5	1	1
Rpl10	3808.62	2885.6	3356.71	3588.39	4848.26	3291.57	3063.87	3245.83	3528.81	3579.64	3764.1	3754.65	2881.01	3064.77	2382.32	3578.65	3478.91	3490.81	2914.01	3950.55	4883.22	4421.81	3103.58	5657.15	4216.08	3440.04	5495.96
Gm14686	65.83	40.09	49.94	47.37	66.72	56.8	45.62	35.58	46.33	41.69	50.3	51.59	42.09	48.28	33.63	56.61	50.64	43.46	43.65	59.11	57.31	54.03	38.45	59.2	62.64	49.94	63.46
Emd	130.83	84.09	111.14	112.37	140.72	109.8	99.62	94.58	106.33	95.69	110.3	104.59	98.09	105.28	69.63	122.61	96.64	105.46	86.65	113.11	124.31	109.03	86.45	142.2	136.64	117.94	153.46
Flna	39	40.17	30	52	76	37	28	65	64	74	64	58	37	31	70	114	59	76	53	75	117	138	86	195	119	107	172
Tktl1	0	0	0	0	0	0	0	0	0	0	0	0	1	0	0	0.5	0	1	0	0	0	0	0	1	0	0	0
Rpl3-ps2	4.18	4.8	3.28	4.02	6.42	2.41	1.92	6	4.25	2.92	2.82	4.46	2.62	3.27	5.25	5.21	3.65	4.4	3.02	4	5.25	5.4	1.85	7.46	3.09	3.32	5.66
Tex28	0	0	0	0	0	0	0	0	0	0	0	0	0	0	0	0	0	0	0	0	0	0	0	0	0	0	0
Opn1mw	0	0	0	0	0	0	0	0	0	0	0	0	0	0	0	0	0	0	0	0	0	0	0	0	0	0	0
Mecp2	81	59	71	90	120	78	71	69	62	67	78	91	83	64	88	96	86	85	78	80	85	84	58	119	97	63	113
Mir718	0	0	0	0	0	0	0	0	0	0	0	0	0	0	0	0	0	0	0	0	0	0	0	0	0	0	0
Mir5132	0	0	0	0	0	0	0.5	0	0	0	0	0	0	0	0	0	0	0	0	0	0	0	0	0	0	0	0
Irak1	297	270.8	261.46	281.55	403.75	302.33	266.2	304.86	283	343	332.57	374.8	278.91	301.83	215.01	348.41	346.83	344.7	283.33	383.66	447.49	407.25	294.21	507.8	473.43	356.07	545.94
Gm8545	1	0.5	1	1	0.5	1	0.5	1.5	0	0.5	1	0.5	2	1	1	2	2	2	1	1	3	1.5	3	1	1	1	1.5
Hcfc1	91	62	68	85	103	83	63	67	67	69	76	88	73	96	58	91	88	98	78	103	101	98	76	150	92	82	131
Renbp	16	16	13	12	22	14	8	20	19.75	42	36	22	26	13	17	31	26	17	17	18	99	63	40	107	68	69	92
Naa10	232	145	184	185	300	191	215	173	207.5	172.5	187.5	200	139	192	177	224	201	198	162	241	237	204	162	307	208	193	246
Arhgap4	18	8	8	13	25	12	11	16	16.25	18	7	16	8	8	16	19	14	17	12	11	29	16	15	36	18	26	30
Avpr2	0	0	0	0	0	0	0	0	0	0	0	0	0	0	0	0	0	0	0	0	0	0	0	0	0	0	0
L1cam	0	0	0	1	0	0	0	0	0	1	0	0	0	2	0	1	0	1	0	0	3	0	0	0	0	0	1
Gm23615	0	0	0	0	0	0	0	0	0	0	0	0	0	0	0	0	0	0	0	0	0	0	0	0	0	0	0
Pdzd4	1	0	0	0	0	1	0	1	1	2	1	0	0	1	2	0	1	0	4	2	3	1	1	2	3	3	2
Ssr4	1036	664	835	783	1157	845	771	842	925	994	988	989	710	755	588	902	900	939	814	939	1200	1153	776	1411	1147	881	1301
Idh3g	348	203	266	267	387	280	271	243	217	253	287	296	221	241	195	277	284	255	210	299	373	324	242	352	312	234	383
Srpk3	0	2	0	0	2	2	0	0	0	0	0	1	0	1	0	0	0	0	0	0	1	1	0	0	1	0	0
Plxnb3	0	0	0	2	0	1	1	0	0	0	0	0	0	0	0	1	0	0	0	0	1	0	0	1	0	2	1
Gm25226	0	0	0	0	0	0	0	0	0	0	0	0	0	0	0	0	0	0	0	0	0	0	0	0	0	0	0
Abcd1	62	40	52	60	107	62	85	90	70	80	64	81	71	46	50	65	69	91	45	83	119	104	72	116	116	130	127
Bcap31	619	437.5	579	614	821.33	572	548	522.67	553.5	643.67	694.33	616.5	565	499	467.33	784.33	704.67	666.5	519	708	937.33	820	589	973.17	837	717	1021.33
Slc6a8	14	4	9	10	10	17	10	4	14	20	20	15	6	11	19	38	25	25	20	33	44	29	17	59	38	47	37
Gm32261	0	1	0	0.03	1	0	0	2	1	0	1.07	3	0	0	0	0	0	0	0	2	1	4	0.03	7	0	2	1
Pnck	0	0	0	0	1	1	0	0	0	1	1	1	0	1	0	1	2	1	1	0	3	0	1	0	2	3	2
Gm52444	0	0	0	0	0	0	0	0	0	0	0	0	0	0	0	0	0	0	0	0	0	0	0	0	0	0	0
Dusp9	0	0	0	0	0	0	0	0	0	1	0	1	0	1	0	2	0	0	0	0	0	0	0	2	0	0	1
Gm46680	0	0	0	0	0	0	0	0	0	0	0	0	0	0	0	0	0	0	0	0	0	0	0	0	0	0	0
Gm9730	0	1	0	0	1	0.04	0	0	0	0	0	0	0	0	0	0	0	0	0	0	0	0	0	0	1	0	0
Atp2b3	0	0	0	0	0	0	0	0	0	0	0	0	0	0	0	0	0	0	0	0	0	0	1	0	0	0	1
Bgn	309	245	281	280	351	288	225	274	225	306	332	261	238	289.03	416	553	393	438	322	422.67	495	482.03	326	713	519.33	433	619
Haus7	23	15	16	23	49	15	31	30	12	14	26	23	22	25	20	23	31	29	20	29	32	26	23	44	20	22	31
Trex2	0	0	0	0	0	0	0	0	0	0	0	0	0	0	0	0	0	0	0	0	0	0	1	0	0	0	1
Zfp92	0	0	0	0	1.03	0	0	0	0	0	0.03	0	0	0	0.03	0	0	1	0	0.33	0.05	0	0.03	0	0	0	0.03
Gm18336	0	0	0	0	0	0	0	0	0	0	0	0	0	0	0	0	0	0	0	0	0	0	0	0	0	0	0
Zfp275	22	22	26	37	29	16	14	10	27	7	30	29	32	29	20	21	29	16	21	33	13	17	13	36	22	23	20
Gm7028	0	0	0	0	0	0	0	0	0	0	0	0	0	0	0	0	0	0	0	0	0	0	0	0	0	0	0
Gm32150	0.83	0.77	0.43	0.65	0.47	0.53	0.27	1	0.87	0.86	1.37	0.53	0.73	0.64	0.33	0.71	0.63	0.37	0.56	0.4	1.5	1.33	1.26	1.83	2.68	0.73	2.01
Gm8501	0	0	0	0	0	0	0	0	0	0	0	0	0	0	0	0	0	0	0	0	0	0	0	0	0	0	0
Pwwp4-ps	0	0	0.4	0	0.53	0	0	0.33	0.2	0	0.33	0	0	0	0.33	0.67	0	1.12	0	0.2	1.33	0.67	0.33	1	0.87	0.67	1.27
Xlr5c	0	0	0	0	0	0	0	0	0	0	0	0	0	0	0	0	0	0	0	0	1.5	0	0	0	0	0	0
Xlr3c	1.63	0.93	3.7	1.71	3.47	2.78	2.58	2.58	4.77	0.1	1	0.53	0.33	0.6	0.33	0	1.8	0.77	1.5	1.27	5.27	1.67	0.5	4.1	3.77	0.97	1.33
Xlr4c	0.4	1.1	0.5	1	1.1	0.33	3.27	0.63	1.1	0.43	0.5	0.33	0	0.1	0	0.67	0.63	0.1	3.83	0.43	3.63	1	0	2.6	1.63	0.6	1
F8a	44	32	43	48	73	39	46	31	42	53.5	51	60	35	45	41	55	59	52	44	46	59	39	30	83	46	36	75
Xlr4b	5.79	0.1	2.33	0.14	3.6	2.44	19.38	0.74	9.1	5.43	0.5	0.33	0	0.1	1	4.67	13.63	0.1	6.83	0.43	25.17	1	0	4.6	14.47	5.1	2
Xlr3b	12.13	3.1	10.37	8.21	9.97	2.94	13.74	4.08	10.93	7.93	1.17	3.7	4.33	2.1	3	1.33	6.13	4.27	5.67	1.1	42.1	8	1.17	15.1	14.6	4.13	3.5
Spin2d	0	0	0	0	0	0	0	0	0	0	0	0	0	0	0	0	0	0	0	0	0	0	0	0	0	0	0
Xlr5b	0	0	0	0	0	0	0	0	0	0	0	0	0	0	0	0	0	0	0	0	3.42	0	0	0	0	0	0
DXBay18	0.2	0	0.4	1	0.53	0	0.7	0.33	0.2	0.2	0.33	0	0	0	0.53	1.17	0	1.12	0	0.2	1.83	1.17	0.33	1	0.87	0.87	1.47
Gm14685	0.2	0	0.4	0	0.53	0	0.7	0.33	0.2	0.2	0.33	0	0	0	0.53	1.17	0	1.12	0	0.2	1.33	1.17	0.33	1	0.87	0.87	1.47
Xlr5a	0	0	0	0	0	0	0	0	0	0	0	0	0	0	0	0	0	0	0	0	5.58	0	0	0	0	0	0
Xlr3a	47.23	21.1	37.7	26.07	40.97	16.94	63.74	22.08	61.43	42.43	19.67	24.2	15.33	8.1	10.5	3.33	52.13	28.27	46.17	12.6	78.07	23	3.67	53.1	46.27	21.63	34.5
Xlr4a	16.29	0.6	11.33	6.14	3.1	4.44	12.54	2.74	7.93	5.93	0	4.83	0	1.6	0	0.67	3.13	0.1	17.83	2.43	30.34	0.5	1	4.1	12.13	0.6	0
Pnma3	0	0	0	0	0	0	0	0	0	0	0	0	0	0	0	0	0	0	0	0	0	0	0	0	0	0	0
Gm6858	0	0	0	0	0	0	0	0	0	0	0	0	0	0	0	0	0	0	0	0	0	0	0	0	0	0	0
Gm52421	0	0	0	0	0	0	1	0	0	0	0	0	0	0.5	0	0	0	0	0	0	3	0	0	0	0	0	1
Pnma5	0	0	0	0	0	0	0	0	0	0	0	0	0	0	0	0	0	0	0	0	0	0	0	0	2	0	0
Mir2137	0	0	0	0	0	0	0	0	0	0	0	0	0	0	0	0	0	0	0	0	0	0	0	0	0	0	0
Zfp185	1	0	1	0	2	0	0	2	1	2	2	0	0	3	0	1	3	5	2	1	1	3	0	0	4	1	2
Nsdhl	555	344	543	558	773	285	537	383	398	327	454	522	413	415.5	395	208	481	557	346	533	393	389	364	509	383	275	516
Cetn2	132	59	105	96	119	99	89	80	76	89	95	98	84	93	84	101	113	111	81	123	111	111	91	167	121	90	145
Magea9-ps	0	0	0	0	0	0	0	0	1	0	0	0	0	0	0	0	0	0	0	0	0	0	0	0	0	0	0
Gabrq	0	0	0	2	0	0	0	0	0	2	0	1	0	1	1	0	1	0	0	3	1	1	0	1	0	2	1
LOC115489224	0	0	0	0	0	0	0	0	0	0	0	0	0	0	0	0	0	0	0	0	0	0	0	0	0	0	0
Gm23461	0	0	0	0	0	0	0	0	0	0	0	0	0	0	0	0	0	0	0	0	0	0	0	0	0	0	0
Mir105	0	0	0	0	0	0	0	0	0	0	0	0	0	0	0	0	0	0	0	0	0	0	0	0	0	0	0
Mir767	0	0	0	0	0	0	0	0	0	0	0	0	0	0	0	0	0	0	0	0	0	0	0	0	0	0	0
Gm14735	0	0	0	0	0	0	0	0	0	0	0	0	0	0	0	0	0	0	0	0	0	0	0	0	0	0	0
Gabra3	2	1	1	5	3	2	3	3	1	1	4	4.03	1	1	4	6	3	3	4	7	7	8	5	12	8	2	12
Magea10	0	0	0	0	0	0	0	0	0	0	0	0	0	0	0	0	0	0	0	0	0	0	0	0	0	0	0
Mir452	0	0	0	0	0	0	0	0	0	0	0	0	0	0	0	0	0	0	0	0	0	0	0	0	0	0	0
Mir224	0	0	0	0	0	0	0	0	0	0	0	0	0	0	0	0	0	0	0	0	0	0	0	0	0	0	0
Gabre	0	0	0	0	0	0	0	0	0	0	0	0	0	0	0	0	1	0	0	0	0	1	0	0	0	1	1
Magea4	0	0	0	0	0	0	0	0	0	0	0	0	0	0	0	0	0	0	0	0	0	0	0	0	0	0	0
Gm39519	0	0	0	0	0	0	0	0	0	0	0	0	0	0	0	0	0	0	0	0	0	0	0	0	0	0	0
Cnga2	0	0	0	0	0	0	0.03	0.03	0	0	0	0	0	0	0	0	0	0.06	0	0	0	0	0	0	0	0.5	0
Fate1	0	0	0	0	0	0	0	0	0	0	0	0	0	0	0	0	0	0	0	0	0	0	0	0	0	0	0
Prrg3	3	12	8	3	7	2	2	3	5	6	4	0	2	6	8	5	6	5	4	1	5	4	3	3	3	1	8
Gm1141	0	0	0	0	0	0	0	1	0	0	0	0	0	0	0	0	0	0	0	0	0	0	0	0	0	0	0
Vma21	145.5	96.33	120.33	133	215.67	143.83	108.33	112.17	125	120	171.83	138.67	115.5	125.83	111.83	166.83	131	127.83	93.5	143.17	150.33	165.33	109	182.67	194.5	149.33	223.83
Rpl30-ps10	6.4	4.71	8.28	1.73	7.44	7.7	5.28	2.47	1.9	8.33	4.73	5.72	4.07	5.85	3.05	5.67	5.64	0.81	5.97	3.29	7.19	2.41	3.47	10.51	5.1	4.89	4.34
Gpr50	0	0	0	0	0	0	0	0	0	0	0	0	0	0	0	0	0	0	0	0	0	0	0	0	0	0	0
Hmgb3	40.5	28	41	43.5	77	57.7	31	27	40	51.5	57	57	41	50.83	38.5	71.5	52	70.83	45	72	71.5	62	43	84.83	70.5	49	98
Gm8421	0	0	0	0	0	0	0	0	0	0	0	0	0	0	0	0	0	0	0	0	0	0	0	0	0	0	0
Cd99l2	120	81	96	112	134	98	96	81	100	96	84	102	76	88	62	103	101	113	67	138	159	127	91	175	126	94	150
Mtmr1	117	95	76	108	134	81	81	81	89	110	115	106	98	97	62	104	85	109	97	132	117	114	99	148	135	94	129
Mtm1	42	30	30	42	46	34	39	27	22	28	36	41	31	24	21	36	51	38	23	47	56	43	28	59	64	38	69
Gm14730	0.14	0.52	0.15	0.33	0.33	0	0.22	0.14	0	0.25	0.17	0.27	0.34	0.35	0.67	0.17	0.43	0.36	0.45	0.26	0.14	0.22	0.08	0.26	0.27	0.26	0.07
Mamld1	5	3	5	3	3	3	1	0	6	5	5	2	3	3	10	10	3	7	3	4	10	11	5	13	3	6	7
Gm38595	0	0	0	0	0	0	0	0	0	0	0	0	0	0	0	0	0	0	0	0	0	0	0	0	0	0	0
Gm6062	0.43	0.23	0.4	0.33	1.33	0.48	0.3	0.2	0.13	0.13	0.33	0.23	0.1	0.33	0.13	0.45	0.33	0.2	1.17	0.3	0.3	0.37	0.17	0.4	0.3	0.3	0.37
Gm8410	0	0	0	0	0	0	0	0	0	0	0	0	0	0	0	0	0	0	0	0	0	0	0	0	0	0	0
Gm22785	0	0	0	0	0	0	0	0	0	0	0	0	0	0	0	0	0	0	0	0	0	0	0	0	0	0	0
Rplp1-ps1	0.19	0.06	1	1	0.06	0.38	0	0.12	0	0	0.06	0.06	0.4	0.73	0.06	0.06	0.06	1	0.33	0.5	0.46	0.12	0.06	0.06	0.25	0.62	0
LOC118568414	0	0	0	0	0	0	0	0	0	0	0	0	0	0	0	0	0	0	0	0	0	0	0	0	0	0	0
Gm46679	0	0	0	0	0	0	0	0	0	0	0	0	0	0	0	0	0	0	0	0	0	0	0	0	0	0	0
Gm14728	0	0	0	0	1	0	0	0	0	0	0	0	0	0	0	0	0	0	0	0	0	0	0	0	0	0	0
Gm14725	0	0	0	0	0	0	0	0	0	0	0	0	0	0	0	0	0	0	0	0	0	0	0	0	0	0	0
Gm14726	0	0	0	0	0	0	0	0	0	0	0	0	0	0	0	0	0	0	0	0	0	0	0	0	0	0	0
Gm8401	0	0	0	1	0	0	0	0	0	0	2	0	0	0.5	0	0.5	0	0	0	0	2	0	0	0.5	0	0	0
Gm6038	0	0	0	0	0	0	0	0	0	0	0	0	0	0	0	0	0.03	0.03	0	0	0	0	0	0	0	0	0
Gm14729	0	0	0	0	0	0	0	0	0	0	0	0	0	0	0	0	0	0	0	0	0	0	0	0	0	0	0
Gm14727	0	0	0	0	0	0	0	0	0	0	0	0	0	0	0	0	0	0	0	0	0	0	0	0	0	0	0
Tmem185a	59	45	33	54	78	49	59	77	50	76	64	65	67	46	40	86	71	51	38	62	109	82	64	101	84	74	122
Gm14721	0	0	0	0	0	0	0	0	0	0	0	0	0	0	0	0	0	0	0	0	0	0	0	0	0	0	0
Gm14722	0	0	0	0	0	0	0	0	0	0	0	0	0	0	0	0	0	0	0	0	0	0	0	0	0	0	0
Gm16441	0	0	0	0	0	0	0	0	0	0	0	0.05	0	0	0	0	0	0	0	0	0	0	0	0	0	0	0
Gm6823	0	0	0	0	0	0	0	0	0	0	0	0	0	0.5	0	0.5	0	0	0	0	1	0	0	0.5	0	0	0
Gm14704	0	0	0	0	0	0	0	0	0	0	0	0	0	0	0	0	0	0	0	0	0	0	0	0	0	0	0
Gm16407	4.83	2.67	2.83	2.67	4.5	3.5	2.17	2.83	3	3.67	4.5	6	3.67	3.67	2.17	4.83	2.67	4	3.67	5.83	7.83	7	4.5	14.5	9.67	8.5	9.5
4930567H17Rik	0	0	0	0	0	0	0	0	0	0	0	0	0	0	0	0	0	0	0	0	0	0	0	0	0	0	0
Eola1	57	53.5	59	56	82.5	40.5	63.5	58.5	74	78	73	85	47.5	66	45	68.5	71	58.5	46.5	86.5	93.5	80.5	67	103	101.5	74.5	97
Ids	26.5	18	22	29.5	41	25.5	22	33.5	21	24.5	28.5	27	21	21.5	24	41	28	33	18	49.5	33.5	36	17	51	26.5	34	42.5
1700020N15Rik	0	0	0	0	0	0	0	0	0	0	0	0	0	0	0	0	0	0	0	0	0	0	0	0	0	0	0
1700111N16Rik	0	0	0	0	0	0	0	0	0	0	0	0	0	0	0	0	0	0	0	0	0	0	1	0	0	0	0
Gm8172	190.57	113.24	122.46	131.04	209.1	150.78	117	110.07	113.13	126.24	137.99	128.79	87.67	127.96	86.83	159.46	133	140.17	122.99	155.48	165.38	143.66	96.62	175.28	146.06	109.27	216.8
Aff2	1	0	0	3	0	1	2	0	0	0	1	0	0	0	0	3	0	2	1	2	4	0	1	1	0	1	2
n-R5s7	0	0	0	0	0	0	0	0	0	0	0	0	0	0	0	0	0	0	0	0	0	0	0	0	0	0	0
Gm8344	1	0	0	0	0	0	0	0	1	0	0	0	0	0	0	0	0	0	0	0	1	0	0	0	0	0	0
Gm6812	0	0	0	0	0	0	0	0	0	0	0	0	0	0	0	0	0	0	0	0	0	0	0	0	0	0	0
Gm14698	12.17	12.67	15.5	19.83	26.17	13.5	13.83	10.83	11.83	13.5	20.17	16	10.5	13.5	9.33	20.83	19.33	11.83	17	18.33	18.5	16.33	9.17	25	18.5	17	23.83
Fmr1nb	1	21	1	8	7	3	1	5	4	0	11	0	7	9	1	2	2	2	2	6	2	1	2	1	8	8	3
Fmr1	93	65	78	65	119	75	64	61	84	83	98	79	55	76	50	121	110	94	69	111	77	114	74	147	111	91	152
Fmr1os	0	0	0	0	0	0	0	0	0	0	0	0	0	0	0	0	0	0	0	0	0	0	0	0	0	0	0
Gm5638	0	0	0	0	0	0	0	0	0	0	0	0	0	0	0	0	0	0	0	0	0	0	0	0	0	0	0
Gm18440	0	0	0	0	0	0	0	0	0	0	0	0	0	0	0	0	0	0	0	0	0	0	0	0	0	0	0
Gm22332	0	0	0	0	0	0	0	0	0	0	0	0	0	0	0	0	0	0	0	0	0	0	0	0	0	0	0
Gm6806	0	0	0	0	0	0	0	0	0	0	0	0	0	0	0	0	0	0	0	0	0	0	0	0	0	0	0
Gm5391	0	0	0	0	0	0.67	0.33	0	0	0.33	0	0	0	0	0	0	0	0	0.67	0.33	0.83	0.33	0.5	0.33	0	1	0
Gm4910	0	0	2	0	0	0	0	0	0	0	0	0	0	0	0	0	0	0	0	0	0	0	0	0	0.33	0	0
Mir509	0	0	0	0	0	0	0	0	0	0	0	0	0	0	0	1	0	0	0	0	0	0	0	0	0	0	0
Mir547	0	0	0	0	0	0	0	0	0	0	0	0	0	0	0	0	0	0	0	0	0	0	0	0	0	0	0
Mir201	0	0	0	0	0	0	0	0	0	0	0	0	0	0	0	0	0	0	0	0	0	0	0	0	0	0	0
4933436I01Rik	0	0	0	0	0	0	0	0	0	0	0	0	0	0	0	0	0	0	0	0	0	0	0	0	0	0	0
Rpl7a-ps13	0	0	0	0	0	0	0	0	0	0	0	0	0	0	0	0	0	0	0	0	0	0	0	0	0	0	0
Gm14692	0	0	0	0	0	0	0	0	0	0	0	0	0	0	0	0	0	0	0	0	0	0	0	0	0	0	0
Gm1140	0	0	0	0	1	0	0	0	0	0	0	0	0	0	0	0	0	0	0	0	0	0	0	0	0	0	0
Gm14687	0	0	0	0	0	0	0	0	0	0	0	0	0	0	0	0	0	0	0	0	0	0	0	0	0	0	0
Gm26276	0	0	0	0	0	0	0	0	0	0	0	0	0	0	0	0	0	0	0	0	0	0	0	0	0	0	0
Gm8312	0	0	0	0	0	0	0	0	0	0	0	0	0	0	0	0	0	0	0	0	0	0	0	0	0	0	1
Gm14682	0	0	0	0	0	0	0	0	0	0	0	0	0	0	0	0	0	0	0	0	0	0	0	0	0	0	0
Gm6783	0	0	0	0	0	0	0	0	0	0	0.5	0	0	0	0	0	0	0	0	0	1	0	0	0	1	0	0
Gm30993	0	0	0	0	0	0	0	0	0	0	0	0	0	0	0	0	0	0	0	0	0	0	0	0	0	0	0
Mir465	0	0	0	0	0	0	0	0	0	0	0	0	0	0	0	0	0	0	0	0	0	0	0	0	0	0	0
[truncated: 48,562 more rows]
